# Supplementary material for: Meta-analysis of multi-center transcriptomic profiles and machine learning reveal phospholipase Cβ4 as a Wnt/Ca²+ signaling mediator in glioblastoma immunotherapy
Source: Front Immunol. 2025 Aug 7;16:1610683. doi: 10.3389/fimmu.2025.1610683 (PMC12368592; doi:10.3389/fimmu.2025.1610683)
Supplement: Supplementary file 3 [file Table1.xlsx]

## Sheet: Supplementary Table 1
Supplementary Table 1 Type and source of cohorts in the study
Cohort type	Cohort	Sample Number	PMID	Acquisition
Discovery cohort	TCGA-GBM	154	18772890	https://portal.gdc.cancer.gov
Discovery cohort	CGGA693-GBM	237	33662628	http://www.cgga.org.cn/
Discovery cohort	CGGA325-GBM	108	33662628	http://www.cgga.org.cn/
Discovery cohort	GLASS-GBM	151	31748746	https://www.synapse.org/#!Synapse:syn17038081/wiki/585622
Discovery cohort	GSE121720	58	33339831	https://www.ncbi.nlm.nih.gov/geo/query/acc.cgi?acc=GSE121720
Discovery cohort	GSE147352	83	33539787	https://www.ncbi.nlm.nih.gov/geo/query/acc.cgi?acc=GSE147352
Discovery cohort	CPTAC	99	33577785	https://pdc.cancer.gov/pdc/
Validation cohort 1	TCGA-LGGGBM	665	18772890	https://portal.gdc.cancer.gov
Validation cohort 1	CGGA693-LGGGBM	657	33662628	http://www.cgga.org.cn/
Validation cohort 1	CGGA325-LGGGBM	313	33662628	http://www.cgga.org.cn/
Validation cohort 1	GLASS-LGGGBM	182	31748746	https://www.synapse.org/#!Synapse:syn17038081/wiki/585622
Validation cohort 2	CGGA301	285	33662628	http://www.cgga.org.cn/
Validation cohort 2	Gravendeel	266	19920198	https://www.ncbi.nlm.nih.gov/geo/query/acc.cgi?acc=GSE16011
Validation cohort 2	Kamoun	164	27090007	https://www.ebi.ac.uk/biostudies/arrayexpress/studies/E-MTAB-3892?accession=E-MTAB-3892
Validation cohort 2	Rembrandt	436	30106394	https://www.ncbi.nlm.nih.gov/geo/query/acc.cgi?acc=GSE108474
Cohort	Sample Number	PMID	Acquisition
PD-1 RCCBraun	181	32472114	http://tiger.canceromics.org/#/
PD-1 MelanomaGSE78220	28	28129544
PD1_GBMPRJNA482620	34	30996326
PD1_MelanomaGSE91061	109	29033130
PD1_STADPRJEB25780	78	30013197
PD1_MelanomaPRJEB23709	50	30753825
PDL1_BLCAIMvigor	298	29443960	IMvigor210CoreBiologies package

## Sheet: Supplementary Table 2
Supplementary Table 2 Genes related to the occurrence and development of GBM in 7 cohorts
	symbol
1	NNAT
2	SMOC1
3	COL20A1
4	DLL3
5	ATCAY
6	DCX
7	VGF
8	LHFPL3
9	LUZP2
10	TNR
11	ASIC4
12	RPH3A
13	SEZ6
14	PPP1R1B
15	SH3GL2
16	NKAIN4
17	MYT1
18	NKAIN1
19	SEZ6L
20	SLC44A5
21	C1QL1
22	SNAP91
23	SLC17A7
24	LY6H
25	RIT2
26	VAT1L
27	SLC6A11
28	OPCML
29	SYT1
30	KCND2
31	NPTX1
32	CELF3
33	GABBR2
34	CELF5
35	SNX22
36	SNCB
37	CADM3
38	TMEM132B
39	L1CAM
40	HES5
41	RIMS4
42	KLRC2
43	TENM3
44	EPHB1
45	FGFR3
46	TAGLN3
47	PTPRN
48	MMD2
49	CHRDL1
50	SHISA7
51	SNAP25
52	KCNQ2
53	SYT4
54	C2orf80
55	STAC2
56	IGLON5
57	ELFN2
58	ZDHHC22
59	NEU4
60	SLITRK1
61	JPH4
62	RCOR2
63	SOX8
64	LHFPL4
65	HPCAL4
66	FBLL1
67	RAB33A
68	B3GAT2
69	CAMK2A
70	CNTN1
71	EEF1A2
72	GRIA4
73	ATP1A2
74	GPR27
75	ELAVL4
76	CSPG5
77	CHGB
78	BCAN
79	NGEF
80	TUSC3
81	SHISA6
82	GDAP1L1
83	CLGN
84	AGAP2
85	ATP1A3
86	ASCL1
87	KCNK2
88	DUSP26
89	NCAN
90	BRINP1
91	CPLX1
92	PSD2
93	GRIK2
94	DSCAML1
95	CRTAC1
96	BRINP3
97	DLL1
98	OLFM1
99	GABRB3
100	ARHGDIG
101	OLIG2
102	COX7A1
103	ST6GAL2
104	TOX3
105	KIF21B
106	SOX1
107	RGS4
108	ENHO
109	FERMT1
110	SLC1A2
111	CPNE5
112	GAD1
113	LINGO1
114	VSTM2L
115	GRIA2
116	PPP1R1A
117	NETO1
118	NRGN
119	NTRK2
120	WNK2
121	CSDC2
122	CAMK2B
123	RAB3C
124	PCP4
125	HES6
126	GADD45G
127	DYNC1I1
128	SLC8A3
129	HPCA
130	CNTFR
131	CLSTN2
132	MMP17
133	IGSF9B
134	RTN1
135	EYA1
136	NEFM
137	RUNDC3A
138	CRLF1
139	SYT7
140	ALDOC
141	GNG4
142	UNC13A
143	SLIT1
144	NELL2
145	DSCAM
146	FBXL16
147	PCDH7
148	UNC5A
149	NRXN1
150	SYN1
151	B4GALNT1
152	OLIG1
153	LAMP5
154	FAM167A
155	KIF1A
156	BASP1
157	CADM2
158	MEGF11
159	NMNAT2
160	RNF165
161	PACSIN1
162	SORCS3
163	TMEM130
164	ZCCHC12
165	SYT6
166	PCP4L1
167	NRSN1
168	MRAP2
169	ZFPM2
170	MAST1
171	HS3ST2
172	ADCY2
173	FGF12
174	CAMSAP3
175	CDH20
176	CACNG8
177	FLRT1
178	RLBP1
179	BEX5
180	TCEAL2
181	PCDH8
182	SLC24A3
183	UBE2QL1
184	SLC38A1
185	SCG3
186	BRSK2
187	CDK5R2
188	SCN3B
189	PCDH15
190	CXXC4
191	SCN3A
192	KIF5A
193	CDH13
194	DGKB
195	TRNP1
196	ELAVL3
197	TMEM145
198	CELF4
199	PAK3
200	HR
201	SYNGR3
202	SPTBN2
203	PARM1
204	CDK5R1
205	PRDM8
206	MYCN
207	BEX1
208	LRRTM2
209	IGSF21
210	LIMS2
211	FAM222A
212	TMEM151B
213	SUSD4
214	SHISA9
215	ANO5
216	KCNIP2
217	PHYHIP
218	ADCY1
219	DIRAS2
220	PSD
221	SBK1
222	CELSR3
223	LRRN2
224	SNTG1
225	NECAB2
226	NPTXR
227	CADPS
228	NAT16
229	EPHB6
230	ERBB4
231	KCNIP3
232	GNG3
233	NRG3
234	CHRNB2
235	MMP24
236	GABRB1
237	ATP2B2
238	HS6ST2
239	PODXL2
240	CACNA1G
241	LRRC4
242	EFNA2
243	ACBD7
244	GDA
245	NXPH3
246	CDHR1
247	PRRT4
248	NUDT10
249	ARHGAP36
250	SNCG
251	DNM1
252	SLC6A1
253	GFRA2
254	DTX4
255	PRRT2
256	AMPH
257	DPYSL4
258	RAP1GAP
259	SMPD3
260	SLC1A1
261	NKX2-2
262	TTYH1
263	NDRG2
264	CHRM3
265	SRRM3
266	PDE2A
267	OGDHL
268	EFNB3
269	MAPT
270	MPPED2
271	BEX2
272	PTPRT
273	SHANK1
274	SYT5
275	PEG3
276	KCNQ5
277	APC2
278	CDH10
279	WNT7A
280	NRXN2
281	FAM181B
282	DLGAP1
283	ST6GALNAC5
284	LRRTM1
285	GABRA2
286	MN1
287	CDH22
288	GSG1L
289	USP43
290	NEGR1
291	SHC3
292	MAP2
293	FADS2
294	SYP
295	KCNN2
296	FXYD6
297	RTN4RL2
298	PIANP
299	CABP7
300	CBLN4
301	CA8
302	SLC4A10
303	WNT7B
304	CNTNAP2
305	LRRTM3
306	AMOTL2
307	STX1B
308	ACAP3
309	RET
310	KIT
311	FRRS1L
312	FGFBP3
313	EFNA5
314	ICAM5
315	CASKIN1
316	HES4
317	PHYHIPL
318	CCNA1
319	KNDC1
320	KCNB1
321	CASQ1
322	FNDC5
323	SLC8A2
324	DLGAP3
325	ADD2
326	REEP1
327	AFAP1L2
328	RHBDL3
329	UCHL1
330	GPRIN1
331	NKD1
332	PNMA3
333	KCNIP4
334	SLC25A27
335	IGDCC3
336	CA4
337	GNAO1
338	VAX2
339	CKB
340	XYLT1
341	MGAT5B
342	NAP1L2
343	C14orf132
344	PALM
345	CREG2
346	BCL7A
347	RNF182
348	CAMK2N2
349	TCEAL5
350	PTPRD
351	CRB1
352	PPFIA2
353	CNIH2
354	HIP1R
355	GABBR1
356	RAC3
357	MAPK8IP2
358	RAB3A
359	NPM2
360	RIMS3
361	ARVCF
362	DAB1
363	GALNT8
364	MYRIP
365	ZMAT4
366	SLC6A17
367	PLEKHA6
368	CYGB
369	GABRD
370	STOX1
371	CACNG7
372	DOCK3
373	RAB27B
374	FGF14
375	TENM2
376	RAP1GAP2
377	DDX25
378	DNER
379	ARPP21
380	BMP7
381	MYH7
382	PKIA
383	HRK
384	MLLT11
385	FAM171A2
386	TUBA4A
387	NTNG2
388	CABP1
389	ARHGAP33
390	ASIC1
391	CYP26B1
392	ENC1
393	PRKCB
394	GRIN2C
395	CTNNA2
396	CEND1
397	PPP1R9A
398	CGREF1
399	NEFH
400	PPFIA4
401	PDZD4
402	EPHA5
403	IFITM10
404	RNF175
405	CHST1
406	SEMA6B
407	ARHGEF4
408	DPF1
409	NRXN3
410	RSPO2
411	NCALD
412	DOC2B
413	CHD5
414	PPM1E
415	NAT8L
416	DPP6
417	BSN
418	MANEAL
419	GALNT9
420	TMEM169
421	RPS6KL1
422	RERGL
423	RNF112
424	SCN2B
425	WASF1
426	TMPRSS5
427	CTTNBP2
428	RAPGEF4
429	NOL4
430	KCNT2
431	TMEM63C
432	EXTL1
433	ABCC8
434	HLF
435	PHF21B
436	LNX1
437	RGS7
438	RASL10A
439	DOK6
440	LSAMP
441	B4GALT6
442	KCNH2
443	CTXN1
444	MARCKSL1
445	RGR
446	CAMK1G
447	AFF3
448	LRRC4C
449	CRMP1
450	KCNN1
451	KIF5C
452	RND2
453	RNF144A
454	BTNL9
455	FHOD3
456	ACSL6
457	PHGDH
458	SLITRK2
459	SATB1
460	FSD1
461	KCNA2
462	B4GALNT4
463	NOVA1
464	DIRAS1
465	MAP7D2
466	GNG2
467	TNK2
468	SCN1A
469	ABAT
470	F12
471	C2CD4C
472	KBTBD11
473	NDRG4
474	PRKAR2B
475	MEIS3
476	IL17D
477	RTN4R
478	DGKI
479	SERTAD4
480	MYCL
481	PLCB1
482	LRRC10B
483	KCNJ11
484	RAI2
485	SYT3
486	ZFR2
487	DRP2
488	CPNE7
489	C1QTNF4
490	PLXNB1
491	NUDT11
492	NYAP1
493	RBP4
494	PNMA6A
495	LMTK3
496	TUBB2B
497	CALN1
498	NRIP3
499	SOWAHA
500	WDR86
501	STXBP5L
502	NTM
503	CACNA2D2
504	UNC79
505	DUSP8
506	C11orf87
507	SCD5
508	DDN
509	CPE
510	BEGAIN
511	EFS
512	USP2
513	PNCK
514	EEPD1
515	LINGO3
516	SOX15
517	C1orf115
518	SLC16A14
519	KLHL25
520	RAB26
521	LYNX1
522	MTSS1
523	KCNC1
524	SCRG1
525	SLC2A13
526	GPSM1
527	LDB2
528	DTX1
529	ZC4H2
530	FAIM2
531	MYO16
532	EPB41L4B
533	SLC25A48
534	TESC
535	SYT12
536	STMN1
537	ENO2
538	IQSEC3
539	KCNH3
540	NOG
541	RND1
542	IL34
543	ADAM11
544	GPRASP1
545	TMEM229B
546	SLC22A17
547	FBXL2
548	NAV3
549	CA11
550	WASF3
551	EBF4
552	ZBTB12
553	CSRNP3
554	DOC2A
555	APBA1
556	CSMD1
557	PFN2
558	P2RX6
559	PCBP4
560	AP3B2
561	FGF9
562	GRIN2D
563	TUB
564	LRRK2
565	DMTN
566	GPM6A
567	C2orf72
568	ACSS1
569	KIF26A
570	CACNA1E
571	ANKRD24
572	SLC12A5
573	TSPAN7
574	PSAT1
575	THRA
576	ZCCHC18
577	RIC3
578	ANKRD13B
579	LRRC4B
580	ATP9A
581	ASRGL1
582	ISLR2
583	PDE1A
584	STOX2
585	SYBU
586	FOXO6
587	ZNF74
588	CLVS1
589	ASPHD2
590	GDPD1
591	RIMS1
592	RASAL1
593	RIMBP2
594	GPR162
595	ZBTB18
596	MAGEH1
597	STXBP1
598	NANOS3
599	CLASP2
600	PID1
601	KCNC3
602	CIT
603	GRIK4
604	AKAP6
605	FAM135B
606	FBXO27
607	RGS7BP
608	DISP2
609	CHRD
610	MAP1A
611	PNMA2
612	TRIM67
613	SEMA6C
614	BRSK1
615	RASD2
616	ADRB1
617	LZTS3
618	PLCB4
619	RNFT2
620	SHC2
621	PDE4A
622	PCYT1B
623	PLIN5
624	SGSM1
625	ITPKA
626	NPDC1
627	FBXO41
628	ATOH8
629	ITM2C
630	RFPL1S
631	SCG5
632	NET1
633	KCNK3
634	CEP170B
635	NELL1
636	PLCXD2
637	PITPNM3
638	PTPN3
639	PKNOX2
640	GALNT16
641	NKD2
642	KIAA1549L
643	PTPRN2
644	ERC2
645	NBEA
646	KHDRBS3
647	SHANK3
648	FGF13
649	CACNA1A
650	PLD5
651	SSTR2
652	SEMA4F
653	SRRM4
654	RIMS2
655	RERG
656	MBD6
657	TMEM121
658	PHACTR1
659	PTER
660	NLGN2
661	SHF
662	LRFN1
663	FABP3
664	PGBD5
665	HECW1
666	APBA2
667	SPTBN4
668	SLCO5A1
669	ZNF204P
670	CABLES1
671	TTBK1
672	FAM169A
673	SERP2
674	PFKP
675	GRIN2A
676	RAB9B
677	AMZ1
678	LRFN2
679	CYFIP2
680	TTPA
681	MICAL2
682	RAB6B
683	LYPD5
684	STMN3
685	XKR4
686	TMEM59L
687	SORBS2
688	FGF17
689	LRFN4
690	ATAT1
691	HID1
692	SH3BGRL2
693	TMOD2
694	PLCXD3
695	SNN
696	RAB15
697	SEMA3D
698	GLT1D1
699	TSC22D4
700	CACNA2D3
701	PPFIA3
702	TSC22D1
703	PPM1L
704	CADM4
705	CX3CL1
706	SYT16
707	B4GALNT3
708	ADAM22
709	GNAZ
710	SRGAP3
711	APCDD1
712	FAM81A
713	ANK1
714	ENTPD3
715	ABCA3
716	SIRT2
717	TTC9
718	LRP3
719	RNF208
720	STX1A
721	GLRA2
722	NRG2
723	RALGPS1
724	ASXL3
725	NCS1
726	FAM171B
727	ATP6V0E2
728	SH2D5
729	MAP6
730	NAP1L3
731	PSD3
732	DTX3
733	ZNF365
734	SLITRK5
735	SLC45A1
736	GNAL
737	IGFL4
738	PRKAR1B
739	SYNGR1
740	CYP46A1
741	TRIM46
742	CSGALNACT1
743	GRAMD1B
744	SOBP
745	CACNB1
746	CACNB2
747	EHD3
748	ADAM23
749	ARHGEF25
750	MAP3K9
751	SCAMP5
752	NAPB
753	KLHL35
754	SLC1A4
755	KLHL23
756	CNRIP1
757	NOVA2
758	LRRC8B
759	TEF
760	SNPH
761	SYN3
762	CAMK2G
763	SPRN
764	ENDOG
765	ADRA1B
766	ARHGAP39
767	SLC2A6
768	YPEL4
769	VPS37D
770	RUSC2
771	NPAS1
772	CACNA1C
773	MYO5A
774	HCN3
775	CD200
776	PPP1R26
777	CAMK4
778	AKAP7
779	KCNQ3
780	TSPYL4
781	KIF3C
782	GPR137C
783	TUBB2A
784	RAB3B
785	ELOVL4
786	ACOT7
787	RAPGEFL1
788	RBFOX1
789	CSNK1E
790	ZNF853
791	CAMKK1
792	GPR19
793	PCLO
794	FLRT2
795	RTKN
796	INPP5F
797	GALNT14
798	AMIGO1
799	PPP4R4
800	ICA1
801	PATZ1
802	PRRG3
803	FKBP1B
804	PRSS3
805	ZNF775
806	NPY1R
807	BEX4
808	SMIM17
809	MAPK11
810	CBX6
811	NSMF
812	KCNA3
813	CCSAP
814	REEP6
815	WDR17
816	TBKBP1
817	SEC61A2
818	CLIP3
819	SAMD10
820	FAXC
821	SYNE1
822	CORO6
823	AJAP1
824	GSTM3
825	RGMB
826	CAP2
827	CRY2
828	CYS1
829	SLC30A3
830	GSTA4
831	RADIL
832	RIMKLA
833	AGPAT4
834	UNC80
835	THRB
836	DNAJC12
837	RGS12
838	MB21D2
839	GAL3ST3
840	MAP3K10
841	KCNA5
842	CTIF
843	TMEM198
844	SAMD14
845	GCAT
846	GPR85
847	PANX2
848	GLRB
849	NT5M
850	KIAA0513
851	YPEL1
852	REEP2
853	PDE1B
854	PDE9A
855	SLC25A22
856	SLIT3
857	TM7SF2
858	PIP5K1B
859	KBTBD6
860	SRSF12
861	PPP2R2B
862	EGFR
863	PCDHGB7
864	PCDHGB2
865	COL28A1
866	KCNIP1
867	SLITRK3
868	MSTN
869	PCDHGC4
870	POU3F4
871	CDH4
872	ADCY8
873	SLC4A4
874	MASP1
875	ACSBG1
876	CHST9
877	RPE65
878	WSCD1
879	PCDHGB1
880	ATP13A4
881	PCDHGC3
882	ZBTB16
883	RNF180
884	EDNRB
885	ADCYAP1R1
886	MMP16
887	CALCRL
888	ROBO2
889	GLCCI1
890	LRRN1
891	KLHL4
892	SLC6A9
893	ILDR2
894	BRINP2
895	GLI2
896	SEMA5A
897	FRMPD3
898	SOX6
899	FAT3
900	POU3F2
901	PDZD2
902	ATP1B2
903	ZDHHC23
904	PCDHGC5
905	SOGA1
906	CPS1
907	KCNN3
908	PTPRZ1
909	FRMD5
910	ZNF423
911	ID4
912	TSPAN11
913	C3orf70
914	RASGRP1
915	TOX
916	PCDHGB6
917	CHD7
918	DGKG
919	DPF3
920	HEPACAM
921	PCDHB3
922	LIFR
923	NLGN3
924	GLI3
925	PMP2
926	ITGB8
927	PLXNA4
928	LRP4
929	THSD7A
930	GRIA3
931	KLF15
932	NOTCH1
933	TMEM178B
934	AR
935	RGMA
936	PTCH1
937	BMPR1B
938	P2RX7
939	MATN2
940	PRDM16
941	PCDH19
942	SDC3
943	SEMA6D
944	DCLK2
945	KIAA1549
946	SERINC5
947	PCDHGA4
948	NTN1
949	ZMAT1
950	TRIM9
951	PTCHD1
952	CCDC120
953	DCHS1
954	SYTL4
955	PTPRS
956	SULT1C4
957	TRIO
958	STON2
959	PKD1
960	NCAM1
961	NPAS3
962	PLEC
963	GPR75
964	PLEKHH2
965	MAGI1
966	AHCYL1
967	VN1R83P
968	REV3L
969	CCDC136
970	COLGALT2
971	NKAIN3
972	LRRN3
973	ZNF518B
974	CLIP2
975	OPHN1
976	TENM4
977	DCLK1
978	BOC
979	TIMP3
980	CREB5
981	ZNF704
982	SPARCL1
983	ABHD2
984	LONRF2
985	GRHL3
986	NTRK3
987	ZNF154
988	AGRN
989	ZNF521
990	OLFM2
991	ABCD2
992	PCDHGB3
993	CSMD2
994	SH3D19
995	PPARGC1A
996	SOX5
997	NR3C2
998	NFIB
999	GPR158
1000	IL17RD
1001	ZNF711
1002	CMTM4
1003	USP32P3
1004	ZNF135
1005	DAPK1
1006	SOX21
1007	SOX9
1008	HIP1
1009	TNFRSF21
1010	NAV1
1011	ROBO1
1012	TNXB
1013	MDGA1
1014	B3GALT1
1015	NAV2
1016	HERC2P3
1017	UST
1018	GGT8P
1019	DLG5
1020	MEIS1
1021	S1PR2
1022	CHDH
1023	EPHA4
1024	TTC3P1
1025	PCDH9
1026	ARHGEF26
1027	LRIG1
1028	ASTN2
1029	PCDH17
1030	ZNF649
1031	CTNND2
1032	CECR2
1033	STRIP2
1034	RBFOX2
1035	PKD1P6
1036	FAT1
1037	MKRN3
1038	PTPRF
1039	IGF1R
1040	LRP5
1041	ZNF662
1042	ZNRF2P1
1043	WSB1
1044	ZNF512B
1045	AHDC1
1046	SHC4
1047	PIK3R1
1048	RAB3IP
1049	MAMLD1
1050	FASN
1051	AKT3
1052	SALL1
1053	CHST3
1054	KANK1
1055	VAV2
1056	PCDHGA1
1057	MEIS2
1058	MEGF8
1059	C1orf226
1060	PCDH10
1061	FRMD3
1062	TNS1
1063	DMD
1064	ZFHX4
1065	SEMA6A
1066	SOX13
1067	FNBP1P1
1068	CELSR2
1069	MYO10
1070	PDE7B
1071	PDE4B
1072	NFIX
1073	SACS
1074	ASTN1
1075	GSE1
1076	PLCG1
1077	HIPK2
1078	NYNRIN
1079	KLF12
1080	SMARCA4
1081	EPN2
1082	TMEM108
1083	RANP4
1084	TNIK
1085	BCL9L
1086	TMTC2
1087	PROX1
1088	KDM6B
1089	ARAP2
1090	SREBF2
1091	PCDH1
1092	FAM218A
1093	ARHGAP35
1094	TCF12
1095	KIF1B
1096	SALL2
1097	ITPR2
1098	TNRC18
1099	SLC16A9
1100	SETD5
1101	RALGPS2
1102	FZD3
1103	UTRN
1104	MID1
1105	ERV3-1
1106	PER3
1107	KIF21A
1108	PLCD3
1109	SAMD4A
1110	ZNF770
1111	GRIK5
1112	ANK2
1113	TANC2
1114	ZHX3
1115	PHLPP1
1116	ZNF594
1117	ZEB1
1118	IGSF11
1119	ASAP2
1120	HMGN5
1121	GREB1
1122	APC
1123	PREX2
1124	EPB41
1125	CDC42EP4
1126	GOLIM4
1127	RFTN2
1128	WNT3
1129	SBF1
1130	SLC7A1
1131	ZNF462
1132	RAVER1
1133	KMT2D
1134	SLC25A25
1135	DPYSL3
1136	BACH2
1137	SESN3
1138	TGFBR3
1139	RFX3
1140	GUCY1A2
1141	AASS
1142	GPT2
1143	DDR1
1144	VCAN
1145	ZNF316
1146	CDC42BPB
1147	IRS1
1148	ABLIM1
1149	TLE1
1150	ZSWIM5
1151	NOTCH2
1152	ARGLU1
1153	SASH1
1154	POM121
1155	SPATA6
1156	RRAGD
1157	ACSL3
1158	LGR4
1159	KMT2C
1160	ADAMTS6
1161	ARHGAP5
1162	ATP11A
1163	LRP6
1164	DAGLA
1165	ARNT2
1166	ARHGEF7
1167	NFIA
1168	FAM182B
1169	CCDC14
1170	CNTNAP1
1171	BCR
1172	AHCYL2
1173	CHD3
1174	MYH10
1175	CHD6
1176	SPEN
1177	MDM4
1178	RASA3
1179	PNISR
1180	HEG1
1181	TNRC6C
1182	PDE4D
1183	MCC
1184	SETBP1
1185	MICAL3
1186	ZNF354C
1187	BRD3
1188	ITGA6
1189	FADS1
1190	FOXO3
1191	SCRN1
1192	ZNF714
1193	NBPF2P
1194	ANKRD6
1195	DDAH1
1196	FOXO1
1197	SMAD9
1198	NHSL1
1199	KIF13B
1200	ALDH5A1
1201	GPR173
1202	EFR3B
1203	KIAA1958
1204	KAZN
1205	CTH
1206	NLGN1
1207	PDPR
1208	LRP1B
1209	CYCSP34
1210	EP300
1211	DHCR7
1212	OSBP2
1213	PLXNA3
1214	SPIRE1
1215	ZNF37BP
1216	MPDZ
1217	ZCCHC14
1218	SIPA1L2
1219	ZNF146
1220	FERMT2
1221	PREX1
1222	NEO1
1223	SLC7A5
1224	HEY2
1225	ZDBF2
1226	SPECC1
1227	TRRAP
1228	PARD3B
1229	NKTR
1230	ZNF418
1231	CYP51A1
1232	SMC1A
1233	USP51
1234	DZIP1
1235	PAX6
1236	PDE4DIP
1237	FIGN
1238	TTC28
1239	CHERP
1240	PTPN13
1241	HSD17B1P1
1242	PCMTD2
1243	LRCH2
1244	GAB1
1245	ARHGAP32
1246	NCOR2
1247	CORO2B
1248	VASH1
1249	TAS2R5
1250	SLC6A8
1251	DCT
1252	DAG1
1253	HCFC1
1254	CCDC88C
1255	PLXNA2
1256	ANKFN1
1257	ATP2B4
1258	RGP1
1259	ZHX2
1260	USP49
1261	FAM168A
1262	SDK2
1263	SLC20A2
1264	PROB1
1265	RAI1
1266	PRKX
1267	NDOR1
1268	PRKXP1
1269	TCF4
1270	AMOTL1
1271	PBX1
1272	AK3P3
1273	AGO2
1274	TEAD1
1275	ZC3H7B
1276	ZKSCAN1
1277	LRRC1
1278	GPSM2
1279	AKT1
1280	SUN2
1281	FBXL7
1282	ZNF117
1283	HOMER1
1284	RPS6KA2
1285	PSIP1
1286	ZNF334
1287	SH3RF3
1288	CABIN1
1289	KSR1
1290	ZNRF3
1291	ALDH1L2
1292	ZNF211
1293	MED13L
1294	TRPS1
1295	RERE
1296	ERF
1297	UBAP2
1298	ZNF577
1299	SYNGAP1
1300	FMN2
1301	MAML2
1302	KIF7
1303	FYN
1304	FHL1
1305	SARM1
1306	STAG1
1307	LIMCH1
1308	LDLRAD3
1309	AK4P1
1310	ZNF606
1311	ZFP3
1312	TTC3
1313	FOXO3B
1314	PCDHGA2
1315	PRR12
1316	CBX5
1317	ZNF609
1318	TBC1D14
1319	SATB2
1320	SMARCC1
1321	PTPN21
1322	SPTAN1
1323	FOXK1
1324	PNN
1325	TECPR2
1326	SRC
1327	ABL1
1328	EDC4
1329	GPM6B
1330	DST
1331	ZMIZ1
1332	PHRF1
1333	PI4KAP2
1334	MYO18A
1335	HERC2P9
1336	KDM4B
1337	APBB2
1338	ZBED3
1339	NFAT5
1340	FOXRED2
1341	INTU
1342	HLTF
1343	PHKA1
1344	NOMO2
1345	VN1R1
1346	CACHD1
1347	SEC14L1
1348	DENND5B
1349	TSHZ1
1350	ZNF697
1351	KIAA1671
1352	ZSWIM4
1353	MIDN
1354	ANKRD52
1355	MAST4
1356	ERC1
1357	CREBBP
1358	ARID1A
1359	NBPF3
1360	NR2F1
1361	SV2A
1362	ZNF275
1363	NUMA1
1364	ANTXR1
1365	FBXL19
1366	MSI2
1367	SUGP2
1368	GRAMD4
1369	HDAC9
1370	DPY19L3
1371	SLC9A7
1372	QKI
1373	TOB2
1374	NF1
1375	NDST1
1376	INTS1
1377	ZNF83
1378	ARHGAP42
1379	LUC7L3
1380	ZNF219
1381	TNRC6A
1382	TFDP2
1383	ARL10
1384	DISC1
1385	ZMAT3
1386	MID2
1387	SORBS1
1388	PELI2
1389	LMTK2
1390	NFIC
1391	ST8SIA1
1392	ZNF292
1393	ZNF337
1394	ABHD17C
1395	ARHGEF6
1396	ZKSCAN8
1397	ZNF445
1398	UBE4A
1399	POMT2
1400	MYEF2
1401	STAG3
1402	DYNC1LI2
1403	ZNF106
1404	CASKIN2
1405	ZC3H13
1406	GAS2L1
1407	TBC1D16
1408	WLS
1409	C15orf39
1410	GAB2
1411	KIAA2026
1412	ARHGEF17
1413	ANKFY1
1414	RORA
1415	ENAH
1416	CAD
1417	IRF2BPL
1418	KCND1
1419	SNTB1
1420	PITPNM2
1421	NUMBL
1422	PRRC2A
1423	DNMT3A
1424	ARHGAP20
1425	YLPM1
1426	NEURL4
1427	CIC
1428	SMAD3
1429	PCDHGA6
1430	PKD1P5
1431	CLUHP3
1432	OSBPL11
1433	EP400
1434	NUDT4
1435	GOLGA2
1436	TARBP1
1437	NIN
1438	NOP9
1439	KDM5B
1440	SMCR8
1441	CHD2
1442	ZNF253
1443	CREBZF
1444	GTPBP1
1445	TJP1
1446	HIVEP2
1447	ASAP3
1448	ADCY9
1449	TCF20
1450	ATF7IP
1451	FOXN3
1452	JAM3
1453	DYNC1H1
1454	ZNF827
1455	ZNF415
1456	SIPA1L3
1457	ZNF608
1458	DAAM1
1459	FRMD4A
1460	MCM3AP
1461	NCKAP5
1462	ZNF646
1463	SPTBN1
1464	CAMSAP1
1465	SLC4A8
1466	MACF1
1467	POLR2A
1468	NR1D2
1469	KLF13
1470	GLG1
1471	NCOA6
1472	FBXW8
1473	PRKCA
1474	ZNF677
1475	BCL9
1476	KLF7
1477	PTPN11
1478	ACVR2B
1479	NPR2
1480	COBLL1
1481	DAB2IP
1482	LRRC8A
1483	CLSTN1
1484	RXRA
1485	MDC1
1486	ZNF254
1487	CEP250
1488	TOP2B
1489	ZFP30
1490	GPD1L
1491	GPHN
1492	VGLL4
1493	DIP2C
1494	ZNF703
1495	CAPN15
1496	SLC23A2
1497	GAN
1498	BRPF3
1499	ZNF510
1500	ZNF865
1501	TET3
1502	RNF169
1503	DCAF16
1504	ARHGEF40
1505	DGKD
1506	ALDH6A1
1507	CBL
1508	KDM5C
1509	MAGI2
1510	ZNF629
1511	EHMT2
1512	NR2C2
1513	DMTF1
1514	MARK1
1515	ZNF841
1516	ZNF598
1517	DIP2B
1518	FARP1
1519	FAT4
1520	COL11A1
1521	EMILIN3
1522	COL9A3
1523	PDGFRA
1524	CENPV
1525	LMO1
1526	CACNG4
1527	APOL4
1528	ARC
1529	SOCS2
1530	TSPAN18
1531	SOX11
1532	SLC10A4
1533	PEG10
1534	MDFI
1535	GPC2
1536	DRAXIN
1537	SOX4
1538	TMEM100
1539	GRIK3
1540	STK32B
1541	PROM1
1542	GAS1
1543	CNR1
1544	KLHDC8A
1545	LRRC17
1546	MEX3A
1547	SAPCD2
1548	FBN2
1549	ST8SIA5
1550	FBN3
1551	SALL3
1552	GALR1
1553	ELFN1
1554	CDK6
1555	MYBL2
1556	GLB1L2
1557	MEST
1558	NETO2
1559	BMP8B
1560	HAPLN1
1561	GPR153
1562	IGF2BP3
1563	TFAP2A
1564	CENPF
1565	TSPAN12
1566	C16orf89
1567	SIM2
1568	LTBP4
1569	SEMA5B
1570	FAM83D
1571	TRIB2
1572	CPXM1
1573	TOP2A
1574	MEX3B
1575	TENM1
1576	TLE2
1577	CCND2
1578	SPSB4
1579	ADAMTS3
1580	CSPG4
1581	FREM2
1582	MKI67
1583	MELK
1584	MCM2
1585	ELN
1586	SPOCK2
1587	SERINC2
1588	ZNF578
1589	IGSF3
1590	SLC35F1
1591	BIRC5
1592	GRB14
1593	KIFC1
1594	PTN
1595	CCND1
1596	BCHE
1597	KIF18B
1598	MMP15
1599	PBK
1600	DPYSL5
1601	TEAD2
1602	SIX1
1603	LAMA1
1604	FLRT3
1605	TP73
1606	BEST3
1607	LHX2
1608	GPC6
1609	FOXM1
1610	PLAT
1611	EPHB3
1612	AKR1C3
1613	SLC29A4
1614	AURKB
1615	UBE2C
1616	ACAN
1617	CDC20
1618	KIF15
1619	LMNB1
1620	DLGAP5
1621	COL9A1
1622	SHROOM2
1623	TRIB3
1624	TFR2
1625	SPC25
1626	DTL
1627	ZC3HAV1L
1628	GLDC
1629	BUB1B
1630	FAM111B
1631	SKA3
1632	KIF2C
1633	NEK2
1634	ZIC1
1635	TROAP
1636	E2F2
1637	TMEM255A
1638	SULF2
1639	CDCA8
1640	ZFP69
1641	CDCA7L
1642	CCNB2
1643	CDK4
1644	WDR62
1645	GTSE1
1646	BMPER
1647	ASF1B
1648	CDKN2C
1649	SPC24
1650	TTK
1651	CDC25A
1652	CDCA5
1653	NUF2
1654	CDC45
1655	ETV1
1656	HAS2
1657	CBX2
1658	DENND2A
1659	ASPM
1660	PLK1
1661	NCAPG
1662	E2F1
1663	SNCAIP
1664	TNFRSF19
1665	PKMYT1
1666	ZSCAN12P1
1667	IQGAP3
1668	HJURP
1669	NES
1670	CENPM
1671	TPX2
1672	ZNF300
1673	EXO5
1674	NCAPH
1675	KIF20A
1676	CDT1
1677	TRAF4
1678	AVIL
1679	BLM
1680	UBE2T
1681	PTTG1
1682	CENPA
1683	CDKN3
1684	PCDHB8
1685	RECQL4
1686	LBH
1687	CCNB1
1688	SPAG5
1689	MYO5B
1690	KIF4A
1691	CDCA2
1692	CKS2
1693	PTP4A3
1694	ZNF367
1695	PPP1R14C
1696	MCM10
1697	CRISPLD1
1698	RRM2
1699	DDX12P
1700	KIF23
1701	BUB1
1702	NEURL1B
1703	CDK1
1704	RAMP1
1705	KIF11
1706	EXO1
1707	MAD2L1
1708	CCNA2
1709	HMMR
1710	DEPDC1B
1711	ZNF713
1712	HMGA1
1713	EZH2
1714	CAPN5
1715	EPHB2
1716	CDC25C
1717	ADAMTS7
1718	LMNB2
1719	CDCA7
1720	ZWINT
1721	SEC14L6
1722	HUNK
1723	PCDHB9
1724	MXD3
1725	ULBP1
1726	APOBEC3B
1727	ZNF681
1728	SKA1
1729	NUP210
1730	C21orf58
1731	ANGPTL2
1732	LEMD1
1733	TSPAN13
1734	LYPD6
1735	CDH24
1736	ANXA2R
1737	MYC
1738	GINS2
1739	NHLH1
1740	NDC80
1741	CKAP2L
1742	NEIL3
1743	E2F7
1744	LDHD
1745	TRIM24
1746	ESPL1
1747	CENPK
1748	UBE2S
1749	HMGCS1
1750	POU3F3
1751	SMC4
1752	RPS2P5
1753	CHAF1A
1754	RNF122
1755	PWP2
1756	PHLDA1
1757	XRCC2
1758	RAD51
1759	ARL4A
1760	CDON
1761	PIF1
1762	KCTD15
1763	TONSL
1764	CENPJ
1765	FANCI
1766	KIF26B
1767	C1orf94
1768	ORC6
1769	AURKA
1770	ORC1
1771	TCF19
1772	NCAPG2
1773	FOXD1
1774	GINS1
1775	TACC3
1776	DPY19L2P1
1777	CDC6
1778	ID3
1779	PSPH
1780	TRIM36
1781	LIMA1
1782	NRARP
1783	IQGAP2
1784	TK1
1785	TYMS
1786	F2R
1787	RAD54L
1788	MCM7
1789	DPY19L2
1790	EME1
1791	TIMELESS
1792	CDH2
1793	PALM3
1794	PDZRN3
1795	WDR76
1796	CENPH
1797	SIMC1
1798	KIF14
1799	NXN
1800	DCC
1801	DPY19L2P2
1802	ZNF730
1803	C2orf66
1804	RMI2
1805	ESCO2
1806	POC1A
1807	ZNF738
1808	PTGFRN
1809	KAZALD1
1810	PSRC1
1811	CDC7
1812	PLK4
1813	SAMD11
1814	DEPDC1
1815	MNS1
1816	NLGN4X
1817	ARHGAP11A
1818	CXADR
1819	SOX12
1820	NT5DC2
1821	CYP27B1
1822	CLSPN
1823	BCOR
1824	KIF18A
1825	SOX2
1826	TRIP13
1827	POMZP3
1828	GAS2L3
1829	VANGL2
1830	TLE6
1831	RARB
1832	SCARF2
1833	MCM4
1834	VANGL1
1835	PRSS12
1836	SMO
1837	DBI
1838	CCNE2
1839	KIF22
1840	ZNF114
1841	CEP55
1842	MSI1
1843	CENPE
1844	TGIF2
1845	SH2B2
1846	DUSP5P1
1847	MAP3K1
1848	TMEM200C
1849	OIP5
1850	ECT2
1851	CHEK1
1852	WDHD1
1853	PHF19
1854	CDCA4
1855	DNAJB5
1856	PDK1
1857	HEY1
1858	CKAP2
1859	RAB39A
1860	DHRS13
1861	HMGB3
1862	SULT1A1
1863	DSEL
1864	TRAIP
1865	DRD2
1866	FANCA
1867	RAD51AP1
1868	RFC3
1869	CCNF
1870	LIG1
1871	DNMT1
1872	FEN1
1873	KCNAB3
1874	BZW2
1875	FANCD2
1876	PAFAH1B3
1877	BNIP3
1878	TCF7L1
1879	HSD11B2
1880	KNTC1
1881	GPR161
1882	CHST11
1883	EXTL3
1884	RACGAP1
1885	CENPW
1886	HMGB2
1887	POLE2
1888	DDX11
1889	FBXO5
1890	E2F8
1891	RPS15AP36
1892	PYCR1
1893	MCM3
1894	POLE
1895	ZIK1
1896	DACT1
1897	CCNE1
1898	SH3BP4
1899	RPS5
1900	FIBIN
1901	MTHFD2
1902	AKR1C1
1903	HMGN2P15
1904	INCENP
1905	TCF3
1906	FAM184B
1907	ZNF781
1908	ATAD2
1909	HELLS
1910	TICRR
1911	DOK4
1912	NPW
1913	ISYNA1
1914	SMC2
1915	SUSD1
1916	CHAF1B
1917	SHCBP1
1918	CDCA3
1919	FGD1
1920	KLHL13
1921	PIK3R3
1922	SYNE2
1923	POLD1
1924	DBN1
1925	TUBA1A
1926	CENPI
1927	ZNF329
1928	DBF4
1929	PKN3
1930	CTDSP2
1931	TOB2P1
1932	METTL1
1933	KIF24
1934	FHDC1
1935	ZNF311
1936	CHML
1937	CPNE2
1938	MEX3D
1939	TMPO
1940	ARL4D
1941	PTPRO
1942	RTKN2
1943	C6orf52
1944	CERS6
1945	FSCN1
1946	STIL
1947	FNBP1L
1948	PGAP1
1949	RPL9
1950	SQLE
1951	CD101
1952	QSOX2
1953	C19orf48
1954	CCT6A
1955	SIX4
1956	ODC1
1957	DHFR
1958	MYBL1
1959	WEE1
1960	VASH2
1961	ZIC4
1962	CCDC167
1963	RPS3A
1964	BZW1P2
1965	FRMD6
1966	TRIM45
1967	TMEM97
1968	NASP
1969	DSN1
1970	VPS37B
1971	FAM111A
1972	PKDCC
1973	GJC1
1974	TMEM106C
1975	CCNB1IP1
1976	TNFRSF13C
1977	RPL18A
1978	SNRPE
1979	CENPN
1980	CASP2
1981	PTK7
1982	SCML2
1983	AUNIP
1984	ZNF501
1985	SNRPEP4
1986	HMGB1P5
1987	ITPRIPL1
1988	GMNN
1989	C12orf57
1990	PM20D2
1991	C5
1992	HYLS1
1993	MAD2L2
1994	TM6SF2
1995	INSIG1
1996	BICD1
1997	SOWAHC
1998	TP53
[truncated: 919 more rows]

## Sheet: Supplementary Table 3
Supplementary Table 3 Genes related to immunotherapy responsebased on the immunotherapy response meta-analysis
	symbol
1	ABCA8
2	ABCG2
3	ABHD15
4	ABI2
5	ABLIM1
6	ACAP1
7	ACOT11
8	ACOT7
9	ACOX2
10	ACP2
11	ACRBP
12	ACTR2
13	ACTR3B
14	ADAL
15	ADAM23
16	ADAM33
17	ADAMTS7
18	ADAR
19	ADCY3
20	ADHFE1
21	ADSL
22	AFAP1L1
23	AFAP1L2
24	AFF4
25	AGAP2
26	AGAP2.AS1
27	AGO2
28	AKAP5
29	ALDH1L1
30	ALG9
31	AMOTL1
32	ANKHD1.EIF4EBP3
33	ANKRD6
34	ANKS3
35	ANP32E
36	APBB2
37	APCDD1
38	APOBEC3A
39	APOBEC3H
40	APOL1
41	APOL2
42	APOL4
43	ARAP3
44	ARHGAP25
45	ARHGAP30
46	ARHGAP4
47	ARHGAP44
48	ARHGAP5
49	ARHGAP9
50	ARHGEF17
51	ARHGEF25
52	ARHGEF34P
53	ARL2BP
54	ARNT
55	ARPC5
56	ARRB2
57	ARRDC3
58	ARSJ
59	ASB9
60	ASIC1
61	ASPN
62	ASXL1
63	ATF3
64	ATF7
65	ATG2B
66	ATG3
67	ATOH8
68	ATP1A1
69	ATRNL1
70	B2M
71	B3GNT5
72	B3GNT8
73	B3GNTL1
74	BAD
75	BAIAP2L2
76	BATF
77	BAZ2B
78	BBS9
79	BCHE
80	BCORL1
81	BCS1L
82	BICC1
83	BICD1
84	BID
85	BIN2
86	BMPR1A
87	BRMS1
88	BST2
89	BTBD3
90	C1GALT1C1
91	C1orf174
92	C1orf74
93	C1QA
94	C1QB
95	C22orf39
96	C22orf46
97	C2CD2
98	C5orf24
99	C5orf63
100	C8orf48
101	C8orf88
102	C9orf72
103	C9orf85
104	CA2
105	CAAP1
106	CACNB2
107	CALR
108	CAMK2G
109	CAP1
110	CAP2
111	CAPG
112	CAPN11
113	CARD9
114	CASKIN2
115	CASP7
116	CATSPERG
117	CBFB
118	CCDC13
119	CCDC153
120	CCDC159
121	CCDC74A
122	CCL8
123	CCNL1
124	CCR5
125	CCRL2
126	CD200
127	CD226
128	CD27.AS1
129	CD274
130	CD300LF
131	CD5
132	CD6
133	CD80
134	CD83
135	CDC42
136	CDH6
137	CEACAM21
138	CENPF
139	CEP250
140	CEP41
141	CGRRF1
142	CHST10
143	CHURC1
144	CISD1
145	CLCC1
146	CLCN7
147	CLDN1
148	CLDN12
149	CLEC11A
150	CLEC12A
151	CMBL
152	CMPK2
153	CNST
154	CNTNAP1
155	CNTNAP3
156	COBL
157	COBLL1
158	COL28A1
159	CORO1A
160	CORO2B
161	CREB5
162	CRISPLD1
163	CRLF3
164	CRYAB
165	CSF2RB
166	CSNK1A1
167	CSPG4
168	CSRNP3
169	CST7
170	CTDSPL
171	CTLA4
172	CTNNB1
173	CTNNBL1
174	CTSS
175	CTSW
176	CUBN
177	CXCL10
178	CXCR3
179	CYB561D1
180	CYB561D2
181	CYGB
182	CYP39A1
183	CYTH4
184	CYTL1
185	CYYR1
186	DACT3
187	DAPP1
188	DCAF4L1
189	DDR1
190	DDX56
191	DET1
192	DGAT1
193	DHRS12
194	DLG4
195	DNAH2
196	DNAJB6
197	DNAJC17
198	DNAJC24
199	DNPEP
200	DOK4
201	DST
202	DTX3L
203	DUSP15
204	DYNC1I1
205	DYNC2H1
206	EBF3
207	EBI3
208	EDNRB
209	EEF1D
210	EFHC1
211	EFNB3
212	EIF1AD
213	EIF3E
214	EIF3L
215	EIF4E3
216	EIF4ENIF1
217	ELFN1
218	ELOVL4
219	EMCN
220	EMID1
221	EMILIN1
222	EMILIN2
223	ENTPD7
224	EOGT
225	ERCC8
226	ERGIC1
227	ESM1
228	ETNK2
229	ETV1
230	ETV7
231	EVA1B
232	EVC
233	EVC2
234	EXOC8
235	EXOSC3
236	EXT1
237	EXTL3
238	EYA4
239	F11R
240	F12
241	F2R
242	FAM131A
243	FAM149B1
244	FAM151B
245	FAM171B
246	FAM174A
247	FAM229B
248	FAM50B
249	FAM78B
250	FAT1
251	FAT2
252	FAXDC2
253	FBLIM1
254	FBXO17
255	FBXO6
256	FCER1G
257	FCGR1A
258	FCHO1
259	FDX1
260	FEM1B
261	FGD1
262	FHL3
263	FIBIN
264	FJX1
265	FLRT3
266	FMN1
267	FMNL1
268	FNDC3A
269	FNDC4
270	FOXC1
271	FOXP3
272	FOXS1
273	FRMD4A
274	FSIP1
275	FZD7
276	GALNT14
277	GAMT
278	GBP1
279	GBP2
280	GBP4
281	GBP5
282	GDF11
283	GEMIN5
284	GGT7
285	GIPC3
286	GLCCI1
287	GLI4
288	GNAI1
289	GNE
290	GNG12
291	GNPDA2
292	GOLGA7
293	GORASP1
294	GPC1
295	GPR135
296	GPR153
297	GPR173
298	GPRC5C
299	GPSM1
300	GPX8
301	GRB10
302	GRIN3A
303	GSDMB
304	GSTM2
305	GTF2IRD1
306	GULP1
307	GUSBP2
308	GZMA
309	GZMB
310	GZMH
311	GZMM
312	HAPLN3
313	HAUS8
314	HDDC2
315	HELB
316	HEYL
317	HINT1
318	HIRIP3
319	HLA.B
320	HLA.DMA
321	HLA.DPA1
322	HLA.DPB1
323	HLA.DRA
324	HLA.DRB1
325	HLA.E
326	HMGB2
327	HMGCL
328	HMGN2
329	HNRNPF
330	HNRNPM
331	HNRNPU
332	HOMER1
333	HOMER3
334	HOXC4
335	HOXD8
336	HOXD9
337	HS6ST2
338	HSH2D
339	HSPA12A
340	HSPB7
341	HYAL2
342	HYOU1
343	ICAM1
344	IDO1
345	IFI44L
346	IFI6
347	IFIH1
348	IFIT2
349	IFIT3
350	IFIT5
351	IFT172
352	IGF1R
353	IGFBP4
354	IGFBP7
355	IL10RB
356	IL18RAP
357	IL21R
358	IL4I1
359	IMPA2
360	INSIG1
361	IPO7
362	IQCH.AS1
363	IQUB
364	IRAK1
365	IRF7
366	ISCA1
367	ISCA2
368	ITFG1
369	ITGA10
370	ITGA3
371	ITGA9
372	ITGB2
373	ITGB7
374	ITPRIPL1
375	JAG1
376	JAG2
377	KANK2
378	KANSL1L
379	KBTBD3
380	KCNA3
381	KCNIP3
382	KCNK6
383	KCNN4
384	KCTD5
385	KHDRBS3
386	KIAA0232
387	KIAA1614
388	KIF13B
389	KIF6
390	KLHDC8B
391	KLHL29
392	KMT2E
393	LAMA1
394	LAMC1
395	LAMP3
396	LANCL3
397	LARS2
398	LASP1
399	LAX1
400	LCK
401	LDLRAD3
402	LEPROT
403	LILRB1
404	LILRB2
405	LPCAT1
406	LRFN4
407	LRGUK
408	LRIF1
409	LRPPRC
410	LRRC25
411	LRRC32
412	LRRC49
413	LRRTM2
414	LSM10
415	LYG1
416	LYN
417	LYNX1
418	LZTS1
419	M6PR
420	MAGEE1
421	MAGI2
422	MAML1
423	MAN1A1
424	MAP1A
425	MAP1LC3A
426	MAP4K1
427	MAPK10
428	MAPK6
429	MAPK8IP3
430	MARK1
431	MARVELD1
432	MATK
433	MBD2
434	MCL1
435	MEFV
436	MEGF10
437	MEI1
438	MEIS3
439	MEIS3P1
440	METAP1D
441	MFAP3L
442	MFSD3
443	MITD1
444	MITF
445	MKLN1
446	MLXIP
447	MMP14
448	MMP16
449	MMP17
450	MNDA
451	MOB1B
452	MPPED2
453	MPRIP
454	MPST
455	MPZ
456	MRPS31P5
457	MSL2
458	MSRB3
459	MTAP
460	MTIF2
461	MTMR2
462	MX1
463	MXRA7
464	MYCL
465	MYD88
466	MYL6B
467	MYO1B
468	MYO5B
469	MYOM2
470	MZB1
471	NAB1
472	NAGK
473	NCEH1
474	NCF1C
475	NCOR2
476	NDST1
477	NEAT1
478	NEBL
479	NECAP2
480	NEGR1
481	NES
482	NEURL1
483	NEURL2
484	NFAM1
485	NFATC1
486	NFATC4
487	NFE2L2
488	NFIA
489	NFKB2
490	NFKBIA
491	NFKBIB
492	NIPSNAP3B
493	NISCH
494	NKG7
495	NLRC3
496	NLRC5
497	NMI
498	NPAS2
499	NPHP3
500	NPM2
501	NPR2
502	NPTN
503	NRARP
504	NRBP2
505	NRG2
506	NRN1
507	NSMF
508	NSUN5P2
509	NTRK2
510	NUBPL
511	OAF
512	OAS1
513	OAS3
514	OASL
515	OBSL1
516	OMD
517	OSBPL9
518	OSM
519	P2RX6
520	P2RX7
521	P2RY1
522	PAMR1
523	PAQR5
524	PCBD2
525	PCDHB12
526	PCDHB14
527	PCDHB2
528	PCDHB3
529	PCDHB4
530	PCDHGA11
531	PCED1B
532	PDE1C
533	PDGFA
534	PDGFD
535	PDGFRB
536	PDZD2
537	PEA15
538	PFDN2
539	PFKL
540	PHC1
541	PHF20L1
542	PHKB
543	PI15
544	PICK1
545	PIGF
546	PIGH
547	PIGZ
548	PIM2
549	PIP5K1C
550	PJA1
551	PKD2
552	PKN1
553	PLA2G6
554	PLA2R1
555	PLAA
556	PLAC9
557	PLCB4
558	PLCD4
559	PLEKHG3
560	PLEKHM3
561	PLEKHO1
562	PLXNA2
563	PLXNA4
564	PMM1
565	PNPLA4
566	PNPLA7
567	POMGNT1
568	POMZP3
569	PORCN
570	POU2F2
571	PPA2
572	PPFIBP1
573	PPM1F
574	PPP1CA
575	PPT2.EGFL8
576	PRAF2
577	PRDM11
578	PRKAB1
579	PRKCA
580	PRKCQ
581	PRR7
582	NA
583	PTCHD4
584	PTK7
585	PTP4A2
586	PTPN14
587	PTPRG
588	PTPRM
589	PTX3
590	PUM1
591	PYCARD
592	PYGO1
593	RAB11FIP5
594	RAB20
595	RAB2B
596	RAB34
597	RAB39B
598	RAB40A
599	RAB40B
600	RAB42
601	RAB8A
602	RAC2
603	RALGAPA1
604	RAPGEF3
605	RAPGEF4
606	RARB
607	RASGEF1B
608	RASGRP1
609	RAVER2
610	RBFOX2
611	RBM17
612	RBM44
613	RBM5
614	RBPMS
615	RCAN2
616	RCAN3
617	RCBTB2
618	RERG
619	RFFL
620	RFWD3
621	RGS1
622	RGS17
623	RGS19
624	RHBDF1
625	RHOBTB3
626	RHOD
627	RHOJ
628	RHOU
629	RIN3
630	RINL
631	RND2
632	RNF11
633	RNF141
634	RNF19B
635	RNF44
636	RPA2
637	RPLP0
638	RPS15
639	RPS6KC1
640	RSAD2
641	RUSC2
642	RYR1
643	RYR3
644	S100B
645	SAMD3
646	SATB2
647	SCAMP1
648	SCARF2
649	SCP2
650	SDC2
651	SDE2
652	SELENBP1
653	SELL
654	SEMA3F
655	SEMA4C
656	SEMA6D
657	SEMA7A
658	SENP3
659	SENP8
660	SERPINF1
661	SFR1
662	SFT2D2
663	SGCA
664	SGSM2
665	SGSM3
666	SH2B1
667	SH2D2A
668	SH3PXD2A
669	SH3RF2
670	SHC4
671	SIGLEC1
672	SIGLEC8
673	SIGLEC9
674	SIRPG
675	SLA
676	SLA2
677	SLAMF1
678	SLAMF6
679	SLC15A3
680	SLC16A4
681	SLC20A2
682	SLC22A5
683	SLC25A12
684	SLC25A16
685	SLC25A27
686	SLC26A2
687	SLC29A1
688	SLC2A11
689	SLC2A6
690	SLC2A9
691	SLC31A2
692	SLC35A1
693	SLC35B4
694	SLC35E2B
695	SLC38A1
696	SLC39A11
697	SLC39A13
698	SLC48A1
699	SLC50A1
700	SLC9B1
701	SLFN11
702	SLIT1
703	SLIT3
704	SMARCD3
705	SMO
706	SMURF1
707	SNAPC2
708	SNED1
709	SNRNP27
710	SNX27
711	SNX7
712	SOD3
713	SORBS2
714	SORCS2
715	SOX6
716	SPATA24
717	SPATA7
718	SPIRE1
719	SPN
720	SPOP
721	SPRED3
722	SPRY4
723	SPTBN1
724	SRCAP
725	SRGAP3
726	SRGN
727	SRPX2
728	SRRM1
729	SRSF4
730	SSUH2
731	STEAP1
732	STEAP1B
733	STK25
734	STK32B
735	STK4
736	STON2
737	STX1A
738	STX2
739	STXBP5
740	SUN2
741	SV2A
742	SV2B
743	SYNGAP1
744	SYPL2
745	TAF1D
746	TAGAP
747	TANC1
748	TAP2
749	TAS2R5
750	TBC1D10A
751	TBC1D19
752	TBCK
753	TBX21
754	TCF7L2
755	TCTN3
756	TECPR2
757	TEX2
758	THAP4
759	THEM4
760	THG1L
761	THRA
762	THY1
763	TIFA
764	TIMP2
765	TK2
766	TLN2
767	TLR8
768	TM2D1
769	TMA16
770	TMC8
771	TMEM120A
772	TMEM150B
773	TMEM168
774	TMEM216
775	TMEM217
776	TMEM232
777	TMEM236
778	TMEM259
779	TMEM67
780	TMSB10
781	TNFAIP2
782	TNFRSF18
783	TNFRSF1B
784	TNFRSF9
785	TOR3A
786	TPD52L1
787	TPM3
788	TPPP3
789	TPST1
790	TRAF3IP3
791	TRIM14
792	TRIM2
793	TRIM25
794	TRIM46
795	TRIM69
796	TRO
797	TSNARE1
798	TSPAN11
799	TSPAN3
800	TSPAN9
801	TTC21B
802	TTC28
803	TTPAL
804	TUBB6
805	TUBG2
806	TUBGCP6
807	TUSC3
808	TYMP
809	TYW5
810	UBASH3A
811	UBASH3B
812	UBE2L6
813	UBE2Q2P1
814	UBXN8
815	UCHL1
816	UCP2
817	UEVLD
818	ULK1
819	UNC45A
820	UNC80
821	USP2
822	USP25
823	USP30
824	USP54
825	VAMP1
826	VAV1
827	VRK2
828	WASF1
829	WASL
830	WDR35
831	WDR47
832	WDR91
833	WTIP
834	WWC2
835	WWTR1
836	ZAP70
837	ZBP1
838	ZBTB22
839	ZBTB25
840	ZBTB33
841	ZC3HAV1L
842	ZCCHC7
843	ZDHHC1
844	ZHX1
845	ZHX3
846	ZKSCAN7
847	ZNF12
848	ZNF135
849	ZNF248
850	ZNF250
851	ZNF251
852	ZNF267
853	ZNF311
854	ZNF316
855	ZNF319
856	ZNF333
857	ZNF346
858	ZNF354A
859	ZNF354B
860	ZNF382
861	ZNF428
862	ZNF445
863	ZNF446
864	ZNF454
865	ZNF491
866	ZNF500
867	ZNF503
868	ZNF516
869	ZNF517
870	ZNF555
871	ZNF577
872	ZNF596
873	ZNF605
874	ZNF649
875	ZNF660
876	ZNF672
877	ZNF696
878	ZNF697
879	ZNF7
880	ZNF721
881	ZNF77
882	ZNF782
883	ZNF81
884	ZNF830
885	ZNF853
886	ZSCAN18

## Sheet: Supplementary Table 4
Supplementary Table 4 4073 genes with stable prognostic identified through meta-analysis in GBM
	symbol	HR.random	pval.random	HR.fixed	pval.fixed	I2	pval.Q	lower.random	upper.random
1	NSUN5	1.22788	6.10339e-05	1.22116	2.86643e-07	0.367759	0.147836	1.11062	1.35753
2	RPL39L	1.23858	3.27548e-05	1.23195	1.79397e-07	0.342079	0.166961	1.11963	1.37016
3	LOXL1	1.30468	4.37842e-13	1.30468	4.37842e-13	0	0.917279	1.21408	1.40203
4	OSMR	1.27106	8.89335e-08	1.26505	9.60196e-10	0.335289	0.172095	1.1641	1.38785
5	ARMC10	1.24086	1.62131e-07	1.23982	2.70274e-08	0.133433	0.327945	1.1446	1.34522
6	TSPAN4	1.20476	3.47405e-05	1.19901	1.35952e-06	0.207685	0.271105	1.10306	1.31583
7	CTSD	1.1949	0.000377889	1.18245	7.20979e-06	0.366545	0.148728	1.08317	1.31815
8	MXRA8	1.25664	3.77247e-09	1.25571	2.24793e-09	0	0.443135	1.16472	1.35583
9	PLAUR	1.24174	6.48136e-09	1.24174	6.48136e-09	0	0.637524	1.15419	1.33594
10	DDIT4L	1.21726	5.25911e-07	1.21646	2.48169e-07	0.197228	0.279216	1.12726	1.31444
11	VASN	1.25124	1.71563e-07	1.24256	2.25013e-09	0.24123	0.244956	1.15039	1.36092
12	EFEMP2	1.30246	7.6803e-12	1.30245	7.62929e-12	0.329603	0.176414	1.20754	1.40485
13	CNPY4	1.2446	1.48768e-08	1.2446	1.4868e-08	0	0.44132	1.15383	1.34252
14	COL22A1	1.21088	2.71011e-07	1.2109	2.68654e-07	0.00075529	0.422682	1.12572	1.30249
15	PLA2R1	1.17382	0.000240365	1.17275	3.13374e-05	0.23712	0.248166	1.07759	1.27864
16	RFX8	1.18014	0.00159174	1.18041	1.6175e-05	0.431587	0.103117	1.06483	1.30794
17	CYGB	1.10809	0.0439899	1.10667	0.00770575	0.374942	0.142582	1.00277	1.22448
18	RARRES2	1.2258	3.57654e-06	1.2205	7.49281e-08	0.280564	0.214246	1.12468	1.33603
19	SARDH	1.15336	0.00405898	1.14594	0.000236028	0.414331	0.114719	1.04641	1.27125
20	ETNK2	1.14205	0.00579051	1.13607	0.000760311	0.207083	0.271573	1.03923	1.25504
21	CD81	1.15996	0.000694298	1.15683	0.000191864	0.121283	0.337034	1.06465	1.26382
22	PYROXD2	1.21653	4.26726e-07	1.21653	4.26726e-07	0	0.535657	1.12753	1.31255
23	SLC6A6	1.25857	1.39934e-09	1.25857	1.39934e-09	0	0.758744	1.16829	1.35583
24	GHDC	1.17737	1.52293e-05	1.17724	1.37388e-05	0	0.470417	1.0934	1.26779
25	ISG20	1.18925	0.000213539	1.18131	5.09178e-06	0.302611	0.197134	1.08499	1.30353
26	TSHZ2	1.22062	4.88239e-07	1.22062	4.87285e-07	0.087271	0.362075	1.12941	1.3192
27	SLC43A3	1.25941	2.28933e-09	1.25941	2.28921e-09	0.0708673	0.373922	1.16766	1.35838
28	GTF2IRD1P1	1.12439	0.0168325	1.12472	0.00153865	0.409249	0.118212	1.02133	1.23785
29	POM121L9P	1.18841	0.000831181	1.196	1.57577e-06	0.422526	0.109157	1.074	1.31501
30	GJB2	1.20607	5.42639e-07	1.20607	5.42639e-07	0	0.656278	1.12084	1.29778
31	DKK3	1.15315	0.00376132	1.1439	0.000280162	0.346241	0.163829	1.04719	1.26983
32	C9orf64	1.3312	3.20538e-13	1.33118	3.13558e-13	0	0.424865	1.23259	1.4377
33	DRG2	1.24015	6.84424e-06	1.22673	3.20812e-07	0.298655	0.200194	1.12914	1.36207
34	STEAP3	1.23396	9.05078e-09	1.23395	9.00494e-09	0.243181	0.243432	1.1486	1.32567
35	GNS	1.20813	0.000214009	1.18256	4.22712e-06	0.41231	0.116104	1.09305	1.33533
36	P4HA2	1.23489	1.73814e-08	1.23489	1.73814e-08	0	0.430787	1.14753	1.3289
37	EPS8L2	1.15162	0.00239367	1.15468	8.43664e-05	0.404734	0.121343	1.05132	1.26148
38	TIMP1	1.24196	2.04308e-09	1.24192	2.00318e-09	0.176801	0.294977	1.15701	1.33315
39	BHLHE40	1.22234	2.36315e-07	1.22233	2.35477e-07	0.410318	0.117474	1.13273	1.31904
40	PDIA4	1.2884	6.12495e-11	1.2884	6.11641e-11	0	0.519098	1.19419	1.39005
41	TMEM150A	1.17857	0.000641584	1.17405	5.41656e-05	0.282258	0.212927	1.07246	1.29517
42	MDK	1.30767	3.39247e-12	1.30767	3.39247e-12	0	0.702014	1.21253	1.41027
43	AGAP2-AS1	1.18284	0.000626701	1.17081	3.47661e-05	0.329108	0.176791	1.07431	1.30233
44	POR	1.16508	4.65722e-05	1.16508	4.65722e-05	0.0186141	0.410563	1.08247	1.25398
45	FAM20C	1.24095	5.44199e-09	1.24095	5.39626e-09	0	0.492342	1.15412	1.33431
46	HPS1	1.17484	3.32177e-05	1.17484	3.31608e-05	0.0615917	0.380551	1.08876	1.26773
47	B4GALT7	1.12363	0.0319149	1.11563	0.00483766	0.433021	0.102173	1.01013	1.24988
48	TSPAN13	1.14935	0.0109307	1.14126	0.000866972	0.409901	0.117762	1.03251	1.27941
49	MPZL3	1.1983	1.40125e-06	1.19755	8.57401e-07	0.058571	0.382698	1.1134	1.28968
50	PPM1J	1.18415	5.01713e-06	1.18415	5.01651e-06	0	0.428725	1.10124	1.2733
51	FES	1.19365	2.52444e-06	1.19365	2.52444e-06	0	0.703046	1.10882	1.28498
52	AP1S1	1.14977	0.00378941	1.14597	0.000383282	0.260401	0.229976	1.04612	1.26371
53	TMEM60	1.20803	0.000235607	1.20203	4.30276e-06	0.383071	0.136694	1.09227	1.33604
54	SMPD1	1.22898	7.29714e-08	1.22898	7.29714e-08	0	0.809704	1.14011	1.32479
55	FOSL1	1.19049	3.21798e-05	1.18749	5.20759e-06	0.232712	0.251609	1.09655	1.29249
56	TNFSF4	1.13799	0.00799083	1.13653	0.000616468	0.352643	0.159034	1.03432	1.25204
57	TGM2	1.19796	6.66259e-05	1.18965	1.00916e-05	0.143534	0.320336	1.0962	1.30916
58	PTX3	1.22808	1.04059e-06	1.2222	3.33606e-08	0.41968	0.111078	1.13088	1.33362
59	PTPRH	1.18534	4.3143e-05	1.17993	9.89443e-06	0.256555	0.232981	1.09259	1.28597
60	CPPED1	1.21571	1.58562e-07	1.21571	1.58562e-07	0	0.722004	1.13009	1.30781
61	VDR	1.21619	0.000114173	1.21038	2.78742e-07	0.421389	0.109924	1.10109	1.34332
62	FLNC	1.24174	2.88711e-07	1.24332	4.65469e-09	0.401622	0.123515	1.14317	1.34881
63	KDELR2	1.28727	3.92158e-10	1.28727	3.91666e-10	0.189935	0.284857	1.18937	1.39323
64	SRD5A3	1.21298	4.34668e-06	1.20937	4.16995e-07	0.11686	0.340325	1.11707	1.31713
65	FURIN	1.15234	0.000254995	1.15234	0.000254995	0	0.454116	1.06802	1.24332
66	RBP1	1.20345	9.68976e-07	1.20345	9.68976e-07	0	0.629617	1.11749	1.29603
67	LRRFIP1	1.25277	1.60388e-08	1.25276	1.58129e-08	0	0.433288	1.15857	1.35464
68	CCM2	1.09863	0.0447934	1.09335	0.0186009	0.214958	0.26545	1.00219	1.20435
69	TBC1D10C	1.1274	0.00858857	1.12229	0.00231243	0.158262	0.309162	1.03095	1.23288
70	FOXP3	1.13586	0.0128426	1.12702	0.00226229	0.334567	0.172642	1.02741	1.25576
71	FGFR1	1.25014	3.09668e-09	1.25014	3.09668e-09	0	0.875586	1.16116	1.34594
72	STPG1	1.13464	0.00860318	1.12932	0.00179677	0.384899	0.135379	1.03261	1.24676
73	ITGA3	1.21309	5.24505e-07	1.21095	2.01634e-07	0	0.475577	1.12491	1.30817
74	PIGV	1.1552	0.000176513	1.1552	0.000176513	0	0.489704	1.0713	1.24566
75	FSTL3	1.16319	4.01429e-05	1.16319	4.01429e-05	0	0.783719	1.08222	1.2502
76	ITGB5	1.2256	1.02455e-07	1.2256	1.0245e-07	0	0.57971	1.13714	1.32094
77	SNX10	1.21969	5.06369e-06	1.21904	4.90714e-07	0.0711819	0.373696	1.11994	1.32833
78	RRN3P2	1.20305	5.29008e-07	1.20305	5.29008e-07	0	0.786059	1.11921	1.29318
79	FAH	1.15258	0.000192918	1.15258	0.000192918	0	0.610334	1.06967	1.24192
80	FKBP1B	1.18636	0.000146343	1.18509	5.46602e-05	0.149657	0.315701	1.0862	1.29577
81	DCTD	1.2728	1.11026e-09	1.2728	1.10719e-09	0.321194	0.182834	1.17777	1.37549
82	TXNDC11	1.12139	0.0295831	1.11467	0.00533043	0.395972	0.127489	1.01142	1.24331
83	LITAF	1.26607	9.44353e-10	1.26606	9.37481e-10	0	0.582508	1.17391	1.36545
84	FCHSD1	1.26273	4.67993e-09	1.26273	4.67993e-09	0	0.84106	1.16792	1.36522
85	HEXA	1.17366	0.000124607	1.17127	4.74538e-05	0.0913649	0.359094	1.08148	1.2737
86	EMP2	1.19337	0.000133945	1.17965	6.9646e-06	0.291779	0.205526	1.08987	1.3067
87	ARPC1A	1.20746	1.97255e-05	1.20185	1.75179e-06	0.294304	0.203566	1.10733	1.31666
88	EID3	1.21567	1.64112e-07	1.21567	1.64112e-07	0	0.512729	1.12997	1.30787
89	ABCG2	0.887595	0.00194917	0.887595	0.00194917	0	0.560298	0.823098	0.957146
90	IL27RA	1.16803	0.000720979	1.15936	0.000102151	0.301368	0.198095	1.06747	1.27807
91	ADCK2	1.11364	0.0127603	1.11227	0.00511212	0.215185	0.265273	1.02319	1.21209
92	MARVELD1	1.27349	2.78019e-10	1.27349	2.78019e-10	0	0.725127	1.18137	1.37279
93	STC1	1.26328	5.00042e-09	1.26328	5.00042e-09	0	0.937513	1.16809	1.36622
94	KLF10	1.18816	9.45557e-06	1.18815	9.45087e-06	0.131999	0.329021	1.10088	1.28235
95	G0S2	1.18795	1.21633e-06	1.18795	1.21347e-06	0	0.647187	1.10813	1.27352
96	GLUD1	0.837909	1.27461e-06	0.837911	1.27116e-06	0.0695954	0.374834	0.780044	0.900067
97	RPP25	1.13527	0.000613475	1.13527	0.000613475	0	0.650988	1.05578	1.22075
98	MANBA	1.20132	6.04462e-06	1.19997	3.25266e-06	0.0359145	0.398623	1.10957	1.30067
99	PSMC2	1.24142	4.23628e-08	1.24142	4.23216e-08	0	0.585551	1.14903	1.34124
100	HDHD3	1.22518	3.28643e-05	1.2082	1.1579e-06	0.419875	0.110946	1.1132	1.34843
101	MAP2K3	1.24038	1.16569e-08	1.24038	1.16569e-08	0	0.578698	1.15189	1.33566
102	FNDC4	1.10348	0.0278095	1.1048	0.00630581	0.363473	0.150992	1.0108	1.20467
103	RARRES1	1.18701	8.82096e-07	1.18701	8.82096e-07	0	0.491648	1.10859	1.27098
104	IGFBP2	1.29417	1.04547e-11	1.29417	1.04547e-11	0	0.798235	1.20147	1.39402
105	DBNL	1.168	0.00144746	1.17977	1.69991e-05	0.411259	0.116826	1.06155	1.28512
106	LOXL4	1.24796	4.12139e-10	1.24796	4.12139e-10	0	0.600203	1.16421	1.33775
107	SOCS3	1.26296	3.73902e-10	1.26296	3.73272e-10	0	0.487933	1.174	1.35867
108	SH2D4A	1.26083	7.63487e-10	1.26082	7.60486e-10	0.0871616	0.362154	1.17109	1.35744
109	HOXB2	1.25965	1.24386e-09	1.25964	1.2399e-09	0.109917	0.34547	1.16924	1.35705
110	TNFSF14	1.22864	5.23122e-06	1.22929	6.99755e-08	0.176651	0.295092	1.12447	1.34245
111	VWA1	1.19046	1.66244e-05	1.19021	2.7795e-06	0.153088	0.313098	1.09964	1.28878
112	NAGLU	1.15574	0.00164463	1.15186	0.000242264	0.2309	0.253023	1.05614	1.26473
113	ERRFI1	1.25104	6.66225e-09	1.25103	6.61547e-09	0	0.638975	1.15983	1.34941
114	MTHFS	1.17494	6.84203e-06	1.17494	6.84203e-06	0	0.8439	1.09525	1.26044
115	CTSB	1.23397	4.71497e-08	1.23148	1.02179e-08	0	0.433423	1.1443	1.33067
116	FAM3C	1.18171	2.20745e-05	1.18171	2.20478e-05	0.0889967	0.36082	1.09399	1.27646
117	B3GNT9	1.20748	5.13236e-07	1.20748	5.13139e-07	0.0729118	0.372454	1.12181	1.29969
118	TMED4	1.20244	0.00017333	1.20191	1.66476e-06	0.382547	0.137071	1.09213	1.3239
119	CCDC8	1.23975	1.14327e-07	1.23555	1.65372e-08	0.285488	0.210414	1.14507	1.34225
120	PLOD3	1.24872	5.7149e-09	1.24872	5.70042e-09	0.127249	0.33258	1.15879	1.34562
121	HSPA7	1.1949	1.74451e-06	1.1949	1.74451e-06	0	0.600557	1.11078	1.28538
122	BLVRA	1.10807	0.0160466	1.10408	0.00773516	0.123045	0.33572	1.01927	1.2046
123	NACAD	1.14795	0.00604634	1.15808	0.000168933	0.337283	0.170584	1.04026	1.26679
124	ZDHHC1	1.12203	0.00727607	1.12349	0.00173391	0.307	0.193744	1.03155	1.22045
125	RPS2P32	1.18042	6.28983e-06	1.18041	6.26454e-06	0.226157	0.256724	1.09844	1.26852
126	HOXB7	1.27508	2.15237e-07	1.25492	2.35024e-09	0.310565	0.190997	1.16319	1.39774
127	BEST3	0.879108	0.00348134	0.886756	0.00109435	0.141354	0.321982	0.806313	0.958474
128	PXN	1.21498	4.34495e-07	1.21498	4.34495e-07	0	0.860751	1.12659	1.31029
129	SEL1L3	1.1571	6.53796e-05	1.1571	6.53796e-05	0	0.696074	1.07711	1.24302
130	MMP11	1.2481	3.67545e-09	1.2481	3.67079e-09	0	0.627451	1.15949	1.34349
131	BDKRB2	1.19781	1.64729e-06	1.19781	1.64729e-06	0	0.84282	1.11258	1.28958
132	LILRB3	1.14135	0.000353661	1.14135	0.000353661	0	0.76399	1.06149	1.22722
133	PMP22	1.23541	4.98617e-08	1.23541	4.98571e-08	0.384183	0.135893	1.14499	1.33296
134	C2CD2	1.1709	5.35275e-05	1.1709	5.35275e-05	0	0.581037	1.08462	1.26406
135	SAMM50	0.916339	0.0313477	0.917008	0.0252338	0.180824	0.291883	0.846269	0.992211
136	LIMK1	1.13326	0.000985607	1.13326	0.000985607	0	0.601665	1.05198	1.22082
137	BMP2	0.810395	2.1e-08	0.810395	2.0992e-08	0.317896	0.185361	0.752942	0.872232
138	DUSP6	1.191	0.000476174	1.18542	3.6834e-06	0.414768	0.11442	1.07976	1.3137
139	IKBIP	1.26844	1.5156e-08	1.26671	3.305e-09	0.12226	0.336306	1.16818	1.37732
140	GALNT12	1.14463	0.000177978	1.14463	0.000177978	0	0.594752	1.06657	1.2284
141	SDC2	1.19308	4.35584e-06	1.19307	4.34746e-06	0.117399	0.339924	1.10651	1.28642
142	ZDHHC12	1.17255	2.03268e-05	1.17255	2.03268e-05	0	0.756892	1.08977	1.26162
143	MME	1.11695	0.0223813	1.12223	0.0109745	0	0.42559	1.01581	1.22816
144	SLC4A3	1.17422	3.87894e-05	1.17422	3.87047e-05	0	0.509711	1.08774	1.26758
145	TFR2	1.14388	0.00259134	1.14478	0.000518384	0.294072	0.203746	1.04809	1.24843
146	SOD3	1.18654	2.60253e-06	1.18654	2.60253e-06	0	0.676772	1.10485	1.27426
147	MLPH	1.18803	5.17967e-07	1.18803	5.17967e-07	0	0.584411	1.11073	1.27071
148	NQO2	1.10632	0.0413719	1.09446	0.0185922	0.313608	0.188654	1.00396	1.21911
149	DIRAS3	1.20934	3.32444e-07	1.20934	3.32444e-07	0	0.569874	1.12422	1.30091
150	SNED1	1.21233	4.79064e-07	1.21233	4.79064e-07	0	0.950722	1.12478	1.3067
151	CLCF1	1.1963	3.53775e-05	1.19576	1.36056e-06	0.271414	0.221378	1.09888	1.30235
152	AP3S1	1.18342	1.95483e-05	1.18342	1.95483e-05	0	0.679543	1.09539	1.27853
153	SLC25A20	1.27221	3.32933e-09	1.2722	3.3087e-09	0.325242	0.179739	1.17466	1.37788
154	TMEM102	1.10513	0.0492583	1.09655	0.0179207	0.301349	0.19811	1.00032	1.22091
155	ANXA2	1.31617	8.91376e-13	1.31617	8.91376e-13	0	0.88592	1.22064	1.41917
156	SNX25P1	1.08173	0.0398483	1.08173	0.0398483	0	0.516084	1.00365	1.16588
157	SLC16A13	1.15941	0.000506962	1.15629	0.000116389	0.198204	0.27846	1.06666	1.26021
158	IMPDH1	1.18933	5.14264e-06	1.18933	5.14264e-06	0	0.525413	1.1039	1.28138
159	BCL3	1.2037	1.3354e-06	1.20187	3.7396e-07	0.310734	0.190866	1.11654	1.29766
160	CBR1	1.25752	6.79227e-07	1.24626	2.07089e-08	0.426496	0.106496	1.14881	1.37651
161	FCGR2B	1.20754	1.27189e-07	1.20754	1.27189e-07	0	0.699254	1.12594	1.29505
162	SLC17A9	1.1749	2.03559e-05	1.1747	1.38685e-05	0.0264462	0.405182	1.09094	1.26532
163	BET1	1.20766	7.18272e-07	1.20766	7.1819e-07	0.203542	0.274321	1.12083	1.30121
164	SDC4	1.17848	1.24838e-05	1.17848	1.2481e-05	0.30193	0.197661	1.09478	1.26859
165	GSTK1	1.23079	1.41538e-07	1.23079	1.41538e-07	0	0.827054	1.1392	1.32973
166	CHPF	1.20348	1.13758e-06	1.20348	1.13758e-06	0	0.804902	1.11697	1.2967
167	KHDRBS2	0.818757	4.30526e-07	0.818757	4.30357e-07	0.14897	0.316223	0.757674	0.884765
168	ADAMTS14	1.14823	0.00015293	1.14823	0.00015293	0	0.630873	1.06894	1.2334
169	CD7	1.11531	0.0294503	1.10615	0.00838459	0.380322	0.138678	1.01096	1.23043
170	RPS20P22	1.15861	6.69419e-05	1.15861	6.69419e-05	0	0.56914	1.07772	1.24557
171	TMED9	1.20485	7.72933e-07	1.20484	7.70668e-07	0.0588608	0.382492	1.11902	1.29727
172	ANKH	1.08793	0.0360376	1.08793	0.0360376	0	0.538442	1.0055	1.17712
173	DES	1.21618	5.37782e-08	1.21618	5.37782e-08	0	0.804715	1.13335	1.30506
174	BRI3	1.18912	0.000316358	1.17942	2.04055e-05	0.208899	0.270161	1.08215	1.30666
175	SLC25A48	0.811266	1.22991e-06	0.812105	2.20638e-07	0.192854	0.282601	0.745522	0.882808
176	COL5A1	1.27891	1.27601e-10	1.27891	1.27601e-10	0	0.944357	1.18652	1.3785
177	C1RL	1.24757	2.55575e-09	1.24757	2.55534e-09	0.308825	0.192337	1.16001	1.34174
178	FABP5	1.22044	1.05081e-07	1.22044	1.05081e-07	0	0.750753	1.13404	1.31342
179	ITGBL1	1.20816	4.3025e-07	1.20816	4.3025e-07	0	0.633424	1.12275	1.30006
180	CUL7	1.21825	2.38069e-07	1.21825	2.37295e-07	0.344628	0.165041	1.13035	1.31298
181	HVCN1	1.20507	8.90604e-07	1.20506	8.81205e-07	0	0.454287	1.11867	1.29814
182	LILRA6	1.20659	8.90426e-07	1.20659	8.90426e-07	0	0.691014	1.11952	1.30043
183	FUCA1	1.15803	4.72691e-05	1.15803	4.72691e-05	0	0.586175	1.07901	1.24284
184	TSPAN9	1.22453	7.69373e-07	1.22343	2.16749e-07	0.0723371	0.372867	1.13003	1.32694
185	ICAM3	1.13773	0.00849622	1.1253	0.00166116	0.329729	0.176318	1.03348	1.2525
186	TRADD	1.19054	3.85768e-06	1.19054	3.85768e-06	0	0.556011	1.10561	1.28199
187	LGALS8	1.25096	1.67013e-08	1.25094	1.6533e-08	0.372901	0.14407	1.15736	1.35213
188	PPCS	1.28276	4.05775e-10	1.28275	4.04016e-10	0.0349084	0.399323	1.18643	1.38691
189	CHST12	1.08635	0.0393606	1.08797	0.0245356	0.171353	0.299158	1.00405	1.1754
190	MYO1G	1.16562	0.000303531	1.16156	5.79733e-05	0.106873	0.347719	1.07262	1.26669
191	ADAMTSL4	1.24225	1.09204e-08	1.24225	1.08404e-08	0.374868	0.142635	1.1532	1.33818
192	MSN	1.29399	2.68761e-11	1.29399	2.6853e-11	0.318932	0.184567	1.19951	1.3959
193	FZD1	1.19613	1.48796e-06	1.19613	1.4832e-06	0	0.490199	1.112	1.28662
194	GRN	1.17627	4.94881e-05	1.17445	2.80211e-05	0	0.497858	1.08756	1.27222
195	IL4I1	1.17783	0.000604325	1.17472	1.59534e-05	0.252483	0.236163	1.07266	1.29332
196	RIC8A	1.22775	9.90592e-08	1.22775	9.90592e-08	0	0.992401	1.1385	1.324
197	MALSU1	1.14981	0.000300152	1.14981	0.000300152	0	0.632227	1.066	1.24021
198	MMP14	1.2496	3.15249e-09	1.2496	3.15249e-09	0	0.996464	1.16078	1.34521
199	XKR8	1.21344	2.06126e-07	1.21344	2.06079e-07	0.414389	0.114679	1.12801	1.30534
200	SERPINA5	1.2038	1.73885e-07	1.2038	1.73885e-07	0	0.773711	1.12289	1.29053
201	QSOX1	1.15438	0.00013145	1.15438	0.00013145	0	0.768285	1.07248	1.24254
202	ARSI	1.20774	1.79558e-06	1.20444	3.5125e-07	0	0.565659	1.11771	1.30503
203	RCN1	1.22164	7.2216e-07	1.21897	2.84678e-07	0	0.463392	1.12864	1.3223
204	SH3BP2	1.21328	6.3031e-07	1.21328	6.3031e-07	0	0.926607	1.12442	1.30916
205	ATG9B	1.22035	4.63826e-08	1.22035	4.62228e-08	0.406533	0.120092	1.13623	1.3107
206	MRPL23	1.1482	0.00923019	1.12837	0.00171685	0.404015	0.121844	1.03474	1.27409
207	CLEC5A	1.2644	5.72161e-10	1.26439	5.67034e-10	0	0.595887	1.17399	1.36177
208	CTSL	1.18853	1.40569e-06	1.18853	1.40569e-06	0	0.779212	1.10799	1.27493
209	SMIM20	1.17484	0.000119136	1.17484	0.000119136	0	0.818452	1.08227	1.27533
210	RAC1	1.20568	2.33157e-06	1.20568	2.32936e-06	0.214212	0.26603	1.11563	1.30301
211	ACTA1	1.10006	0.0113798	1.10005	0.0113329	0	0.475548	1.02174	1.18437
212	CHST2	1.19868	1.26551e-06	1.19868	1.26471e-06	0.190515	0.284409	1.11395	1.28986
213	NXPH4	1.14843	0.000181591	1.14843	0.000181591	0	0.688723	1.06816	1.23474
214	FXYD5	1.09633	0.0112638	1.09633	0.0112638	0	0.542831	1.02106	1.17715
215	EIF3L	0.909777	0.0126782	0.909892	0.0113424	0	0.499245	0.844591	0.979995
216	LOX	1.25275	9.33059e-07	1.2431	5.72589e-09	0.411263	0.116824	1.14488	1.37078
217	CERCAM	1.13854	0.000451819	1.13854	0.000451819	0	0.491145	1.05892	1.22415
218	TAX1BP3	1.20386	1.16278e-05	1.19161	1.0997e-06	0.0826371	0.365437	1.10804	1.30797
219	YWHAG	1.11357	0.00408507	1.1134	0.00399777	0	0.435566	1.03474	1.1984
220	TWSG1	1.18669	4.7423e-06	1.18668	4.73463e-06	0.16517	0.303891	1.1028	1.27696
221	SLC35B4	1.13494	0.000880221	1.13494	0.000880221	0	0.617549	1.05337	1.22283
222	TNFSF13	1.11902	0.00348274	1.11902	0.00348274	0	0.840859	1.03771	1.20671
223	FAM50B	1.14048	0.00906346	1.13358	0.00106047	0.378644	0.139892	1.03327	1.25882
224	BHMT2	1.09058	0.0299141	1.09003	0.0275781	0	0.503731	1.00847	1.17938
225	MYD88	1.27397	7.27695e-10	1.27397	7.27118e-10	0	0.703885	1.17951	1.376
226	HSPA5	1.23788	4.04775e-08	1.23788	4.04334e-08	0.415084	0.114204	1.14705	1.33589
227	ANKMY2	1.12659	0.00247726	1.12659	0.00247116	0.0372145	0.397718	1.04289	1.21702
228	CHAC1	1.09656	0.039618	1.08966	0.0192726	0.343552	0.165851	1.00439	1.1972
229	ITGA5	1.23725	2.90835e-08	1.23725	2.90835e-08	0	0.85454	1.1476	1.33392
230	MICALL2	1.17841	8.12505e-06	1.17841	8.12505e-06	0	0.85115	1.09642	1.26653
231	TP53I13	1.15365	0.000143265	1.15365	0.000143265	0	0.81118	1.07171	1.24185
232	TVP23C	1.1627	0.00361941	1.1712	4.79621e-05	0.406932	0.119815	1.05043	1.28696
233	FAM110C	1.19138	1.60573e-06	1.19137	1.60324e-06	0.171926	0.298719	1.10913	1.27973
234	PARVA	1.17288	3.35399e-05	1.17287	3.34554e-05	0.28549	0.210412	1.08775	1.26467
235	ANXA2P2	1.29814	1.66177e-12	1.29814	1.6547e-12	0.0445303	0.392605	1.20744	1.39567
236	MGAT4B	1.17871	5.46091e-06	1.17871	5.46091e-06	0	0.795619	1.09805	1.2653
237	F3	1.24831	2.25848e-09	1.24831	2.25588e-09	0	0.579905	1.16076	1.34246
238	BACE2	1.28591	5.42527e-11	1.28591	5.42527e-11	0	0.558531	1.19282	1.38627
239	OSBPL5	1.1765	2.05795e-05	1.1765	2.05795e-05	0	0.787049	1.0917	1.26788
240	CLPTM1L	1.1655	3.74869e-05	1.1655	3.74869e-05	0	0.765264	1.08365	1.25354
241	SLC16A3	1.23554	2.49145e-08	1.23554	2.49145e-08	0	0.775035	1.14698	1.33093
242	OGFOD3	1.11777	0.003835	1.11777	0.003835	0	0.541531	1.03652	1.2054
243	CRCP	1.13351	0.00117084	1.13351	0.00117084	0	0.704226	1.0509	1.22261
244	DTX2	1.15	0.000264345	1.15	0.000264345	0	0.58235	1.06681	1.23968
245	URGCP	1.09103	0.0330823	1.0946	0.0171917	0.231405	0.252629	1.00702	1.18204
246	ASL	1.133	0.000926897	1.133	0.000926897	0	0.696226	1.05229	1.2199
247	ULBP2	1.23584	1.73162e-07	1.23584	1.73162e-07	0	0.794654	1.14149	1.33799
248	ESR2	1.14243	0.000354633	1.14243	0.000354633	0	0.629634	1.06193	1.22903
249	RFTN2	0.858292	0.000261681	0.863456	5.47673e-05	0	0.431106	0.790686	0.931678
250	CCDC74A	1.11745	0.00380778	1.1175	0.00333347	0.0288485	0.403524	1.03648	1.20475
251	CLDN1	1.14609	0.00367241	1.14035	0.000889031	0.342331	0.166771	1.04536	1.25654
252	ETV4	1.17866	5.25411e-06	1.17866	5.25411e-06	0	0.648827	1.09816	1.26505
253	PARVB	1.16837	6.40681e-05	1.16618	3.8904e-05	0.0333835	0.400382	1.08254	1.261
254	IL11	1.14013	0.00336237	1.14481	0.000320657	0.283731	0.211781	1.04445	1.24457
255	NDEL1	1.09438	0.02077	1.09438	0.0207568	0	0.42773	1.01383	1.18133
256	PFKFB4	1.22153	8.53037e-08	1.22153	8.53037e-08	0	0.865363	1.13527	1.31434
257	KCNE1	1.13299	0.0118539	1.12233	0.00157792	0.383564	0.136339	1.028	1.2487
258	CCDC96	1.12788	0.00440228	1.12402	0.00167293	0.239832	0.246048	1.03823	1.22528
259	OLIG2	0.844789	0.00039264	0.853174	2.02605e-05	0.399676	0.124879	0.769571	0.927359
260	PCSK1	1.09418	0.0181693	1.09327	0.017078	0	0.527532	1.01544	1.17903
261	MEDAG	1.11274	0.00946119	1.10904	0.00502493	0.041285	0.394878	1.02648	1.20624
262	RNF175	1.09263	0.0311132	1.09375	0.0225015	0	0.434952	1.00807	1.18427
263	HGSNAT	1.17713	5.79758e-05	1.17713	5.79758e-05	0	0.48221	1.08718	1.27452
264	HTRA1	1.11059	0.0219918	1.10564	0.0104091	0.0836691	0.36469	1.01525	1.21488
265	SYTL5	1.1094	0.0142498	1.10659	0.00822171	0	0.42482	1.02101	1.20544
266	ALDH3B1	1.17867	4.8841e-05	1.17715	1.15916e-05	0.158294	0.309137	1.08877	1.27599
267	C1QTNF1	1.14203	0.00576152	1.12702	0.00113856	0.394696	0.128391	1.03928	1.25493
268	LTBP2	1.19346	4.41512e-06	1.19243	3.11987e-06	0	0.568681	1.10667	1.28707
269	LDHA	1.31675	2.65004e-12	1.31675	2.65004e-12	0	0.920932	1.21905	1.42229
270	AP1S3	1.14715	0.000212879	1.14714	0.000211662	0.100389	0.35249	1.06676	1.2336
271	RPL35P3	0.892625	0.0247546	0.902968	0.00787376	0.394068	0.128836	0.808361	0.985673
272	LRPAP1	1.11209	0.00598244	1.11209	0.00598244	0	0.563335	1.03096	1.19962
273	SLC35C1	1.21776	4.47094e-07	1.21776	4.47094e-07	0	0.897878	1.12808	1.31457
274	NUB1	1.1126	0.00561455	1.11238	0.00504512	0.126724	0.332973	1.03168	1.19987
275	CTSZ	1.17083	2.13833e-05	1.17083	2.13833e-05	0	0.854429	1.08869	1.25916
276	IQCA1	1.11396	0.0260869	1.11174	0.00645191	0.231976	0.252183	1.01294	1.22507
277	VENTX	1.11603	0.00668165	1.1149	0.00377879	0	0.468418	1.03092	1.20816
278	SH3D21	1.18655	1.03999e-05	1.18655	1.03999e-05	0	0.649999	1.09967	1.2803
279	TMEM17	1.13887	0.000539357	1.13887	0.000539357	0	0.604533	1.058	1.22591
280	TMCO4	1.17139	3.32217e-05	1.17139	3.31788e-05	0.0774129	0.369213	1.08707	1.26225
281	ADAMTS20	0.855619	0.000135093	0.855624	0.000134885	0.427517	0.105816	0.789783	0.926944
282	NFE2	1.14565	0.00102389	1.14565	0.00102389	0	0.740209	1.05635	1.2425
283	ALDOA	1.10094	0.0243802	1.09657	0.0145857	0	0.430306	1.01251	1.19709
284	EEF1A1P30	0.912506	0.0375246	0.921532	0.0290731	0.249288	0.23866	0.837079	0.99473
285	MRPL36	1.131	0.00105213	1.131	0.00105213	0	0.81294	1.0507	1.21743
286	MGMT	1.18817	1.32934e-05	1.18815	1.31831e-05	0	0.487965	1.09946	1.28403
287	TMEM248	1.23245	2.66254e-07	1.23245	2.65359e-07	0.39142	0.130716	1.13814	1.33456
288	CYB561D2	1.17925	2.3164e-05	1.17925	2.3164e-05	0	0.805009	1.09256	1.27283
289	NDRG1	1.20011	1.1294e-06	1.20011	1.12603e-06	0.0712004	0.373683	1.11513	1.29158
290	NUAK2	1.21774	3.8839e-08	1.21774	3.87586e-08	0	0.54592	1.13513	1.30637
291	TREM1	1.16872	2.09289e-05	1.16872	2.09244e-05	0.0804195	0.367042	1.08772	1.25574
292	SUSD5	0.905551	0.0081793	0.905553	0.00817042	0.159973	0.307859	0.841357	0.974644
293	ITGB7	1.10327	0.0465122	1.09409	0.0144936	0.345626	0.164291	1.00152	1.21535
294	IL18R1	1.12207	0.00359969	1.12207	0.00359969	0	0.554242	1.03835	1.21253
295	TCTA	1.24019	2.61649e-08	1.24019	2.61325e-08	0.208732	0.270291	1.14965	1.33787
296	PAMR1	1.16493	2.948e-05	1.16493	2.948e-05	0	0.628991	1.08441	1.25143
297	TMEM26	1.22127	5.13197e-07	1.22127	5.13197e-07	0	0.936513	1.1296	1.32037
298	CD276	1.25776	1.25316e-09	1.25776	1.25316e-09	0	0.985216	1.16803	1.35437
299	VWA5A	1.11893	0.00343759	1.11893	0.00343759	0	0.5575	1.03779	1.20641
300	RIN1	1.14837	0.000119437	1.14836	0.000118952	0	0.444039	1.07022	1.23222
301	LRRC43	1.11771	0.0167902	1.11722	0.00224094	0.408045	0.119044	1.02027	1.22444
302	UFSP1	1.09198	0.0219313	1.09198	0.0219313	0	0.563157	1.01281	1.17732
303	HEXB	1.20742	4.48399e-07	1.2074	4.44681e-07	0	0.50033	1.1222	1.29911
304	SIMC1	1.11803	0.00270172	1.11803	0.00270172	0	0.517307	1.03943	1.20257
305	FN3KRP	1.13179	0.00106532	1.13179	0.00106532	0	0.540239	1.05091	1.21889
306	LMNA	1.21412	1.63732e-07	1.21412	1.63732e-07	0	0.84793	1.12907	1.30557
307	HTATIP2	1.2327	9.34337e-08	1.2327	9.34337e-08	0	0.989285	1.14157	1.3311
308	LMCD1	1.1546	0.000169455	1.15461	0.000169446	0.0220799	0.408187	1.07126	1.24443
309	GUSB	1.18444	7.52772e-06	1.18444	7.48574e-06	0	0.508113	1.09986	1.27553
310	C7orf25	1.078	0.0465241	1.078	0.0465031	0.172308	0.298426	1.00116	1.16073
311	YDJC	1.14755	0.000290459	1.14755	0.000290459	0	0.853422	1.06523	1.23623
312	GPRC5A	1.14926	0.000208043	1.14926	0.000208043	0	0.644813	1.0678	1.23693
313	CUL1	1.16072	0.000136691	1.16072	0.000136691	0	0.709031	1.07514	1.25311
314	ERP29	1.15787	0.00138948	1.14654	0.000170574	0.29246	0.204997	1.05835	1.26675
315	SLC9A1	1.15003	0.000354521	1.15003	0.000354521	0	0.76965	1.06511	1.24172
316	DERL3	1.14507	0.0089031	1.1393	0.000548618	0.43364	0.101766	1.03455	1.26741
317	PDAP1	1.1629	5.38287e-05	1.1629	5.38287e-05	0	0.92765	1.08077	1.25127
318	RPA3	1.18109	2.77733e-05	1.18109	2.77733e-05	0	0.688808	1.09264	1.27669
319	EFNB2	1.20193	1.33318e-06	1.20193	1.33318e-06	0	0.664337	1.11557	1.29498
320	CHI3L1	1.24607	1.83729e-09	1.24607	1.83548e-09	0.0692084	0.375111	1.15982	1.33872
321	SRD5A1	1.1097	0.0149951	1.11441	0.00413572	0.321967	0.182242	1.02043	1.20679
322	GPR3	1.13678	0.000352955	1.13678	0.000352551	0	0.466937	1.05958	1.2196
323	AHNAK2	1.14387	0.000206855	1.14387	0.000206855	0	0.788611	1.06547	1.22804
324	SLC39A10	0.923071	0.0297918	0.923071	0.0297918	0	0.706043	0.858768	0.992188
325	LBH	1.19163	9.11924e-06	1.19163	9.11924e-06	0	0.555116	1.10283	1.28758
326	MORN3	1.15736	5.41567e-05	1.15735	5.40741e-05	0.270251	0.222286	1.07808	1.24245
327	ABCB8	1.09799	0.00773035	1.09799	0.00773035	0	0.474781	1.025	1.17618
328	PIGP	1.10179	0.0104343	1.10186	0.0100586	0.176527	0.295187	1.02301	1.18663
329	UGP2	1.16755	3.76194e-05	1.16754	3.74915e-05	0.138333	0.32426	1.08463	1.2568
330	AIFM2	1.09313	0.0184427	1.09313	0.0184427	0	0.621071	1.0151	1.17716
331	SLC22A18	1.12694	0.00161147	1.1261	0.00144893	0	0.619838	1.04628	1.21382
332	AQP9	1.17248	1.32292e-05	1.17248	1.32292e-05	0	0.715843	1.09148	1.2595
333	ICAM1	1.2121	1.83064e-07	1.2121	1.83064e-07	0	0.739873	1.12758	1.30295
334	TNFRSF14	1.17612	0.000115029	1.17075	2.06789e-05	0.332035	0.174565	1.08304	1.27719
335	CCL2	1.19435	1.12683e-06	1.19434	1.1141e-06	0.00693922	0.41851	1.11193	1.28288
336	POLD4	1.09904	0.0109494	1.09904	0.0109252	0	0.462827	1.02193	1.18197
337	TBC1D1	1.22666	1.27633e-07	1.22666	1.27633e-07	0	0.953647	1.13711	1.32326
338	ADM	1.21603	2.39553e-07	1.21602	2.38073e-07	0	0.553036	1.12905	1.30971
339	MYL12A	1.24316	6.76015e-09	1.24316	6.76015e-09	0	0.690286	1.15496	1.3381
340	PRPS2	1.22597	8.15716e-08	1.22597	8.15716e-08	0	0.818719	1.13801	1.32072
341	CD1D	1.12639	0.00970291	1.12051	0.00239525	0.411444	0.116699	1.02924	1.2327
342	TUBA1C	1.28739	2.81426e-11	1.28739	2.80434e-11	0	0.423732	1.1951	1.38681
343	BMP1	1.19523	5.50085e-06	1.19523	5.49839e-06	0	0.423936	1.10675	1.29078
344	SOCS1	1.17175	1.53628e-05	1.17175	1.52646e-05	0	0.541357	1.09051	1.25904
345	GGCT	1.13574	0.0205632	1.12949	0.00158246	0.428853	0.104927	1.01976	1.26491
346	TBL2	1.21072	8.96558e-07	1.21072	8.95309e-07	0.0296469	0.402972	1.1218	1.30669
347	DUSP23	1.13602	0.000725445	1.13602	0.000725445	0	0.638797	1.05504	1.22322
348	LTBP1	1.12563	0.00167622	1.12563	0.00167622	0	0.840346	1.04553	1.21185
349	RRAS	1.1439	0.00322574	1.13498	0.000606337	0.33594	0.171601	1.04601	1.25095
350	CHPF2	1.1815	6.55202e-06	1.18151	6.53432e-06	0.119088	0.338668	1.09885	1.27036
351	SHROOM1	1.15438	0.000496889	1.14865	0.000217785	0.343081	0.166206	1.06478	1.25153
352	FRY	0.814542	1.12931e-07	0.816658	2.62771e-08	0.112902	0.343261	0.755088	0.878678
353	TMEM243	1.13515	0.00104352	1.13515	0.00104068	0	0.498211	1.0523	1.22451
354	COL6A1	1.24323	2.05733e-08	1.24323	2.05733e-08	0	0.541782	1.15213	1.34154
355	DEDD2	1.16664	3.37321e-05	1.16664	3.37143e-05	0.328882	0.176963	1.08467	1.2548
356	TPP1	1.22514	1.45343e-07	1.22514	1.45343e-07	0	0.934501	1.13584	1.32146
357	PCDHGB2	1.16553	6.19459e-05	1.16553	6.19459e-05	0	0.968135	1.08136	1.25625
358	SFN	1.12404	0.00218469	1.12391	0.00188337	0	0.430948	1.04303	1.21135
359	KRT18	1.12283	0.019177	1.1243	0.00309305	0.260825	0.229645	1.01908	1.23713
360	RTN4	1.09138	0.0469216	1.09738	0.0153414	0.288035	0.208434	1.00119	1.18969
361	TLCD2	1.15103	0.000110389	1.15103	0.000110389	0	0.784534	1.07182	1.23609
362	ORAI2	1.1136	0.00425187	1.11362	0.00423506	0.142891	0.320822	1.03441	1.19886
363	ERLIN2	1.17884	1.61501e-05	1.17884	1.61501e-05	0	0.751781	1.0939	1.27036
364	PIR	1.14883	0.000441875	1.14732	0.000355003	0.175193	0.296212	1.06327	1.24127
365	ITGA11	1.13093	0.00443447	1.12597	0.0024442	0.0352556	0.399082	1.03903	1.23096
366	COPRS	1.10077	0.033831	1.094	0.015192	0.184687	0.288907	1.00736	1.20285
367	COL13A1	1.20976	8.50047e-05	1.1985	4.07669e-06	0.242519	0.243949	1.10015	1.33028
368	VMP1	1.17253	0.00174769	1.17175	1.88476e-05	0.39724	0.126594	1.06131	1.29541
369	PTGER2	1.11251	0.0127973	1.10706	0.00510292	0.110147	0.345301	1.02293	1.20992
370	SLC12A8	1.13422	0.0097307	1.13452	0.0010604	0.343484	0.165902	1.03093	1.24786
371	DNAJC22	1.23394	2.64569e-08	1.23394	2.64569e-08	0	0.729101	1.14586	1.32878
372	BCAP31	1.1442	0.00025241	1.1442	0.00025241	0	0.853107	1.06457	1.2298
373	SCN9A	1.12209	0.00572623	1.12195	0.00253511	0	0.436055	1.03405	1.21762
374	UST	0.906466	0.00791451	0.906466	0.00791451	0	0.513709	0.843094	0.974602
375	NFKBIE	1.16388	4.2271e-05	1.16388	4.2271e-05	0	0.807999	1.08233	1.25157
376	PLEKHF1	1.13543	0.0006937	1.13543	0.0006937	0	0.621994	1.05509	1.2219
377	PDGFA	1.1575	8.48805e-05	1.15819	2.90121e-05	0.199285	0.277623	1.07608	1.24508
378	DENND2D	1.19299	1.16909e-06	1.19299	1.16909e-06	0	0.708036	1.11106	1.28097
379	RAPSN	1.12949	0.00391298	1.12396	0.00202935	0.0573014	0.383599	1.03982	1.22689
380	BICC1	1.13075	0.00127259	1.13075	0.00127259	0	0.533156	1.04931	1.21851
381	CLEC18B	1.14725	0.000275513	1.14725	0.000275344	0.0042001	0.420361	1.0654	1.23539
382	ACCS	1.16157	5.6125e-05	1.16157	5.6125e-05	0	0.726922	1.07994	1.24938
383	TMBIM1	1.23864	1.56118e-08	1.23863	1.54795e-08	0.111013	0.34466	1.15009	1.33402
384	TMEM41B	1.19435	0.000346441	1.18416	1.73537e-05	0.302313	0.197364	1.08362	1.31639
385	HDAC7	1.21229	6.859e-07	1.21229	6.859e-07	0	0.767938	1.12358	1.30801
386	P4HA3	1.09266	0.0166378	1.09266	0.0166378	0	0.589626	1.01621	1.17486
387	THBD	1.16231	5.75209e-05	1.16231	5.75209e-05	0	0.938508	1.08018	1.25069
388	LILRA5	1.11739	0.00185173	1.11739	0.00185173	0	0.833528	1.04197	1.19827
389	LUZP2	0.857496	0.000198215	0.863015	5.54006e-05	0.245349	0.241738	0.790799	0.929818
390	MYO1C	1.19166	7.55283e-06	1.19166	7.55283e-06	0	0.59207	1.10361	1.28673
391	TNFSF12	1.10385	0.0301627	1.09531	0.0196378	0.250045	0.238068	1.00952	1.20698
392	FRAT2	0.912313	0.0123704	0.912327	0.0123334	0.357742	0.155236	0.849014	0.980332
393	GNA12	1.18894	3.35697e-06	1.18894	3.35697e-06	0	0.827992	1.10526	1.27896
394	ACSS2	1.10548	0.00887603	1.10548	0.00887591	0.219363	0.262019	1.02549	1.1917
395	COL8A1	1.23673	3.00242e-09	1.23673	3.00242e-09	0	0.760801	1.15288	1.32668
396	TRIM4	1.16762	9.0355e-05	1.16762	9.0355e-05	0	0.501046	1.08046	1.26181
397	SGMS2	1.15053	0.00545254	1.14253	0.000492839	0.413645	0.115188	1.04219	1.27012
398	ANO7	1.11941	0.0026752	1.11941	0.00267401	0.0397796	0.39593	1.03995	1.20495
399	ANKRD45	1.1059	0.00620122	1.1059	0.00619698	0.271738	0.221125	1.02899	1.18856
400	SREBF1	1.10415	0.00825335	1.10415	0.00825335	0	0.697628	1.02589	1.18838
401	MT1G	1.11911	0.0105261	1.11088	0.00496797	0.271068	0.221649	1.02666	1.21989
402	HUS1	1.16566	4.44907e-05	1.16566	4.44907e-05	0	0.476754	1.08296	1.25467
403	PAOX	1.11532	0.0103281	1.11591	0.00355618	0.067556	0.376294	1.02607	1.21234
404	METRNL	1.12715	0.00170818	1.12654	0.00155171	0	0.590209	1.04593	1.21469
405	PIGB	1.20064	1.29059e-06	1.20062	1.28122e-06	0.287997	0.208463	1.11497	1.29289
406	MAP3K6	1.14547	0.00017073	1.14547	0.00017073	0	0.834018	1.06715	1.22953
407	FN1	1.21882	4.4625e-07	1.21882	4.4625e-07	0	0.912529	1.12869	1.31616
408	SLAMF6	1.1008	0.0191449	1.0984	0.0147885	0	0.490979	1.01581	1.19289
409	ANXA1	1.23328	1.71235e-08	1.23328	1.71215e-08	0.0202918	0.409414	1.1466	1.32652
410	TPRA1	1.14789	0.000274752	1.14789	0.000274752	0	0.870363	1.06569	1.23643
411	DTNBP1	1.09528	0.0161922	1.09528	0.0161922	0	0.927776	1.01697	1.17962
412	GCKR	1.11087	0.0114021	1.11198	0.00461325	0.392654	0.129839	1.02398	1.20513
413	NANS	1.16592	6.06773e-05	1.16593	6.03365e-05	0	0.513665	1.08164	1.25676
414	EMILIN1	1.19573	5.72751e-07	1.19573	5.72751e-07	0	0.697605	1.11481	1.28252
415	PDIA3	1.22416	2.06664e-07	1.22416	2.06466e-07	0.201979	0.275534	1.1342	1.32127
416	SLC16A9	0.870384	0.00266668	0.880474	0.000731963	0.42723	0.106007	0.79501	0.952906
417	B3GNT8	1.1404	0.000340874	1.1404	0.000340874	0	0.704495	1.0613	1.2254
418	IGFBP4	1.19144	4.70662e-06	1.19144	4.70662e-06	0	0.702871	1.10535	1.28423
419	ACP2	1.1992	2.23983e-06	1.1992	2.23983e-06	0	0.928494	1.11226	1.29294
420	PPM1M	1.26074	4.00369e-09	1.26074	3.9948e-09	0.226527	0.256435	1.1671	1.36189
421	AMPD3	1.1548	9.85509e-05	1.1548	9.85509e-05	0	0.971406	1.0741	1.24156
422	RAB38	1.14923	0.000169288	1.14923	0.000169288	0	0.541658	1.06887	1.23562
423	SECTM1	1.14986	0.000118321	1.14986	0.000118321	0	0.8094	1.07095	1.23458
424	SUMF1	1.19123	4.00573e-06	1.19123	4.00573e-06	0	0.875816	1.10584	1.28321
425	HES6	0.891437	0.00202065	0.891438	0.00202047	0.279651	0.214957	0.828715	0.958908
426	SLC35C2	1.10727	0.0470114	1.11992	0.00409842	0.386214	0.134435	1.00135	1.22441
427	ABCF2	1.13542	0.000905809	1.13542	0.000905809	0	0.483751	1.05336	1.22387
428	PICK1	1.08134	0.0361234	1.08134	0.0360746	0.0500493	0.388726	1.00507	1.1634
429	SSBP1	1.15647	0.000460361	1.15647	0.000460361	0	0.659126	1.06613	1.25447
430	SDC1	1.19135	5.80947e-06	1.18805	1.88804e-06	0	0.477722	1.10449	1.28504
431	HMGCL	1.15356	0.000122545	1.15356	0.000122545	0	0.635618	1.07246	1.24079
432	PIGT	1.13808	0.000885262	1.13808	0.000884547	0.272812	0.220288	1.05453	1.22825
433	S100A8	1.18025	3.85969e-06	1.18025	3.85969e-06	0	0.777611	1.1001	1.26623
434	DOK2	1.14527	0.00525422	1.13942	0.000479809	0.342088	0.166954	1.04121	1.25972
435	GAS6	1.09854	0.0140883	1.09854	0.0140883	0	0.90522	1.01913	1.18413
436	OLIG1	0.847999	4.06883e-05	0.850396	1.09507e-05	0.251781	0.236712	0.783781	0.917478
437	ARL4C	1.25084	7.24202e-09	1.25083	7.20398e-09	0	0.424106	1.1595	1.34937
438	S100A4	1.21985	1.33068e-05	1.20426	4.7111e-07	0.339984	0.168542	1.11549	1.33398
439	VGLL3	1.25158	8.57953e-09	1.25158	8.57537e-09	0.0948101	0.356578	1.15952	1.35096
440	ADPRH	1.20272	8.28996e-07	1.20272	8.27986e-07	0.139917	0.323066	1.1176	1.29433
441	AKIP1	1.18904	3.32091e-06	1.18904	3.32091e-06	0	0.63668	1.10535	1.27907
442	MMP19	1.19899	1.01684e-06	1.19899	1.01684e-06	0	0.718996	1.11485	1.28948
443	PHGDH	0.924441	0.0414786	0.924441	0.0414786	0	0.717537	0.857188	0.99697
444	TREML2	1.10468	0.0190407	1.09713	0.00754326	0.235598	0.249355	1.01647	1.20054
445	EPHX2	1.09221	0.0158986	1.09221	0.0158815	0	0.504894	1.01664	1.17338
446	MTTP	1.1416	0.000392735	1.14159	0.000392064	0	0.448941	1.061	1.22832
447	TUFT1	1.1201	0.00139667	1.1201	0.00139667	0	0.728417	1.04482	1.2008
448	RNF135	1.20791	4.78582e-07	1.20791	4.78582e-07	0	0.758524	1.12227	1.30008
449	SPATA20	1.1483	0.00044739	1.14829	0.000446333	0	0.465047	1.06298	1.24047
450	TCIRG1	1.16048	0.000103344	1.16048	0.000103344	0	0.768074	1.07648	1.25103
451	NUCB2	1.17267	0.000819943	1.16048	7.92091e-05	0.41572	0.11377	1.06821	1.28735
452	CA9	1.14674	0.000270668	1.14674	0.000270668	0	0.879863	1.06528	1.23444
453	ULBP1	1.19807	2.65259e-06	1.19807	2.65259e-06	0	0.809073	1.11103	1.29192
454	UBE2Z	1.20762	7.98113e-07	1.20762	7.98113e-07	0	0.653225	1.12046	1.30156
455	SDS	1.10947	0.0117011	1.1039	0.00793694	0	0.539458	1.02339	1.20279
456	IL2RB	1.08789	0.0373833	1.08602	0.0285362	0.0111264	0.41567	1.00493	1.17769
457	KRBA1	1.1027	0.0082521	1.1027	0.0082521	0	0.492079	1.02555	1.18565
458	FCGR2C	1.18774	2.84381e-06	1.18774	2.84381e-06	0	0.738992	1.1052	1.27644
459	RPL3	0.914764	0.0178988	0.914835	0.0171733	0.197124	0.279297	0.84973	0.984775
460	CFH	1.1645	0.000110261	1.16282	3.30418e-05	0.225262	0.257422	1.07799	1.25794
461	NRP1	1.18421	1.06475e-05	1.18421	1.06475e-05	0	0.895804	1.09837	1.27677
462	SERPINE1	1.24813	5.81927e-09	1.24813	5.81173e-09	0	0.577277	1.15838	1.34482
463	SLC47A2	1.18954	1.33235e-05	1.19146	1.33231e-06	0	0.487032	1.10015	1.2862
464	MFSD5	1.14517	0.000320978	1.14517	0.000320978	0	0.710499	1.06365	1.23294
465	SLC39A13	1.1309	0.00134228	1.1309	0.00134228	0	0.874006	1.04899	1.2192
466	FAM172A	1.13371	0.0010762	1.13371	0.0010762	0	0.946782	1.05156	1.22228
467	FAP	1.15493	0.000106882	1.15493	0.000106882	0	0.975919	1.07377	1.24222
468	MXRA5	1.23749	3.6477e-08	1.23749	3.6477e-08	0	0.571677	1.14712	1.33499
469	SHISA5	1.21436	3.39748e-07	1.21436	3.39748e-07	0	0.721181	1.12702	1.30847
470	EGFLAM	1.17794	1.78045e-05	1.17794	1.78045e-05	0	0.581642	1.09304	1.26944
471	MAN1A1	1.13858	0.000576163	1.13858	0.000576163	0	0.96797	1.05749	1.2259
472	FOXQ1	0.924864	0.0404627	0.924864	0.0404627	0	0.488868	0.858282	0.996612
473	GALNT6	1.09312	0.0180719	1.09312	0.0180719	0	0.593924	1.01534	1.17686
474	IL13RA1	1.15625	0.00319702	1.15084	0.000247576	0.349498	0.161386	1.04987	1.27341
475	PLBD1	1.18704	2.86103e-06	1.18704	2.86103e-06	0	0.636783	1.1048	1.2754
476	FAM114A1	1.27095	5.94235e-10	1.27095	5.94233e-10	0.196818	0.279534	1.17806	1.37116
477	CCDC168	0.87482	0.0280003	0.899138	0.017947	0.385076	0.135251	0.776445	0.98566
478	RENBP	1.18367	4.18391e-06	1.18366	4.17104e-06	0.0926857	0.35813	1.10164	1.27179
479	PTK2B	1.07665	0.0498079	1.07665	0.0498079	0	0.664947	1.00006	1.1591
480	GLUD2	0.882195	0.00204638	0.882185	0.00203485	0.11317	0.343063	0.814635	0.955358
481	TNFRSF12A	1.24007	1.09558e-08	1.24007	1.09558e-08	0	0.621907	1.15186	1.33503
482	LZTS1	1.23404	7.14913e-07	1.22744	1.43082e-07	0	0.481277	1.13559	1.34103
483	IMMP2L	1.08897	0.0263569	1.08898	0.0262772	0.126703	0.332988	1.01006	1.17403
484	CEBPD	1.15914	0.000640749	1.15994	9.12996e-05	0.254347	0.234706	1.06491	1.2617
485	SLC2A3	1.22073	4.49229e-07	1.22073	4.49229e-07	0	0.956163	1.12975	1.31905
486	MAP3K7CL	1.18596	9.98543e-05	1.19168	4.07281e-06	0.256867	0.232737	1.08833	1.29236
487	CHID1	1.15882	9.38253e-05	1.15882	9.34556e-05	0.0184113	0.410702	1.0762	1.24779
488	DUS4L	1.13859	0.000970903	1.13859	0.000970903	0	0.580562	1.05409	1.22987
489	NUDT9	1.12526	0.00191573	1.12526	0.00191249	0.134082	0.327458	1.04443	1.21234
490	NFKBIZ	1.1842	9.13785e-06	1.1842	9.13785e-06	0	0.802246	1.09898	1.27603
491	TEX264	1.17738	0.00113966	1.15802	0.000110351	0.339236	0.169107	1.06708	1.29908
492	RAB27A	1.19812	1.74702e-06	1.19812	1.74702e-06	0	0.584615	1.11255	1.29028
493	TPTE2P5	0.914795	0.0176748	0.914795	0.0176748	0	0.745984	0.849906	0.984638
494	CD96	1.08664	0.0304131	1.08664	0.0304131	0	0.618421	1.00789	1.17154
495	PCBD1	1.14295	0.000329038	1.14295	0.000329038	0	0.670154	1.06257	1.22942
496	ZDHHC18	1.14972	0.000999096	1.15833	9.528e-05	0.318122	0.185188	1.05804	1.24934
497	SIRT3	1.15343	0.000239145	1.15343	0.000239134	0	0.552765	1.06885	1.2447
498	NIPAL2	1.09795	0.0184862	1.09538	0.0161113	0.0534069	0.386356	1.01582	1.18672
499	HOXB3	1.23958	1.34576e-08	1.23734	5.67862e-09	0.137675	0.324755	1.15104	1.33493
500	CYSTM1	1.10132	0.0145832	1.09948	0.0096463	0.20671	0.271862	1.01925	1.18999
501	TMEM176A	1.21147	5.25693e-07	1.21147	5.25693e-07	0	0.813666	1.12399	1.30576
502	TMEM70	1.14132	0.00302944	1.13458	0.000912317	0.136303	0.325788	1.04582	1.24555
503	SLC8B1	1.14966	0.000361306	1.14966	0.000361306	0	0.952907	1.06485	1.24123
504	NAP1L4	1.1765	1.64743e-05	1.1765	1.64743e-05	0	0.576363	1.09263	1.2668
505	EMILIN2	1.2406	3.18795e-09	1.24059	3.16592e-09	0.131293	0.329551	1.15515	1.33236
506	CASP4	1.24498	5.47071e-09	1.24498	5.46447e-09	0	0.58571	1.1566	1.34012
507	LCK	1.10492	0.00713507	1.10492	0.00713507	0	0.708474	1.02746	1.18823
508	VKORC1L1	1.12432	0.00273266	1.12431	0.00272616	0.241057	0.245091	1.04136	1.21388
509	P4HB	1.2618	7.7202e-10	1.2618	7.7202e-10	0	0.889241	1.17168	1.35885
510	TRIP6	1.19928	7.90141e-07	1.19928	7.89298e-07	0	0.560733	1.11582	1.28898
511	MOSPD3	1.08816	0.0265775	1.08816	0.0265775	0	0.825904	1.00987	1.17253
512	SLC12A7	1.19471	2.00813e-06	1.19471	2.00813e-06	0	0.65099	1.11019	1.28565
513	YKT6	1.1922	2.03528e-06	1.1922	2.03528e-06	0	0.851899	1.10878	1.2819
514	TNIP1	1.12638	0.00160216	1.12638	0.00160216	0	0.509422	1.04612	1.21279
515	FZD6	1.1528	0.00141325	1.1464	0.000365159	0.259777	0.230464	1.05642	1.25798
516	KHNYN	1.21256	2.61357e-07	1.21256	2.61355e-07	0.169038	0.300932	1.12679	1.30486
517	KIAA0040	1.20684	1.05499e-06	1.20684	1.05499e-06	0	0.733307	1.11908	1.30147
518	CLEC18A	1.10273	0.00907315	1.10273	0.00907086	0	0.439266	1.02463	1.18678
519	ST3GAL4	1.18962	1.80456e-06	1.18962	1.80456e-06	0	0.717396	1.10777	1.27751
520	DOK3	1.18518	3.99712e-06	1.18518	3.99587e-06	0	0.528363	1.10262	1.27393
521	MKRN1	1.13044	0.0106525	1.13729	0.00090867	0.364907	0.149934	1.02892	1.24196
522	TTYH3	1.2109	5.592e-07	1.2109	5.592e-07	0	0.693974	1.12347	1.30513
523	OPLAH	1.13967	0.000291711	1.13967	0.000291711	0	0.728967	1.06184	1.2232
524	SERPINB1	1.2013	7.29148e-07	1.2013	7.29148e-07	0	0.91092	1.11721	1.29171
525	PHF11	1.16177	0.000152689	1.16177	0.000152689	0	0.688	1.07501	1.25553
526	GSN	1.17846	0.000196724	1.17621	1.68797e-05	0.149795	0.315597	1.08087	1.28486
527	RPL13	0.911895	0.0484051	0.915718	0.0168752	0.352475	0.159159	0.832091	0.999354
528	SPP1	1.25827	1.43832e-09	1.25827	1.43832e-09	0	0.9737	1.16804	1.35547
529	F2RL2	1.1718	6.88304e-06	1.1718	6.88304e-06	0	0.717023	1.09357	1.25563
530	DDRGK1	1.07753	0.0493901	1.07753	0.0493901	0	0.723902	1.0002	1.16084
531	ZC3H12A	1.15319	0.000152682	1.15319	0.000152682	0	0.590783	1.07118	1.24148
532	GGN	1.13344	0.000497357	1.13344	0.000497357	0	0.876075	1.05628	1.21623
533	YIPF1	1.29322	3.2298e-11	1.29322	3.22431e-11	0	0.715473	1.19864	1.39527
534	IL15	1.1176	0.00281041	1.1176	0.00281041	0	0.683585	1.03899	1.20217
535	HSD3B7	1.15152	8.77689e-05	1.15152	8.77689e-05	0	0.638364	1.07313	1.23564
536	ABCC3	1.25902	5.79805e-10	1.25902	5.79805e-10	0	0.573169	1.17055	1.35418
537	MAP2K1	1.08128	0.0392227	1.08128	0.0392227	0	0.533526	1.00387	1.16465
538	SP6	1.14455	0.00432067	1.14258	0.000336742	0.36976	0.146367	1.04319	1.25576
539	STOM	1.14683	0.00030922	1.14683	0.00030922	0	0.601938	1.06457	1.23545
540	BBS5	1.13713	0.000510418	1.13713	0.000510418	0	0.892743	1.05763	1.2226
541	ANXA2R	1.12344	0.00167013	1.12344	0.00167013	0	0.828695	1.04479	1.20801
542	ADAMTS2	1.19386	4.515e-06	1.19386	4.515e-06	0	0.822312	1.10679	1.28777
543	RALB	1.176	2.80864e-05	1.17599	2.80233e-05	0	0.635649	1.09009	1.26869
544	SLC11A1	1.19927	1.70922e-06	1.19927	1.70922e-06	0	0.893376	1.11325	1.29193
545	PTPN7	1.14516	0.00250239	1.14223	0.000510527	0.225479	0.257253	1.04882	1.25035
546	AP5Z1	1.12337	0.00178109	1.12337	0.00178109	0	0.558202	1.04431	1.20841
547	S100A11	1.22594	1.0051e-06	1.22205	1.28549e-07	0.341562	0.167351	1.12983	1.33022
548	ZNF492	0.897634	0.0080829	0.897634	0.0080829	0	0.616157	0.828692	0.972313
549	PLTP	1.1585	8.2984e-05	1.15851	8.274e-05	0.0221281	0.408154	1.07665	1.24658
550	ANG	1.1927	1.77027e-05	1.18673	3.66297e-06	0.340071	0.168476	1.10048	1.29265
551	CD151	1.21934	6.71979e-08	1.21934	6.71376e-08	0	0.575899	1.13464	1.31037
552	C8orf58	1.15323	0.000174875	1.15323	0.000174875	0	0.583534	1.07048	1.24237
553	HK3	1.17669	0.000228504	1.17274	1.64774e-05	0.236796	0.24842	1.07915	1.28305
554	TMEM53	1.10379	0.0221633	1.10494	0.0131608	0.00171707	0.422035	1.01424	1.20124
555	NRCAM	1.11697	0.00521592	1.11696	0.00520801	0	0.515498	1.03355	1.20711
556	MPZL2	1.18722	2.43649e-06	1.18722	2.43436e-06	0	0.455052	1.10545	1.27504
557	WIPI2	1.15151	0.000362676	1.15151	0.000362023	0.133857	0.327626	1.06559	1.24435
558	HS3ST5	1.09111	0.0228582	1.09111	0.0228582	0	0.67521	1.01217	1.17621
559	ALG1	1.17452	1.70945e-05	1.17452	1.70945e-05	0	0.872464	1.09148	1.26388
560	LY75	1.12318	0.00262823	1.12318	0.00262823	0	0.514257	1.04131	1.21148
561	ENO1	1.22648	5.04096e-08	1.22648	5.04096e-08	0	0.958331	1.13966	1.31991
562	MET	1.14111	0.000225535	1.14111	0.000225535	0	0.950454	1.06381	1.22402
563	CKAP4	1.22615	8.44967e-08	1.22615	8.44967e-08	0	0.790499	1.13802	1.3211
564	CD6	1.09276	0.04443	1.0837	0.0297259	0.20477	0.273369	1.00221	1.19149
565	PTPN18	1.09788	0.0128603	1.09788	0.0128603	0	0.546549	1.02001	1.18171
566	MRPS33	1.11783	0.00426894	1.11783	0.00426894	0	0.598047	1.03561	1.20658
567	CECR2	0.889345	0.00594427	0.894372	0.00256813	0.316507	0.186428	0.818057	0.966847
568	IQCE	1.08437	0.0359163	1.08437	0.035888	0.156634	0.310402	1.00534	1.16962
569	KDSR	1.11548	0.00405023	1.11548	0.00404998	0	0.508362	1.03537	1.20178
570	HS3ST3A1	1.16189	0.000325463	1.1581	0.000130491	0.0745912	0.371246	1.0706	1.26096
571	FSTL1	1.25892	1.04064e-09	1.2589	1.02555e-09	0.0878613	0.361646	1.16918	1.35553
572	GXYLT2	1.20977	6.43538e-07	1.20976	6.42903e-07	0.0369745	0.397886	1.12237	1.30396
573	CHST6	1.15267	9.83985e-05	1.15266	9.81847e-05	0.0511095	0.387978	1.07312	1.2381
574	HES5	0.899583	0.00788813	0.900404	0.0071919	0.287011	0.20923	0.832026	0.972625
575	TUBB2A	1.09089	0.043291	1.08166	0.0349543	0.0989611	0.353538	1.00263	1.18693
576	RGS3	1.20311	9.60227e-07	1.20311	9.58041e-07	0.217452	0.263508	1.11733	1.29548
577	ACAA2	1.16432	0.0021484	1.161	8.44345e-05	0.396161	0.127355	1.05651	1.28312
578	CISD2	1.15873	0.000252174	1.15873	0.000252174	0	0.728323	1.07083	1.25384
579	ANXA4	1.14187	0.000450087	1.14186	0.000448906	0.304289	0.195837	1.06031	1.2297
580	TMEM107	1.14094	0.000446851	1.14094	0.000446851	0	0.819375	1.05997	1.2281
581	ALKBH5	1.18196	5.9817e-06	1.18196	5.9817e-06	0	0.546887	1.09943	1.27068
582	CPD	1.23961	3.00979e-08	1.2396	2.99072e-08	0	0.427764	1.14891	1.33746
583	APLP2	1.19968	0.000107856	1.18647	1.18059e-05	0.234178	0.250464	1.09407	1.31549
584	CPA4	1.14977	8.11368e-05	1.14977	8.11368e-05	0	0.582872	1.07268	1.23241
585	MDH2	1.10113	0.0151331	1.10113	0.0151331	0	0.744248	1.01878	1.19014
586	LMAN2	1.1253	0.00186823	1.1253	0.00186823	0	0.593522	1.04463	1.2122
587	GNB2	1.13944	0.000455766	1.13944	0.000455766	0	0.848591	1.05924	1.2257
588	OPN3	1.14955	0.000416338	1.14955	0.000416338	0	0.953574	1.06394	1.24206
589	PLOD1	1.25216	5.4503e-09	1.25216	5.4503e-09	0	0.662208	1.16103	1.35044
590	DHH	1.13009	0.0013694	1.12698	0.000364742	0.0258257	0.40561	1.04856	1.21796
591	PPBP	1.10636	0.014125	1.10636	0.014125	0	0.84142	1.02056	1.19937
592	PCOLCE	1.1737	1.12335e-05	1.1737	1.12335e-05	0	0.545511	1.09274	1.26066
593	FGR	1.16334	3.61246e-05	1.16334	3.61246e-05	0	0.914357	1.08276	1.24991
594	TRAPPC1	1.15271	0.000217169	1.15271	0.000216259	0	0.639996	1.06908	1.24289
595	SERPING1	1.18472	3.29892e-06	1.18472	3.29822e-06	0.258507	0.231456	1.10305	1.27243
596	GMPR	1.14243	0.000490586	1.14242	0.000489166	0	0.507756	1.06002	1.23125
597	OSCAR	1.12792	0.00152451	1.12792	0.00152451	0	0.629267	1.04702	1.21508
598	SPATS2L	1.24827	1.86328e-09	1.24826	1.86107e-09	0	0.58159	1.16117	1.34189
599	AKR1B1	1.13781	0.000987985	1.13781	0.000987985	0	0.702192	1.05368	1.22867
600	TWIST1	1.18496	8.09115e-06	1.18496	8.09115e-06	0	0.767464	1.09985	1.27665
601	SERPINB6	1.22979	5.00585e-08	1.22978	4.99477e-08	0.392993	0.129598	1.14165	1.32474
602	ESYT2	1.10946	0.00807904	1.1093	0.00792936	0.0379743	0.397189	1.02738	1.1981
603	CLIC1	1.27075	2.79038e-10	1.27075	2.78528e-10	0	0.463217	1.17961	1.36894
604	COL16A1	1.19654	1.53123e-06	1.19654	1.53123e-06	0	0.793829	1.11213	1.28736
605	SLC35F6	1.15802	8.48131e-05	1.15802	8.48131e-05	0	0.447529	1.07632	1.24591
606	CYB5R1	1.18101	6.5584e-06	1.18101	6.5584e-06	0	0.790853	1.09859	1.26961
607	CD40	1.11869	0.00359373	1.11869	0.00359373	0	0.685067	1.03734	1.20641
608	CXCL1	1.13161	0.000997885	1.13157	0.0009856	0	0.538345	1.05128	1.21808
609	SLC43A2	1.109	0.00828273	1.109	0.00828273	0	0.924415	1.02702	1.19753
610	FUCA2	1.22653	8.34018e-08	1.22652	8.33445e-08	0.238754	0.246891	1.13828	1.32162
611	PLP2	1.28883	3.84923e-11	1.28883	3.84209e-11	0.0329249	0.400701	1.19542	1.38955
612	DOK1	1.20458	1.47371e-06	1.20458	1.47371e-06	0	0.545088	1.11668	1.29939
613	HOXB4	1.1854	1.42713e-05	1.17892	5.58127e-06	0.162724	0.305759	1.09775	1.28004
614	CSTA	1.19342	5.32967e-06	1.19342	5.32967e-06	0	0.944985	1.10592	1.28784
615	METTL23	1.16937	8.35998e-05	1.16772	5.39855e-05	0	0.491888	1.08167	1.26417
616	BNC2	1.15525	0.000165338	1.15525	0.000165338	0	0.47811	1.07168	1.24534
617	ARPC1B	1.15202	0.000157753	1.15202	0.000157753	0	0.437692	1.07048	1.23976
618	TXN	1.15507	0.00256752	1.15307	0.000258129	0.257161	0.232507	1.05175	1.26854
619	ACTG2	1.18289	7.47703e-06	1.18289	7.47703e-06	0	0.751208	1.09908	1.2731
620	CDCP1	1.16705	2.47981e-05	1.16705	2.47981e-05	0	0.855874	1.08619	1.25393
621	SLFN11	1.20059	1.02291e-06	1.20059	1.02291e-06	0	0.87526	1.11572	1.29193
622	IRF7	1.14548	0.000229808	1.14548	0.000229808	0	0.841803	1.06562	1.23132
623	CD59	1.16251	8.40928e-05	1.16251	8.40928e-05	0	0.975897	1.07845	1.25311
624	RNH1	1.13648	0.00052937	1.13648	0.00052937	0	0.784341	1.05715	1.22176
625	TMSB10	1.20026	4.00241e-06	1.19815	2.3423e-06	0	0.533813	1.11066	1.2971
626	ZMYND12	1.12499	0.00663356	1.12206	0.00288834	0.426656	0.10639	1.03329	1.22484
627	THBS1	1.2136	2.36031e-07	1.2136	2.36031e-07	0	0.646321	1.1277	1.30605
628	C20orf202	0.892859	0.0271026	0.905951	0.0115178	0.338515	0.169652	0.807485	0.987259
629	GPC4	1.25013	2.39015e-08	1.25013	2.387e-08	0.156001	0.310884	1.15586	1.35208
630	PDK3	1.19847	0.000715245	1.1785	2.3853e-05	0.428844	0.104933	1.07915	1.33097
631	CFI	1.2321	3.95485e-08	1.2321	3.95485e-08	0	0.738252	1.14367	1.32737
632	H6PD	1.1722	3.3532e-05	1.1722	3.3532e-05	0	0.850283	1.08742	1.26359
633	SLC44A3	1.22157	4.59226e-05	1.22844	1.14252e-07	0.274608	0.218887	1.10947	1.34498
634	IL7	1.16763	2.15527e-05	1.16763	2.15527e-05	0	0.893372	1.08706	1.25418
635	DNASE1L1	1.13202	0.000824008	1.13202	0.000824008	0	0.690442	1.05268	1.21734
636	SEPHS2	1.11685	0.00383343	1.11685	0.00383343	0	0.579034	1.03624	1.20372
637	IFNAR2	1.15692	0.000232742	1.15692	0.000232742	0	0.843094	1.07051	1.2503
638	VAMP5	1.15428	0.000764172	1.1439	0.000319218	0.184627	0.288953	1.06175	1.25487
639	LPCAT1	1.16882	3.81075e-05	1.16882	3.81075e-05	0	0.926977	1.0852	1.25889
640	IGFBP5	1.27664	1.47755e-10	1.27664	1.47755e-10	0	0.916666	1.18475	1.37567
641	SKAP2	1.17397	2.39836e-05	1.17397	2.39836e-05	0	0.960462	1.08977	1.26467
642	PTPN12	1.18993	0.000420123	1.18838	8.43932e-06	0.422126	0.109426	1.08033	1.31066
643	FANCF	1.19344	3.407e-06	1.19344	3.407e-06	0	0.897623	1.10762	1.28591
644	VDAC1	1.18598	1.60633e-05	1.18598	1.60633e-05	0	0.92347	1.09753	1.28155
645	SYPL1	1.18262	1.12442e-05	1.18262	1.12128e-05	0	0.478279	1.09733	1.27455
646	MALT1	1.13106	0.00109608	1.13106	0.00109608	0	0.805106	1.05045	1.21785
647	AP4M1	1.16095	8.45908e-05	1.16095	8.45908e-05	0	0.697055	1.0777	1.25063
648	NUDCD3	1.08578	0.0324664	1.08569	0.0292762	0	0.534004	1.0069	1.17083
649	LGALS1	1.23668	1.3832e-08	1.23668	1.38106e-08	0	0.523701	1.14921	1.33082
650	ING2	1.17882	1.04135e-05	1.17882	1.04135e-05	0	0.945488	1.09568	1.26828
651	NCF2	1.19204	1.40785e-06	1.19204	1.40785e-06	0	0.810143	1.10993	1.28024
652	KRT17	1.10039	0.0355425	1.09311	0.0163537	0.320716	0.1832	1.00649	1.20304
653	HS6ST1	1.14603	0.00018809	1.14603	0.00018809	0	0.726582	1.06691	1.23102
654	HSPB6	1.14886	0.000150975	1.14886	0.000150975	0	0.535694	1.06929	1.23435
655	CAST	1.20622	1.0972e-06	1.20621	1.09453e-06	0.203211	0.274578	1.11861	1.30069
656	BANK1	1.15469	0.00029121	1.15468	0.000290736	0.156371	0.310602	1.06825	1.24812
657	TIMM22	1.0949	0.0325031	1.09977	0.0108324	0.377146	0.140979	1.00759	1.18979
658	BDH1	1.11951	0.0111819	1.11798	0.00341537	0.263479	0.227572	1.02601	1.22152
659	CDC42EP3	1.19908	0.000492837	1.2024	3.60052e-06	0.359542	0.1539	1.08268	1.32801
660	FAM120AOS	1.18331	3.53393e-05	1.18387	1.52925e-05	0	0.544892	1.09259	1.28156
661	WIPI1	1.23957	3.37928e-08	1.23957	3.37928e-08	0	0.788578	1.14857	1.33778
662	PRPH	1.14497	0.000412696	1.14497	0.000412696	0	0.620624	1.0621	1.23429
663	SYTL2	1.12074	0.00268377	1.12074	0.00268377	0	0.841078	1.04036	1.20734
664	GALNT14	0.863411	0.00022762	0.863413	0.000227468	0.352087	0.159449	0.798555	0.933536
665	CCDC116	0.899648	0.00789945	0.901085	0.0068949	0.39613	0.127377	0.832119	0.972657
666	THOC7	1.15461	0.0015239	1.14338	0.000550021	0.164125	0.30469	1.05641	1.26193
667	EIF4H	1.11687	0.0047053	1.11688	0.00469731	0	0.52257	1.03447	1.20584
668	GLT8D1	1.22122	2.75433e-07	1.22122	2.75073e-07	0	0.64812	1.1316	1.31793
669	LIF	1.21346	1.20941e-07	1.21346	1.20226e-07	0.0505793	0.388352	1.12955	1.3036
670	PDE8B	0.857778	0.000159936	0.860265	5.36441e-05	0.28419	0.211424	0.792108	0.928892
671	SLC39A4	1.11245	0.0212941	1.10808	0.00815105	0.270008	0.222475	1.01599	1.21807
672	SPON2	1.18148	0.000371716	1.18656	3.26118e-06	0.382723	0.136944	1.07782	1.29512
673	STOX1	0.851593	1.6971e-05	0.851593	1.6971e-05	0	0.817299	0.791483	0.916267
674	ANGPTL4	1.16617	2.72466e-05	1.16617	2.72466e-05	0	0.754627	1.08536	1.253
675	GPR82	1.12701	0.00269344	1.12713	0.0013463	0	0.427662	1.04234	1.21856
676	IKZF5	0.907164	0.0111414	0.907164	0.0111414	0	0.91004	0.841417	0.978047
677	PRICKLE3	1.20824	2.10544e-07	1.20824	2.10544e-07	0	0.486994	1.12493	1.29771
678	ATE1	0.883248	0.000904923	0.883256	0.000902118	0.211962	0.26778	0.820802	0.950445
679	IQSEC1	1.08762	0.0439716	1.08353	0.0352042	0.138214	0.324349	1.00227	1.18024
680	RPL17P50	1.12382	0.0206092	1.12322	0.00239129	0.39398	0.128898	1.01807	1.24056
681	MUL1	1.17023	3.86306e-05	1.17023	3.86306e-05	0	0.924529	1.08582	1.2612
682	KCTD9	1.17229	5.21605e-05	1.17229	5.21605e-05	0	0.661613	1.0854	1.26613
683	BCL2A1	1.14816	0.000318466	1.14816	0.000318466	0	0.66364	1.06496	1.23786
684	LAX1	1.09518	0.0206768	1.09192	0.0168393	0.0325512	0.40096	1.014	1.18285
685	SYNJ2	1.1616	4.61611e-05	1.1616	4.61611e-05	0	0.83029	1.08084	1.24839
686	SGSH	1.14467	0.000527777	1.14467	0.000527777	0	0.812557	1.06047	1.23555
687	ENTPD2	1.12772	0.00167752	1.12772	0.0016753	0.000153885	0.423087	1.04626	1.21552
688	CDK8	0.901283	0.00399737	0.901287	0.00399474	0	0.425684	0.839702	0.967381
689	SLC41A2	1.10261	0.00693131	1.1026	0.00692208	0.0334449	0.40034	1.02714	1.18363
690	CD163	1.20981	1.93499e-07	1.20981	1.93499e-07	0	0.950923	1.12609	1.29975
691	ZC2HC1C	1.10378	0.00778069	1.10378	0.00777773	0	0.486308	1.02637	1.18703
692	SLC10A3	1.12741	0.00132717	1.12741	0.00132717	0	0.644916	1.04781	1.21306
693	PDGFRL	1.10126	0.0289164	1.09425	0.0181617	0	0.42661	1.00997	1.2008
694	OGDH	1.10445	0.0077653	1.10444	0.00775655	0.00288117	0.421251	1.02655	1.18826
695	IQCG	1.18244	1.81046e-06	1.18244	1.80891e-06	0.284515	0.211171	1.10382	1.26667
696	RGS22	1.11076	0.00339336	1.11076	0.00339249	0.424158	0.108061	1.03538	1.19164
697	SERPINB8	1.17097	4.26177e-05	1.17097	4.26177e-05	0	0.813876	1.08573	1.26291
698	CALML6	1.13114	0.00142188	1.13114	0.00142188	0	0.669114	1.04867	1.2201
699	FAM220A	1.13164	0.0017064	1.13164	0.0017064	0	0.600062	1.0475	1.22254
700	APOBR	1.16244	0.000256734	1.1593	6.35164e-05	0.10292	0.35063	1.07231	1.26015
701	MAFK	1.14254	0.000394535	1.14254	0.000394535	0	0.764346	1.06136	1.22993
702	PCDHB3	1.18385	5.58709e-06	1.18385	5.58709e-06	0	0.508295	1.10069	1.2733
703	CYB5D2	1.08035	0.0490965	1.08035	0.0490965	0	0.490353	1.00031	1.16679
704	SERPINH1	1.26155	1.15203e-09	1.26155	1.15203e-09	0	0.731306	1.17061	1.35955
705	NUDT1	1.10765	0.00849858	1.10765	0.00849858	0	0.807544	1.02644	1.19528
706	TNFRSF13C	0.869613	0.000874351	0.869615	0.000873995	0.386874	0.133962	0.80093	0.944186
707	KCTD21	1.1949	5.17701e-06	1.19489	5.15802e-06	0.193118	0.282397	1.10681	1.28999
708	C4orf47	1.19331	1.01003e-05	1.19331	1.00915e-05	0.0454503	0.39196	1.10327	1.29071
709	DERL2	1.13327	0.00828013	1.13675	0.000950524	0.311977	0.189909	1.03277	1.24354
710	UBE3D	0.92302	0.0435411	0.925319	0.0395068	0.354098	0.157948	0.853946	0.99768
711	IER3	1.10349	0.00748441	1.10349	0.00748441	0	0.715084	1.02666	1.18607
712	TYMP	1.15428	0.000118969	1.15428	0.000118969	0	0.65465	1.07294	1.24179
713	RAB34	1.22142	3.15767e-07	1.21682	8.24867e-08	0.289382	0.207387	1.13128	1.31873
714	FLII	1.15379	0.00139981	1.15817	0.000238636	0.22505	0.257587	1.05685	1.25962
715	MEIS3P1	1.13909	0.000625421	1.13909	0.000625421	0	0.864171	1.05718	1.22736
716	EFHC2	1.14975	0.00014218	1.14974	0.000141924	0	0.466936	1.06999	1.23545
717	ELK3	1.22703	2.46133e-05	1.22694	1.64572e-07	0.372717	0.144204	1.11576	1.3494
718	KLHDC2	0.894004	0.0293152	0.911257	0.0171018	0.392194	0.130166	0.808305	0.98879
719	TNFRSF9	1.13748	0.00650136	1.12837	0.00175784	0.283977	0.211589	1.0367	1.24806
720	PARP12	1.1676	2.20644e-05	1.1676	2.20644e-05	0	0.898876	1.08695	1.25424
721	MOCOS	1.09055	0.0346485	1.08554	0.022889	0.125887	0.333599	1.00628	1.18188
722	CPSF4	1.10065	0.0148972	1.10065	0.0148972	0	0.65548	1.01888	1.18899
723	SPATA18	1.10813	0.00343228	1.10813	0.00343228	0	0.733235	1.03448	1.18702
724	PSD4	1.11716	0.00320996	1.11716	0.00320996	0	0.719795	1.0378	1.20258
725	ARL9	1.13891	0.000165017	1.13891	0.000165017	0	0.659741	1.06439	1.21865
726	CD44	1.24181	2.62645e-08	1.24181	2.62645e-08	0	0.588726	1.15061	1.34024
727	PHLDA2	1.18573	5.27342e-06	1.18554	4.93325e-06	0	0.559609	1.1019	1.27594
728	CA15P1	0.86401	0.000189505	0.86401	0.000189505	0.347286	0.163044	0.800175	0.932937
729	MRPL32	1.15252	0.000373747	1.15252	0.000373747	0	0.474762	1.06583	1.24625
730	CYB5R2	1.22819	2.04202e-05	1.20911	6.37983e-07	0.375932	0.141861	1.11737	1.35
731	AGAP4	0.902352	0.00662338	0.902352	0.00662338	0	0.645348	0.837847	0.971824
732	PPARG	1.10113	0.0202376	1.09864	0.0110213	0.0568222	0.383939	1.01513	1.19442
733	RILPL2	1.13259	0.00117951	1.13259	0.00117951	0	0.599699	1.05051	1.22109
734	HS1BP3	1.13562	0.000592401	1.13562	0.000592401	0	0.586655	1.05613	1.22109
735	FZD7	1.19176	1.56497e-06	1.19176	1.56033e-06	0.0692848	0.375057	1.10942	1.28022
736	FGFBP3	0.899529	0.00520309	0.899529	0.00520309	0	0.683415	0.83514	0.968882
737	MTPN	1.10679	0.022797	1.10548	0.0106877	0.330102	0.176034	1.01422	1.2078
738	COQ10B	1.14836	0.000243099	1.14836	0.000243099	0	0.767302	1.06657	1.23642
739	TNFSF18	0.908815	0.0159178	0.908815	0.0159178	0	0.711614	0.840846	0.982279
740	GLB1L	1.14894	0.000192355	1.14894	0.000192352	0	0.468813	1.06808	1.23592
741	SDK2	1.13076	0.000907972	1.13077	0.000905493	0.177197	0.294672	1.05158	1.21591
742	GDPD2	1.18934	5.05114e-06	1.18934	5.05114e-06	0	0.714791	1.10397	1.28131
743	SMIM19	1.10388	0.0142543	1.10388	0.0142543	0	0.701268	1.01999	1.19466
744	COL6A2	1.2415	1.23254e-08	1.2415	1.23254e-08	0	0.528915	1.15243	1.33745
745	PRR13	1.11627	0.0288857	1.1038	0.00805889	0.414288	0.114748	1.01139	1.23202
746	PDLIM1	1.19489	2.45842e-06	1.19488	2.4515e-06	0.11604	0.340934	1.10958	1.28675
747	FGGY	1.12088	0.00224312	1.12088	0.00224312	0	0.575413	1.04178	1.20599
748	TNFRSF10C	1.13402	0.000623815	1.13402	0.000623815	0	0.581731	1.05518	1.21875
749	NSUN7	1.18127	6.88749e-06	1.18127	6.87805e-06	0.209255	0.269885	1.09855	1.27023
750	B4GALT4	1.18677	1.09327e-05	1.18677	1.09327e-05	0	0.751351	1.09957	1.28088
751	GYG2	1.16063	0.000290861	1.15971	6.1715e-05	0.308485	0.1926	1.07078	1.25802
752	CRYAB	0.908649	0.027358	0.913073	0.0137294	0.269831	0.222613	0.834523	0.989358
753	SDK1	1.15743	9.6776e-05	1.15743	9.6776e-05	0	0.968355	1.07541	1.24571
754	TNFAIP2	1.19344	1.09969e-06	1.19344	1.09543e-06	0.00106802	0.422472	1.1115	1.28141
755	MED7	1.10932	0.0248133	1.10826	0.007387	0.4084	0.118799	1.01323	1.21452
756	WNK4	1.11678	0.0047138	1.11678	0.0047138	0	0.853048	1.03443	1.20569
757	RELB	1.15972	5.46386e-05	1.15972	5.45783e-05	0	0.559606	1.07918	1.24627
758	ABCB9	1.10523	0.00519299	1.10523	0.00519299	0	0.976131	1.03034	1.18557
759	TXK	1.10229	0.0485398	1.087	0.0237893	0.37629	0.141601	1.00062	1.21429
760	NCF1C	1.1491	0.00154821	1.14407	0.000425861	0.112301	0.343706	1.05435	1.25236
761	CEP19	1.13026	0.00131271	1.13026	0.00131268	0	0.437566	1.04891	1.2179
762	HSBP1L1	1.09296	0.019254	1.09296	0.019254	0	0.628468	1.01456	1.17742
763	C16orf89	1.1465	0.00180594	1.14238	0.000601862	0.259493	0.230685	1.05216	1.24931
764	TIMM50	0.926511	0.040867	0.926552	0.0401121	0.0967893	0.35513	0.861148	0.996835
765	DHX58	1.13466	0.000699159	1.13466	0.000699159	0	0.831237	1.05473	1.22064
766	CMAS	1.09763	0.0140802	1.09763	0.0140802	0	0.862478	1.01897	1.18237
767	LY9	1.09714	0.049138	1.08401	0.0363275	0.222049	0.259927	1.00035	1.2033
768	INSIG2	1.21151	2.21356e-06	1.21151	2.21356e-06	0	0.714429	1.11897	1.31169
769	SNX9	1.21075	2.53061e-06	1.21014	1.26416e-06	0.183343	0.289943	1.11805	1.31114
770	CHL1	1.14698	0.00049482	1.14658	0.000349352	0.391845	0.130414	1.06181	1.23898
771	OS9	1.08227	0.0285373	1.08058	0.0261364	0.290838	0.206257	1.00833	1.16163
772	B3GNT7	1.20384	2.78104e-07	1.20384	2.78104e-07	0	0.574532	1.12159	1.29212
773	RUNX1	1.23933	3.519e-08	1.23933	3.519e-08	0	0.887127	1.14831	1.33756
774	GLB1	1.27617	7.13299e-10	1.27617	7.13299e-10	0	0.951095	1.18094	1.37908
775	CABP4	1.16041	0.000137338	1.15808	6.67324e-05	0.241261	0.244932	1.07497	1.25263
776	GCNT1	1.12782	0.00233911	1.12771	0.00132736	0.031791	0.401487	1.04375	1.21867
777	C2orf88	0.902312	0.0472672	0.907077	0.0136172	0.350651	0.160523	0.815177	0.998761
778	RAB42	1.27562	9.16849e-11	1.27562	9.16849e-11	0	0.475847	1.18507	1.37308
779	CARD16	1.17267	3.22086e-05	1.17267	3.21955e-05	0	0.544552	1.08783	1.26412
780	ITK	1.10408	0.00745869	1.10408	0.00744483	0.087507	0.361903	1.02684	1.18713
781	HIVEP3	1.18536	2.26463e-05	1.18536	2.26463e-05	0	0.618942	1.09569	1.28237
782	CDH4	1.13051	0.00103563	1.13051	0.00103563	0	0.559237	1.05062	1.21648
783	CD109	1.1848	8.78495e-05	1.18037	6.5625e-06	0.381011	0.138179	1.08853	1.28959
784	ABCA13	1.15707	8.38066e-05	1.15727	6.5873e-05	0.268976	0.223281	1.07594	1.24432
785	SERPINA1	1.14852	0.000178574	1.14852	0.000178574	0	0.980049	1.06828	1.23479
786	P2RY14	0.889358	0.00206993	0.889358	0.00206993	0	0.901102	0.825413	0.958256
787	ACTG1	1.25149	1.47505e-08	1.25149	1.47505e-08	0	0.978729	1.15802	1.3525
788	IFIT5	0.913481	0.0468106	0.923653	0.0290299	0.376349	0.141558	0.835514	0.998724
789	DUSP3	1.13507	0.000482909	1.13507	0.000482909	0	0.973069	1.05712	1.21878
790	CLDN7	1.1807	5.02138e-05	1.17662	2.76086e-05	0	0.473942	1.0896	1.27942
791	GPI	1.08367	0.0351995	1.08367	0.0351972	0.179117	0.293196	1.00559	1.16782
792	A2MP1	0.900692	0.0443732	0.892329	0.00680847	0.22749	0.255684	0.813383	0.997372
793	GPX8	1.24416	6.03867e-09	1.24416	6.02848e-09	0.389181	0.132312	1.15585	1.33921
794	MFSD1	1.17186	2.01634e-05	1.17186	2.01634e-05	0	0.862058	1.08946	1.2605
795	ADRM1	1.11555	0.0200071	1.12321	0.00224727	0.314136	0.188249	1.01737	1.22321
796	LILRB2	1.13454	0.000481312	1.13454	0.000481312	0	0.994544	1.05692	1.21785
797	OSGIN1	1.12612	0.00103798	1.12612	0.00103798	0	0.665415	1.04896	1.20896
798	ZNF395	1.16126	0.000106697	1.16126	0.000106419	0	0.778987	1.07668	1.25248
799	MAN2B2	1.13014	0.00191734	1.13014	0.00191734	0	0.843658	1.04609	1.22094
800	XYLT2	1.13867	0.00091266	1.13867	0.00091266	0	0.981392	1.05454	1.2295
801	SMS	1.22437	1.36343e-07	1.22437	1.36343e-07	0	0.998774	1.13558	1.32011
802	TNFAIP3	1.20544	8.4331e-07	1.20544	8.4331e-07	0	0.832519	1.11906	1.29849
803	AQP3	1.10992	0.00538447	1.10992	0.00538447	0	0.738333	1.03133	1.19451
804	GPR39	1.11628	0.0106553	1.11415	0.00298156	0.22457	0.257961	1.02591	1.2146
805	SMIM15	1.22468	7.33854e-07	1.22468	7.32533e-07	0	0.461428	1.13028	1.32697
806	ATP6AP1	1.12344	0.00193527	1.12344	0.00193527	0	0.907956	1.04373	1.20923
807	IL4R	1.13377	0.00103991	1.13377	0.00103991	0	0.7203	1.05181	1.22211
808	LAMA1	1.1408	0.000420353	1.1408	0.000420353	0	0.68041	1.06027	1.22744
809	BCKDK	1.09457	0.0435069	1.09384	0.017547	0.275041	0.218549	1.00264	1.19494
810	DPP10	0.866479	0.000103069	0.866486	0.000102682	0	0.498967	0.806015	0.931479
811	PLXND1	1.20755	6.21309e-05	1.20109	1.65718e-06	0.213355	0.266697	1.10108	1.32432
812	MYL9	1.20538	7.31059e-07	1.20538	7.29041e-07	0.0657517	0.377584	1.1195	1.29786
813	FBLN5	1.19112	1.93841e-06	1.19112	1.93386e-06	0	0.435386	1.10835	1.28006
814	NOD2	1.10353	0.0067605	1.10353	0.0067605	0	0.697087	1.0276	1.18507
815	MBOAT1	1.22512	2.77936e-08	1.22512	2.77936e-08	0	0.832604	1.14042	1.31611
816	ARF5	1.11061	0.00545003	1.11061	0.00545003	0	0.778508	1.03141	1.19589
817	KCNK7	0.8529	4.6887e-05	0.8529	4.6887e-05	0	0.676612	0.789999	0.92081
818	LY96	1.15846	7.36897e-05	1.15805	6.51082e-05	0	0.544424	1.0772	1.24585
819	CALCRL	0.906097	0.0245443	0.911366	0.0110676	0.413782	0.115094	0.831467	0.987426
820	LGALS3BP	1.19066	2.05571e-06	1.19066	2.05571e-06	0	0.827409	1.1079	1.27959
821	LCTL	1.22014	3.02357e-08	1.22014	3.02357e-08	0	0.75952	1.1372	1.30911
822	RDH10	1.19547	1.74674e-06	1.19547	1.74674e-06	0	0.505224	1.11109	1.28626
823	LACTB	1.15353	0.000121701	1.15353	0.000121701	0	0.639138	1.07248	1.24069
824	OSGIN2	0.908067	0.0106264	0.908067	0.0106257	0	0.512529	0.843308	0.977798
825	ACOX2	1.09096	0.0197734	1.09096	0.0197734	0	0.554715	1.01394	1.17383
826	SLC52A2	1.12497	0.00252559	1.12477	0.00205588	0.0112171	0.415609	1.04221	1.21431
827	TMEM116	1.07911	0.044192	1.07912	0.0441793	0.183905	0.28951	1.00198	1.16218
828	BGN	1.19408	7.65457e-06	1.19438	3.77974e-06	0.148648	0.316466	1.10482	1.29055
829	CEBPB	1.14962	0.00383444	1.14856	0.000252602	0.364009	0.150596	1.04594	1.26358
830	ARL3	0.867362	0.000157008	0.867362	0.000156996	0	0.632445	0.805665	0.933784
831	LMLN	1.15014	0.000417907	1.15014	0.00041583	0.434371	0.101286	1.06416	1.24306
832	RUFY4	1.08091	0.0420619	1.08091	0.0420619	0	0.90768	1.0028	1.16511
833	EMID1	1.16099	0.002116	1.16047	0.000115666	0.395712	0.127672	1.05557	1.27694
834	EVC2	1.20658	2.77116e-07	1.20658	2.77116e-07	0	0.817402	1.12318	1.29618
835	GPR84	1.1623	4.26072e-05	1.1623	4.26072e-05	0	0.837547	1.08153	1.24909
836	FAS	1.21881	6.52836e-07	1.21881	6.52836e-07	0	0.440617	1.12741	1.31763
837	IFITM3	1.19506	1.73571e-06	1.19505	1.734e-06	0.257335	0.232371	1.11089	1.2856
838	RAB3IP	0.890221	0.0120681	0.898795	0.00433343	0.255237	0.234011	0.812952	0.974834
839	S100A10	1.21274	2.4669e-06	1.21252	4.65347e-07	0.202988	0.274751	1.11922	1.31408
840	HTRA4	1.14168	0.00321782	1.13272	0.000568945	0.313035	0.189096	1.04535	1.2469
841	TGFBI	1.21433	1.43354e-07	1.21433	1.43354e-07	0	0.761285	1.12958	1.30544
842	CCDC120	0.905105	0.0236955	0.909839	0.0168193	0.266447	0.225255	0.830196	0.986774
843	ZP1	1.11254	0.00809143	1.11137	0.0076908	0.00441595	0.420215	1.0281	1.20391
844	TMEM106A	1.13247	0.00107044	1.13247	0.00107044	0	0.760827	1.05113	1.22009
845	BRMS1L	0.902931	0.0197867	0.904945	0.0130726	0.161949	0.306351	0.828624	0.983901
846	ALG1L13P	1.1733	1.61376e-05	1.1733	1.61376e-05	0	0.923149	1.0911	1.26169
847	ADORA2A	0.911149	0.0162443	0.911151	0.0162426	0.28071	0.214133	0.844568	0.982979
848	DLD	1.12294	0.00238	1.12294	0.00238	0	0.872337	1.04201	1.21016
849	PLA2G15	1.16215	6.92777e-05	1.16215	6.91387e-05	0	0.577691	1.07923	1.25145
850	CADM1	1.19307	7.14559e-06	1.19306	7.12551e-06	0	0.470872	1.10457	1.28866
851	YPEL1	0.910818	0.0165462	0.911101	0.0155629	0.261279	0.229291	0.84383	0.983124
852	GAL3ST4	1.19385	6.44553e-06	1.19385	6.44553e-06	0	0.755714	1.10539	1.28938
853	MRPL17	1.20009	1.31206e-06	1.20009	1.31206e-06	0	0.574078	1.11461	1.29213
854	AGFG2	1.10038	0.0118525	1.10038	0.0118525	0	0.796588	1.02138	1.1855
855	GBGT1	1.09959	0.0114078	1.09959	0.0114078	0	0.571372	1.02162	1.18352
856	SQSTM1	1.16103	3.04035e-05	1.16096	2.91104e-05	0.0638519	0.37894	1.08235	1.24542
857	EVC	1.22354	1.00042e-07	1.22352	9.92291e-08	0.0948237	0.356568	1.136	1.31782
858	COTL1	1.14271	0.000450853	1.14271	0.000450853	0	0.484502	1.06064	1.23112
859	STARD13	1.11873	0.00336208	1.11873	0.00335029	0	0.506205	1.03791	1.20585
860	EDA2R	1.14988	0.000135307	1.14988	0.000135149	0.380914	0.13825	1.0703	1.23538
861	CD180	1.14384	0.000530527	1.14384	0.000530527	0	0.964089	1.06011	1.23419
862	TMEM255B	1.12804	0.00162873	1.12804	0.00162873	0	0.839828	1.04658	1.21583
863	RGCC	0.915699	0.0314687	0.914879	0.0168568	0.114314	0.342214	0.845092	0.992205
864	LTBR	1.13863	0.000544096	1.13863	0.000544096	0	0.940397	1.05785	1.22557
865	PKM	1.18325	6.28457e-06	1.18325	6.28457e-06	0	0.651282	1.09993	1.27288
866	SLC25A35	1.08662	0.0354496	1.08662	0.0354496	0	0.970257	1.00567	1.17409
867	ASF1A	0.916267	0.0229391	0.916271	0.0229296	0.097984	0.354255	0.849757	0.987982
868	PLAC8L1	0.864476	0.000513451	0.86458	0.000408518	0.0829387	0.365219	0.796281	0.938511
869	MPI	1.13611	0.00145941	1.13611	0.00145941	0	0.794868	1.05025	1.229
870	ARSK	1.18025	1.71338e-05	1.18025	1.71232e-05	0	0.555066	1.09437	1.27287
871	CHRNE	1.1064	0.014011	1.10744	0.0104744	0.124125	0.334915	1.02066	1.19933
872	CCR2	1.11526	0.0146338	1.10898	0.0062026	0.141403	0.321945	1.02174	1.21734
873	EXT2	1.25104	8.61439e-09	1.25104	8.61439e-09	0	0.823993	1.15918	1.35019
874	CA12	1.21275	3.75414e-07	1.21275	3.75414e-07	0	0.606973	1.12579	1.30643
875	TMEM115	1.16962	6.39848e-05	1.16937	5.00462e-05	0	0.507108	1.08314	1.263
876	COX19	1.10761	0.0070312	1.10761	0.0070312	0	0.775829	1.02828	1.19307
877	ALOX5	1.11916	0.00220972	1.11916	0.00220972	0	0.963373	1.04131	1.20283
878	ACADVL	1.08259	0.0308217	1.0826	0.0307966	0	0.520287	1.00736	1.16345
879	BRAT1	1.08491	0.0287386	1.08491	0.0287386	0	0.757386	1.0085	1.16712
880	TMEM176B	1.18396	7.81625e-06	1.18396	7.81625e-06	0	0.971787	1.09947	1.27494
881	CPXM2	1.16437	4.54462e-05	1.16437	4.54462e-05	0	0.597353	1.08225	1.25273
882	MDFIC	1.18617	4.09723e-06	1.18617	4.08904e-06	0	0.619557	1.10306	1.27555
883	CLU	1.16663	5.3424e-05	1.16663	5.3424e-05	0	0.643349	1.08258	1.25719
884	CP	1.1852	0.000370359	1.18658	2.35934e-06	0.291987	0.205364	1.07937	1.30141
885	RASSF1	1.17096	5.99643e-05	1.17096	5.99643e-05	0	0.583883	1.08409	1.26478
886	STAT3	1.26628	4.15577e-09	1.26628	4.15577e-09	0	0.83796	1.17042	1.36999
887	GSTP1	1.08939	0.0232959	1.08939	0.0232959	0	0.7532	1.01171	1.17303
888	SLC2A9	1.15209	0.000138251	1.15209	0.000138251	0	0.989409	1.07119	1.2391
889	ITPKC	1.16834	3.31253e-05	1.16834	3.31253e-05	0	0.748533	1.08559	1.25741
890	JUP	1.07938	0.0482739	1.07938	0.0482739	0	0.685952	1.00058	1.1644
891	ERBB2	1.23988	1.00027e-08	1.23988	1.00012e-08	0.0816055	0.366184	1.15198	1.3345
892	AP2A2	1.09918	0.0135936	1.09918	0.0135936	0	0.775965	1.01965	1.18491
893	RFC2	1.19597	4.34371e-06	1.19597	4.34371e-06	0	0.800113	1.10806	1.29086
894	RARA	1.14679	0.000229342	1.14679	0.000229342	0	0.84329	1.0662	1.23348
895	POLR2L	1.1311	0.00204857	1.12601	0.00120512	0.0602243	0.381523	1.0459	1.22324
896	TBX15	1.25464	2.07536e-08	1.25464	2.07536e-08	0	0.969728	1.15897	1.3582
897	WDR93	1.07635	0.0466714	1.07635	0.0466714	0	0.675247	1.00108	1.15727
898	TMUB1	1.13191	0.00045895	1.13191	0.00045895	0	0.624938	1.05611	1.21315
899	MLEC	1.23308	9.23465e-08	1.23308	9.23465e-08	0	0.804615	1.14183	1.33163
900	RDH14	1.13859	0.000668233	1.13859	0.000668233	0	0.736916	1.05656	1.22698
901	IL32	1.09751	0.0307613	1.09628	0.0148583	0.267907	0.224115	1.00866	1.19418
902	SYPL2	0.912923	0.017369	0.912923	0.017369	0	0.537669	0.846904	0.984087
903	RAB3D	1.18905	3.01761e-06	1.18905	3.00756e-06	0.376146	0.141705	1.1057	1.27869
904	CD83	1.09478	0.0163885	1.09478	0.0163885	0	0.60112	1.01675	1.1788
905	TMEM234	1.13885	0.00545039	1.15019	0.000129194	0.410679	0.117225	1.03907	1.24821
906	TNFAIP6	1.23073	1.65635e-08	1.23073	1.65291e-08	0.377879	0.140447	1.14513	1.32272
907	SAP30	1.19154	7.46457e-06	1.19154	7.46457e-06	0	0.795437	1.1036	1.28649
908	POLR2J	1.07735	0.0438416	1.07735	0.0438244	0	0.505675	1.00206	1.1583
909	TMEM158	1.20536	7.10611e-07	1.20536	7.10611e-07	0	0.821566	1.11958	1.29772
910	IL17RC	1.14847	0.003121	1.13278	0.000885068	0.32702	0.178383	1.04774	1.25889
911	PHRF1	1.13561	0.000899542	1.13597	0.000817714	0	0.639198	1.05348	1.22415
912	NOD1	1.14998	0.000143888	1.14998	0.000143888	0	0.676119	1.07004	1.23589
913	RAP2B	1.18206	0.000964728	1.17353	2.18028e-05	0.391958	0.130334	1.0703	1.3055
914	OBSL1	1.08269	0.03656	1.08269	0.03656	0	0.657431	1.00498	1.1664
915	HS3ST3B1	1.17099	0.000200417	1.16663	1.81911e-05	0.312354	0.189619	1.0775	1.27258
916	PXDN	1.18812	2.09062e-05	1.18812	2.09053e-05	0.0294924	0.403078	1.09743	1.2863
917	C2	1.14118	0.000508892	1.14118	0.000508892	0	0.927661	1.05929	1.2294
918	OAF	1.13686	0.000721832	1.13686	0.000721832	0	0.446533	1.05539	1.22461
919	CTR9	1.17578	2.60616e-05	1.17578	2.6054e-05	0.171001	0.299428	1.09031	1.26795
920	ITGB4	1.11119	0.00376842	1.11119	0.00376842	0	0.639507	1.03469	1.19334
921	C5AR1	1.17418	1.34526e-05	1.17418	1.34526e-05	0	0.810664	1.09228	1.26222
922	LAMB1	1.20957	8.85341e-07	1.20957	8.85341e-07	0	0.631897	1.1212	1.3049
923	NPC2	1.19053	2.70809e-06	1.19053	2.70809e-06	0	0.945039	1.10688	1.28051
924	FCGR2A	1.15865	5.39434e-05	1.15865	5.39434e-05	0	0.612312	1.07872	1.2445
925	SYN3	0.879611	0.00144769	0.879612	0.00144745	0.261501	0.229117	0.812846	0.95186
926	SEMA3F	1.16201	5.46905e-05	1.16201	5.46905e-05	0	0.805724	1.08027	1.24993
927	GCLM	1.12625	0.00149645	1.12511	0.000942176	0.0544936	0.385588	1.04656	1.21201
928	RAI14	1.17213	2.84968e-05	1.17213	2.84968e-05	0	0.752742	1.08811	1.26263
929	TSPAN32	1.10064	0.00992088	1.10064	0.00992088	0	0.931776	1.02327	1.18386
930	SLC39A14	1.16847	3.8552e-05	1.16847	3.8552e-05	0	0.884311	1.08497	1.25839
931	JAK3	1.14459	0.000263344	1.14459	0.000263344	0	0.982453	1.0645	1.2307
932	DNAJB6	1.1664	8.39604e-05	1.16641	8.33769e-05	0.0331201	0.400565	1.08027	1.25939
933	SMOC2	1.10289	0.0136943	1.10289	0.0136943	0	0.935366	1.02027	1.19219
934	CYTIP	1.13665	0.000715023	1.13665	0.000715023	0	0.817234	1.05537	1.22419
935	EFEMP1	1.15411	0.000174847	1.15411	0.000174801	0.035962	0.39859	1.07087	1.24381
936	FHL2	1.14	0.000704116	1.14	0.000704116	0	0.650681	1.05678	1.22978
937	ECE1	1.18486	5.06381e-06	1.18486	5.06381e-06	0	0.963337	1.10159	1.27443
938	TMEM214	1.18893	1.09114e-05	1.18893	1.09114e-05	0	0.668691	1.10069	1.28424
939	CLN6	1.0994	0.0118149	1.0994	0.0118149	0	0.431996	1.02121	1.18357
940	MGAT1	1.1679	2.45851e-05	1.1679	2.45851e-05	0	0.915441	1.08665	1.25523
941	STARD3	1.09879	0.0158117	1.09879	0.0158039	0.326041	0.179129	1.01785	1.18616
942	SYTL1	1.09483	0.0136771	1.09483	0.0136771	0	0.783329	1.01875	1.17658
943	SLC20A1	1.17378	0.00120454	1.16451	4.04315e-05	0.380773	0.138352	1.06528	1.29333
944	EPHA1	1.15091	0.000217022	1.15107	0.00017999	0.100913	0.352105	1.0683	1.23991
945	CMIP	1.09106	0.0239752	1.09106	0.0239752	0	0.932443	1.01155	1.17682
946	LRGUK	1.08907	0.0215003	1.08907	0.0215003	0	0.522972	1.01267	1.17125
947	INHBB	1.17233	3.7231e-05	1.17233	3.71584e-05	0	0.556505	1.08701	1.26435
948	ADORA1	1.11086	0.00457525	1.11085	0.00457208	0.109274	0.345945	1.03299	1.19459
949	FBP1	1.15075	0.00017621	1.15075	0.00017621	0	0.764719	1.06934	1.23836
950	PROCA1	1.1181	0.00466357	1.1181	0.00466357	0	0.881412	1.0349	1.208
951	ABHD15	1.18726	5.27455e-06	1.18726	5.27455e-06	0	0.92455	1.1027	1.2783
952	PLK3	1.195	1.74694e-06	1.195	1.74621e-06	0.295302	0.202792	1.11084	1.28555
953	C1S	1.19705	1.63489e-06	1.19705	1.63489e-06	0	0.719572	1.11219	1.2884
954	RNF216P1	1.15822	8.04234e-05	1.15822	8.04234e-05	0	0.566855	1.07667	1.24594
955	TUSC1	1.07652	0.0483138	1.07652	0.0483138	0	0.845231	1.00055	1.15827
956	VAMP3	1.20551	6.9103e-07	1.20551	6.9103e-07	0	0.862948	1.11975	1.29783
957	MBD2	1.12291	0.0088752	1.12269	0.00185776	0.226832	0.256197	1.02953	1.22476
958	DYNLL1	1.15942	0.000192905	1.15942	0.000192905	0	0.83927	1.07267	1.25318
959	MANF	1.2021	1.51736e-06	1.2021	1.51736e-06	0	0.869775	1.11522	1.29575
960	PTPN9	1.18223	0.000133367	1.18475	1.08137e-05	0.0478446	0.390278	1.08493	1.28826
961	B4GALT1	1.15439	0.000199204	1.15439	0.000199204	0	0.597888	1.07029	1.2451
962	CAV2	1.21273	3.48068e-07	1.21272	3.47523e-07	0.125589	0.333821	1.12601	1.30612
963	CNTNAP1	1.08713	0.0282549	1.08713	0.0282549	0	0.545486	1.00894	1.17137
964	AOX1	1.12733	0.00159469	1.12733	0.00159469	0	0.743158	1.04649	1.21441
965	CLSTN2	0.854808	4.49384e-05	0.854811	4.48475e-05	0.240617	0.245435	0.792763	0.921709
966	C1R	1.18524	3.35401e-06	1.18524	3.34428e-06	0	0.610793	1.10327	1.2733
967	TWF2	1.15373	0.00233175	1.14298	0.00039968	0.220587	0.261066	1.05226	1.26499
968	EHD2	1.19479	2.22973e-06	1.19478	2.21862e-06	0.246746	0.240646	1.10987	1.2862
969	FGFRL1	1.1941	1.91195e-06	1.19409	1.90459e-06	0	0.510669	1.11003	1.28453
970	COL6A3	1.21251	4.44863e-07	1.21251	4.44863e-07	0	0.554325	1.12512	1.30669
971	MFAP4	1.14936	0.000272791	1.14936	0.000272791	0	0.73214	1.06635	1.23882
972	ARHGAP1	1.17707	0.000103365	1.18021	1.95748e-05	0	0.515151	1.08408	1.27804
973	GAPT	1.11303	0.0050871	1.11303	0.0050871	0	0.756212	1.03269	1.19962
974	PPP2R5A	0.894864	0.011667	0.904746	0.00780597	0.314674	0.187836	0.820854	0.975547
975	AHR	1.16969	0.000145865	1.17125	3.68954e-05	0	0.472042	1.0788	1.26822
976	RNF167	1.1385	0.000721754	1.1385	0.000721754	0	0.792407	1.05604	1.22741
977	ANTXR2	1.1844	0.000157314	1.18352	1.17277e-05	0.205033	0.273165	1.08488	1.29304
978	TBC1D2	1.12307	0.00202897	1.12309	0.002018	0	0.447799	1.04326	1.20898
979	FBXO6	1.15624	0.000100179	1.15624	0.000100179	0	0.643715	1.07469	1.24397
980	CNDP2	1.15928	0.000130392	1.15928	0.000130392	0	0.91676	1.07474	1.25046
981	FAM169A	0.898883	0.0049357	0.898883	0.0049357	0	0.828769	0.834497	0.968236
982	CLDN11	1.12763	0.00136205	1.12763	0.00136205	0	0.47023	1.04771	1.21365
983	PPP1R15A	1.17261	1.18627e-05	1.17261	1.1846e-05	0	0.564212	1.09197	1.25921
984	PLAT	1.25885	1.01298e-09	1.25885	1.01298e-09	0	0.661854	1.16921	1.35538
985	GSDMD	1.15572	0.000130832	1.15572	0.000130832	0	0.683605	1.07311	1.24468
986	IL6	1.13527	0.000886326	1.13527	0.000886326	0	0.460497	1.05345	1.22344
987	FHAD1	1.11236	0.00302182	1.11236	0.00302088	0	0.479316	1.03677	1.19346
988	SSC5D	1.12565	0.00436341	1.1291	0.00167494	0.164064	0.304736	1.03767	1.22109
989	POLR1D	1.17929	2.28094e-05	1.17928	2.27382e-05	0.120944	0.337287	1.09264	1.27281
990	TMEM120A	1.13861	0.000448492	1.13862	0.000445618	0	0.476471	1.059	1.22422
991	TOR4A	1.11934	0.0170765	1.12296	0.00208503	0.332468	0.174235	1.0203	1.228
992	C22orf39	0.922281	0.0300178	0.922281	0.0300178	0	0.633762	0.857286	0.992205
993	PRELID2	1.13512	0.000737663	1.13512	0.000737663	0	0.667146	1.05458	1.22181
994	SUPT3H	0.921388	0.0253052	0.92139	0.0252965	0	0.495248	0.857599	0.989921
995	DPYD	1.16766	2.12004e-05	1.16766	2.12004e-05	0	0.881126	1.08714	1.25414
996	ALKBH3	1.0767	0.0410697	1.0767	0.0410651	0	0.430921	1.003	1.15582
997	TFPI2	1.12497	0.000952269	1.12497	0.000952269	0	0.517915	1.04907	1.20636
998	SLC12A9	1.11829	0.00322196	1.11829	0.00322196	0	0.833381	1.03812	1.20465
999	EHD4	1.19833	1.6584e-06	1.19833	1.6584e-06	0	0.963858	1.11284	1.29039
1000	CTSC	1.16804	3.36041e-05	1.16804	3.36041e-05	0	0.953459	1.08538	1.257
1001	CSNK1D	1.13855	0.00080493	1.13855	0.00080493	0	0.7937	1.05534	1.22833
1002	FMNL1	1.09857	0.0152842	1.09857	0.0152842	0	0.94273	1.01821	1.18528
1003	CAPG	1.19007	6.7398e-06	1.19007	6.7398e-06	0	0.655127	1.10324	1.28374
1004	IL23A	1.1574	0.000128411	1.1574	0.000128411	0	0.730788	1.07397	1.24731
1005	HILPDA	1.20386	1.14985e-06	1.20385	1.14029e-06	0.0578359	0.38322	1.11714	1.29731
1006	KIFC3	1.10232	0.00943227	1.10232	0.00943227	0	0.783004	1.02415	1.18645
1007	TRIM56	1.14371	0.00049097	1.1437	0.000490289	0.185979	0.287911	1.06053	1.2334
1008	PNPLA2	1.10072	0.0101911	1.10072	0.0101911	0	0.912269	1.02302	1.18433
1009	KCTD10	1.13235	0.000536438	1.13235	0.000536002	0	0.449628	1.0554	1.2149
1010	FAM204A	0.910635	0.0144012	0.910639	0.0143893	0	0.515639	0.844855	0.981537
1011	FKBP11	1.11795	0.00994646	1.12475	0.00195709	0.403395	0.122276	1.02708	1.21686
1012	CTNS	1.13629	0.000745445	1.13629	0.000745445	0	0.661524	1.05497	1.22388
1013	PSMB2	1.13289	0.0012978	1.13289	0.0012978	0	0.621026	1.04995	1.22238
1014	RAC2	1.1395	0.000511075	1.1395	0.000511075	0	0.593555	1.05858	1.2266
1015	IMPA2	1.0971	0.0109766	1.0971	0.0109766	0	0.782069	1.02149	1.17832
1016	BEST4	1.14796	0.000134063	1.14796	0.000133592	0.0677541	0.376153	1.06948	1.23221
1017	KCNJ15	1.12274	0.00238019	1.12274	0.00237918	0.0537403	0.38612	1.04194	1.2098
1018	C4orf3	1.09628	0.0174377	1.09627	0.0174339	0.205792	0.272575	1.01627	1.18258
1019	C2orf50	1.12136	0.00115986	1.12135	0.00115246	0.285821	0.210155	1.04648	1.2016
1020	HDAC3	1.17454	2.48042e-05	1.17454	2.48042e-05	0	0.915924	1.08991	1.26573
1021	DNPEP	1.159	0.000120286	1.159	0.000120286	0	0.887511	1.07503	1.24952
1022	TRANK1	1.12265	0.00260454	1.12265	0.00260321	0	0.653358	1.04121	1.21047
1023	GDF15	1.1544	3.43351e-05	1.1544	3.4307e-05	0.074895	0.371028	1.07858	1.23554
1024	C1GALT1C1	1.18974	5.05214e-06	1.18974	5.05214e-06	0	0.64958	1.10418	1.28194
1025	SSTR2	0.854948	0.00039113	0.855295	8.35125e-05	0.350257	0.160817	0.784009	0.932306
1026	MRC2	1.29328	6.60882e-11	1.29328	6.60882e-11	0	0.808251	1.1972	1.39708
1027	TAPBP	1.13251	0.0011812	1.13251	0.0011812	0	0.795921	1.05047	1.22095
1028	CMYA5	1.12562	0.000908665	1.12562	0.000908602	0.273145	0.220028	1.04961	1.20713
1029	TMTC2	1.12169	0.00174998	1.12169	0.00174998	0	0.547427	1.04385	1.20533
1030	ZNF746	1.07837	0.0462521	1.07837	0.0462521	0	0.61096	1.00125	1.16143
1031	PIM3	1.17053	1.41477e-05	1.17053	1.41477e-05	0	0.519941	1.09021	1.25676
1032	CD274	1.12846	0.00148702	1.12846	0.00148702	0	0.849501	1.04739	1.2158
1033	TGIF1	1.23722	1.15542e-07	1.23723	1.05818e-07	0.044553	0.392589	1.14357	1.33854
1034	RNF10	1.15282	0.000127831	1.15282	0.000127831	0	0.861745	1.07191	1.23983
1035	COL5A3	1.12659	0.00101145	1.12659	0.00101145	0	0.856024	1.04931	1.20956
1036	BUD31	1.18537	1.71865e-05	1.18537	1.71865e-05	0	0.902097	1.09694	1.28094
1037	CCDC34	1.1166	0.00445174	1.1166	0.00445004	0	0.429651	1.03488	1.20477
1038	ARID3A	1.127	0.00187019	1.127	0.00187019	0	0.678257	1.04521	1.2152
1039	RCN3	1.12702	0.00156078	1.12702	0.00156078	0	0.859261	1.04654	1.2137
1040	BATF	1.09536	0.0392512	1.09434	0.0152661	0.160195	0.307689	1.0045	1.19443
1041	RAB31	1.101	0.0133536	1.101	0.0133536	0	0.884619	1.0202	1.1882
1042	UNC13D	1.08884	0.0355152	1.0878	0.0272809	0.0682172	0.375821	1.00578	1.17876
1043	FKBP5	1.16303	7.36287e-05	1.16303	7.35768e-05	0.0509022	0.388124	1.07935	1.2532
1044	RAB1A	1.15585	0.00055398	1.15488	0.000346764	0.12704	0.332736	1.06463	1.25489
1045	ESYT1	1.20799	1.2652e-06	1.20799	1.2652e-06	0	0.76244	1.1191	1.30395
1046	LRWD1	1.09413	0.01608	1.09414	0.0160477	0.0526226	0.38691	1.01685	1.17728
1047	COPS6	1.11309	0.00508949	1.11308	0.00507003	0.0330845	0.40059	1.0327	1.19973
1048	TMEM80	1.08568	0.0297097	1.08568	0.0297097	0	0.711853	1.00812	1.16921
1049	MAF	1.16988	3.15549e-05	1.16988	3.15549e-05	0	0.99471	1.08656	1.2596
1050	COL1A2	1.26585	6.81511e-10	1.26585	6.81511e-10	0	0.7421	1.17452	1.36428
1051	FCER1G	1.17776	1.20205e-05	1.17776	1.20205e-05	0	0.81142	1.09456	1.26728
1052	STIM1	1.10257	0.0109712	1.10257	0.0109712	0	0.6416	1.02266	1.18872
1053	P2RX4	1.16656	5.9096e-05	1.16656	5.9096e-05	0	0.565208	1.08208	1.25765
1054	NINJ1	1.09585	0.0330978	1.09789	0.0118415	0.0104838	0.416107	1.00737	1.1921
1055	ASGR2	1.08445	0.0471676	1.08445	0.0471676	0	0.625816	1.00101	1.17484
1056	PARP10	1.10668	0.00549076	1.10668	0.00549076	0	0.946634	1.03027	1.18877
1057	TCTN1	1.1425	0.00147815	1.14555	0.000334583	0.306971	0.193767	1.05241	1.24029
1058	SLC1A3	1.09818	0.0299561	1.09376	0.020813	0.43047	0.103856	1.00913	1.19508
1059	ALG2	1.20745	0.00014615	1.21438	1.07239e-06	0.298589	0.200246	1.09551	1.33083
1060	IAH1	1.15294	0.000326634	1.15294	0.000326634	0	0.998913	1.06682	1.246
1061	PML	1.11219	0.00454564	1.11219	0.00454564	0	0.669168	1.03343	1.19694
1062	C1orf162	1.09172	0.0192294	1.09172	0.0192294	0	0.831156	1.01439	1.17494
1063	ENDOD1	1.13341	0.000635725	1.13341	0.000635551	0	0.457819	1.05483	1.21785
1064	IGFN1	0.925397	0.0425865	0.925397	0.0425865	0	0.749809	0.858582	0.997412
1065	LAIR1	1.14076	0.000296138	1.14076	0.000296138	0	0.993263	1.06222	1.2251
1066	MAP1B	1.17237	0.00160546	1.1643	7.93687e-05	0.350099	0.160936	1.06208	1.2941
1067	GRIA4	0.859225	0.000525198	0.861958	4.90023e-05	0.343903	0.165587	0.78861	0.936163
1068	S100A9	1.18584	2.07839e-06	1.18584	2.07839e-06	0	0.867815	1.10523	1.27233
1069	VSIG10L	1.16297	0.000148534	1.16297	0.000148534	0	0.629615	1.0757	1.25732
1070	ABCC8	0.860049	0.00023483	0.860048	0.000234156	0	0.60674	0.793658	0.931993
1071	MGST1	1.1346	0.00352754	1.1346	0.00352754	0	0.5511	1.04232	1.23505
1072	MBD4	1.18427	1.23077e-05	1.18427	1.23077e-05	0	0.732472	1.0978	1.27754
1073	CD72	1.13479	0.0005959	1.13479	0.0005959	0	0.643981	1.05577	1.21974
1074	RAB43	1.11336	0.00453912	1.11336	0.00453912	0	0.766208	1.03378	1.19906
1075	BTBD19	1.19472	6.1642e-06	1.19472	6.13172e-06	0	0.467304	1.10603	1.29052
1076	DCT	0.884749	0.01101	0.892827	0.00407621	0.176572	0.295153	0.805051	0.972338
1077	EPHX3	1.09539	0.0192412	1.09539	0.0192342	0	0.434169	1.01493	1.18222
1078	TRPC3	0.882531	0.00119839	0.882531	0.00119839	0	0.775944	0.818264	0.951847
1079	ESPNL	1.1391	0.00105332	1.13681	0.000258342	0.206746	0.271834	1.05371	1.23141
1080	SMURF1	1.12343	0.00235657	1.12343	0.00235657	0	0.618413	1.04225	1.21094
1081	CR1	1.15905	6.90443e-05	1.15905	6.90443e-05	0	0.803458	1.07778	1.24645
1082	LRRTM3	0.851996	0.000326715	0.857956	3.14846e-05	0.26607	0.225549	0.780716	0.929784
1083	INF2	1.14467	0.000286613	1.14467	0.000286613	0	0.879406	1.06407	1.23137
1084	TTC23L	1.09164	0.0198639	1.09164	0.0198247	0.389345	0.132195	1.01399	1.17525
1085	FOXJ1	1.12546	0.00105433	1.12546	0.00105433	0	0.834395	1.04862	1.20794
1086	CEACAM4	1.08794	0.0209938	1.08794	0.0209938	0	0.758634	1.01279	1.16867
1087	ARRDC2	1.07811	0.0433375	1.07811	0.0433375	0	0.784592	1.00225	1.15972
1088	TRUB1	0.911374	0.00871589	0.911375	0.00871374	0.283958	0.211604	0.850317	0.976815
1089	BLOC1S4	1.10672	0.00738643	1.10672	0.00738643	0	0.549976	1.02759	1.19195
1090	SHPRH	0.917678	0.0323758	0.922938	0.0282728	0.230446	0.253378	0.848233	0.992808
1091	TSPAN17	1.12958	0.00164955	1.12958	0.00164955	0	0.984129	1.04703	1.21863
1092	ACTB	1.22325	3.34488e-07	1.22325	3.34488e-07	0	0.849095	1.13214	1.32168
1093	MMP9	1.18214	1.24216e-05	1.18214	1.24216e-05	0	0.628615	1.09667	1.27427
1094	YWHAZ	1.1537	0.000219685	1.1537	0.000219685	0	0.714056	1.06945	1.2446
1095	PPIAP29	1.1414	0.000304053	1.1414	0.000303637	0	0.448665	1.06235	1.22633
1096	P2RY12	0.894835	0.00249994	0.894835	0.00249994	0	0.570645	0.832643	0.961672
1097	ARMC9	1.16347	0.00242678	1.16069	0.000110487	0.422404	0.10924	1.055	1.28308
1098	BAG3	1.11452	0.0231126	1.11962	0.00333991	0.211139	0.268421	1.01498	1.22382
1099	DNAJB9	1.10788	0.00795952	1.10788	0.0079586	0.216795	0.264019	1.02715	1.19496
1100	SLC27A3	1.16436	1.63372e-05	1.16436	1.62324e-05	0.152421	0.313605	1.08651	1.24778
1101	ERVMER34-1	0.924601	0.0427548	0.924601	0.0427548	0	0.575789	0.857077	0.997444
1102	TMEM44	1.15031	0.000309321	1.15031	0.000309321	0	0.659317	1.06604	1.24124
1103	RNF216	1.11286	0.0139717	1.11408	0.0043862	0.238593	0.247016	1.0219	1.21191
1104	CXCL2	1.15335	0.00038975	1.15335	0.00038975	0	0.812858	1.06592	1.24796
1105	TAF12	1.18678	1.89074e-05	1.18678	1.89074e-05	0	0.46475	1.09722	1.28365
1106	EPHB2	1.13893	0.00147851	1.14855	0.000110402	0.318723	0.184727	1.05115	1.23404
1107	GPNMB	1.18892	3.38474e-07	1.18892	3.38474e-07	0	0.770464	1.11244	1.27067
1108	CMTM7	1.14532	0.000370401	1.14525	0.000275114	0	0.536356	1.06289	1.23414
1109	RBM47	1.17424	1.44132e-05	1.17424	1.44132e-05	0	0.533107	1.09203	1.26263
1110	NDRG2	0.84169	0.000377936	0.845955	1.00555e-05	0.348858	0.161865	0.765398	0.925588
1111	PIFO	1.12351	0.00151965	1.12351	0.00151811	0.292159	0.205231	1.04548	1.20737
1112	ZFAND2A	1.12316	0.00403492	1.11965	0.00242686	0.383834	0.136145	1.03767	1.2157
1113	CLMP	1.11565	0.0167904	1.1105	0.00831636	0.196668	0.27965	1.01994	1.22035
1114	EXOSC5	0.918542	0.0262154	0.918542	0.0262154	0	0.910621	0.852246	0.989996
1115	CDKL1	0.875995	0.000756981	0.875995	0.000756981	0	0.564252	0.811039	0.946153
1116	SNX8	1.11836	0.00286923	1.11836	0.00286923	0	0.864087	1.03907	1.20371
1117	CORO2A	1.11241	0.00452392	1.11241	0.00452392	0	0.839504	1.03354	1.19731
1118	PLXNA1	1.13698	0.000859714	1.13698	0.000859714	0	0.687435	1.0543	1.22614
1119	FHOD1	1.14131	0.00368414	1.13762	0.000819544	0.146003	0.318469	1.04391	1.2478
1120	CYP1B1	1.14098	0.00421604	1.12808	0.00147809	0.294007	0.203797	1.04243	1.24885
1121	ITPRIP	1.16978	3.80819e-05	1.16978	3.80819e-05	0	0.692576	1.08567	1.26042
1122	SCN3A	0.905129	0.0211658	0.911973	0.0128137	0.410093	0.117629	0.831575	0.98519
1123	PCOLCE2	1.13741	0.000629421	1.13741	0.000629421	0	0.808667	1.05647	1.22455
1124	SPINT1	1.11419	0.0120559	1.11056	0.00666359	0.0714725	0.373488	1.024	1.21233
1125	MLKL	1.12648	0.00192463	1.12648	0.00192463	0	0.66272	1.04481	1.21453
1126	TMEM51	1.17994	1.01821e-05	1.17994	1.01821e-05	0	0.994037	1.09634	1.26992
1127	CD248	1.20446	1.31322e-06	1.20446	1.31322e-06	0	0.955521	1.11702	1.29875
1128	DDIT3	1.139	0.000241567	1.139	0.000241567	0	0.838249	1.06254	1.22097
1129	C1orf127	1.08711	0.0225032	1.08711	0.0225032	0	0.515436	1.01185	1.16796
1130	ZNF804A	0.861547	0.0010245	0.866693	0.000177025	0.433577	0.101807	0.788221	0.941693
1131	IMPACT	1.09325	0.0187952	1.09325	0.0187919	0	0.55845	1.01489	1.17766
1132	CRTAM	1.08964	0.0220564	1.08964	0.0220564	0	0.633004	1.01243	1.17274
1133	DACT1	1.14637	0.00252379	1.15055	0.000239868	0.252846	0.235879	1.04913	1.25263
1134	TMEM150B	1.10705	0.00616135	1.10705	0.00616135	0	0.641157	1.02935	1.19061
1135	THY1	1.09402	0.0348927	1.09159	0.0267547	0.171972	0.298684	1.00639	1.18928
1136	UAP1	1.16769	6.99431e-05	1.16769	6.9916e-05	0.120026	0.33797	1.08179	1.26041
1137	NT5C	1.08835	0.0209034	1.08835	0.0209034	0	0.927774	1.0129	1.16942
1138	ZNF18	1.13711	0.00154631	1.14189	0.000432014	0.143557	0.320319	1.05016	1.23125
1139	MYO7A	1.1698	4.03964e-05	1.16981	4.00737e-05	0	0.442629	1.08541	1.26076
1140	FPR3	1.13479	0.000652412	1.13479	0.000652412	0	0.715825	1.05522	1.22037
1141	TYW1	1.14174	0.00359561	1.14655	0.000478883	0.199761	0.277254	1.04428	1.2483
1142	FAM20A	1.16474	6.32634e-05	1.16474	6.32634e-05	0	0.694476	1.08088	1.25509
1143	COL8A2	1.1734	3.69828e-05	1.1734	3.69431e-05	0	0.686215	1.08756	1.26602
1144	MFSD12	1.16393	3.34659e-05	1.16393	3.34659e-05	0	0.990455	1.08338	1.25047
1145	TTC7A	1.16194	0.000109869	1.16194	0.000109869	0	0.890774	1.07684	1.25376
1146	PLOD2	1.24529	2.93999e-08	1.24528	2.92606e-08	0.288546	0.208037	1.15238	1.34569
1147	ST8SIA6	0.864446	0.000426853	0.864446	0.000426853	0	0.800795	0.797153	0.937419
1148	TSHZ3	1.13527	0.00169664	1.13527	0.00169664	0	0.893221	1.0488	1.22886
1149	THNSL2	1.11982	0.025472	1.11314	0.00595931	0.352235	0.159338	1.01399	1.23669
1150	NUCB1	1.12523	0.00136201	1.12523	0.00136201	0	0.739157	1.04684	1.20949
1151	CXXC4	0.911799	0.0326011	0.918836	0.0236438	0.337612	0.170335	0.837759	0.992381
1152	TM2D2	1.15896	0.000177696	1.15896	0.000177696	0	0.777259	1.07293	1.25189
1153	TMEM185B	1.17506	3.19016e-05	1.17506	3.19016e-05	0	0.898794	1.08905	1.26787
1154	TMCO6	1.10713	0.00845861	1.10713	0.00845861	0	0.656565	1.02636	1.19425
1155	IRF2	1.13721	0.00699813	1.1365	0.00105033	0.153598	0.31271	1.03576	1.2486
1156	UNC93B1	1.12483	0.00231283	1.12483	0.00231283	0	0.937711	1.04286	1.21326
1157	TCP11	0.915897	0.0430572	0.915899	0.0430549	0.158678	0.308845	0.841173	0.99726
1158	LURAP1L	1.15487	0.00205066	1.15851	0.000101638	0.365105	0.149788	1.05384	1.26557
1159	DDX56	1.08466	0.0280754	1.08466	0.0280731	0	0.428707	1.00878	1.16625
1160	MGP	1.1134	0.00837222	1.11053	0.00491612	0.0454038	0.391993	1.02795	1.20594
1161	CCIN	1.07897	0.0385759	1.07897	0.0385759	0	0.822508	1.004	1.15953
1162	APOBEC3D	1.19067	6.95194e-07	1.19063	6.87025e-07	0	0.497663	1.11137	1.27563
1163	SLC15A3	1.14278	0.000331214	1.14278	0.000331214	0	0.924316	1.06246	1.22916
1164	GCSH	0.912001	0.0260063	0.912001	0.0260057	0	0.601056	0.840957	0.989047
1165	SREBF2	0.899433	0.0176855	0.9035	0.00662988	0.228958	0.254538	0.824017	0.981752
1166	CHSY1	1.24606	1.04007e-08	1.24606	1.04007e-08	0	0.887719	1.15565	1.34355
1167	TANK	1.13403	0.000734924	1.13403	0.000734924	0	0.4719	1.05418	1.21994
1168	PDK1	1.17695	2.89943e-05	1.17695	2.89943e-05	0	0.92099	1.09041	1.27036
1169	IRF2BPL	1.11185	0.00395307	1.11185	0.00395307	0	0.762433	1.0345	1.19499
1170	GANAB	1.20366	2.09412e-06	1.20366	2.09412e-06	0	0.971136	1.11492	1.29946
1171	TRAM2	1.21574	4.26784e-07	1.21574	4.26784e-07	0	0.839059	1.12708	1.31136
1172	SDF2L1	1.11534	0.0242052	1.10339	0.00967118	0.345917	0.164072	1.01434	1.2264
1173	TFAP2A	1.16532	0.00018438	1.16573	0.000101266	0.293512	0.204181	1.07553	1.26262
1174	HSPB11	1.14846	0.000254788	1.14846	0.000254788	0	0.706142	1.06635	1.23689
1175	COLGALT1	1.22117	3.0943e-07	1.22117	3.0943e-07	0	0.777468	1.13121	1.31829
1176	PREB	1.12697	0.00159254	1.12697	0.00159254	0	0.603933	1.04637	1.21377
1177	LYZ	1.18232	2.69642e-05	1.17849	1.31814e-05	0	0.458554	1.09339	1.27848
1178	NAMPT	1.199	8.10481e-07	1.199	8.10481e-07	0	0.742402	1.11558	1.28865
1179	VNN1	1.12033	0.00961808	1.11756	0.00692758	0	0.545923	1.028	1.22096
1180	IL1R1	1.14906	0.000335888	1.14906	0.000335888	0	0.953921	1.06503	1.23972
1181	ZCCHC9	1.12883	0.00261734	1.12932	0.00196622	0.0589734	0.382412	1.04317	1.22154
1182	FAM117B	0.911228	0.0405346	0.917857	0.0233005	0.363373	0.151065	0.833671	0.996001
1183	PTGIR	1.1128	0.00423512	1.1128	0.00423512	0	0.799043	1.03421	1.19736
1184	TMEM200B	1.11145	0.0186564	1.11483	0.0047333	0.184024	0.289418	1.01778	1.21374
1185	TBPL1	0.886299	0.00136847	0.886302	0.00136619	0.328293	0.177412	0.823164	0.954277
1186	COL12A1	1.13408	0.00168251	1.13408	0.00168251	0	0.767826	1.04845	1.22671
1187	GALNT3	1.21707	8.81122e-08	1.21707	8.81122e-08	0	0.526492	1.13255	1.3079
1188	SULF1	1.10626	0.00770426	1.10627	0.00768247	0.244825	0.242147	1.02707	1.19155
1189	BBS7	1.07672	0.0428419	1.07672	0.0428419	0	0.772397	1.00239	1.15658
1190	FERMT3	1.15956	6.10698e-05	1.15956	6.10698e-05	0	0.927528	1.07859	1.2466
1191	SLC36A4	1.1524	0.000319264	1.1524	0.000319264	0	0.86684	1.06674	1.24495
1192	CRB1	0.901987	0.0210464	0.910747	0.011335	0.265075	0.226326	0.826308	0.984597
1193	MYOF	1.18104	9.80444e-06	1.18104	9.80444e-06	0	0.913271	1.09706	1.27144
1194	SELENBP1	1.11978	0.00319317	1.11977	0.00319137	0.177682	0.2943	1.03866	1.20723
1195	SEC24D	1.20925	4.39511e-07	1.20925	4.38673e-07	0	0.642034	1.1233	1.30177
1196	CASP3	1.21481	1.05217e-06	1.21456	3.04623e-07	0.194628	0.281229	1.12351	1.31353
1197	CD28	1.16983	3.39981e-05	1.16983	3.39981e-05	0	0.982444	1.0862	1.25989
1198	CYCS	1.0963	0.0156634	1.09628	0.0156484	0.20839	0.270557	1.01753	1.18118
1199	CCPG1	1.10038	0.0093531	1.10038	0.00935088	0	0.437948	1.02379	1.1827
1200	NFKB2	1.14179	0.000414192	1.14179	0.000414192	0	0.720738	1.06077	1.229
1201	ABCD1	1.14902	0.000194728	1.14902	0.000194728	0	0.634069	1.06805	1.23613
1202	GGACT	1.11646	0.00209595	1.11646	0.00209595	0	0.849232	1.04079	1.19764
1203	SYAP1	1.09626	0.0118328	1.09626	0.0118293	0	0.449077	1.02055	1.17759
1204	TRPV2	1.12269	0.00245168	1.12269	0.00245168	0	0.705746	1.0417	1.20998
1205	COPZ2	1.18688	9.73721e-05	1.17557	2.0524e-05	0.297032	0.201452	1.08889	1.29368
1206	CYTH3	1.13978	0.00067107	1.13978	0.00067107	0	0.897037	1.057	1.22904
1207	SFXN3	1.13519	0.000734442	1.13519	0.000734442	0	0.76831	1.05463	1.2219
1208	CPM	1.15538	7.53798e-05	1.15538	7.53798e-05	0	0.787976	1.07565	1.24103
1209	CTSK	1.18277	1.20713e-05	1.18277	1.20713e-05	0	0.913431	1.09711	1.27512
1210	CFL1P1	0.880126	0.00171815	0.880137	0.00171163	0	0.527982	0.812598	0.953266
1211	SGCB	1.13647	0.000547802	1.13647	0.000547802	0	0.532939	1.05694	1.22198
1212	OR2AE1	1.11919	0.00274455	1.11919	0.00274455	0	0.875011	1.03968	1.20477
1213	SIGLEC9	1.16622	4.49277e-05	1.16622	4.49277e-05	0	0.927652	1.08319	1.25561
1214	AHNAK	1.09335	0.0191197	1.09335	0.0191197	0	0.873719	1.0147	1.17809
1215	SNX24	1.11944	0.00331806	1.11944	0.00331806	0	0.872709	1.03824	1.207
1216	DNASE2	1.14696	0.00035243	1.14696	0.00035243	0	0.546797	1.06386	1.23654
1217	CAV1	1.18267	1.73699e-05	1.18267	1.73407e-05	0.0589521	0.382427	1.09553	1.27675
1218	LOXL3	1.25057	9.95421e-09	1.25056	9.91664e-09	0.183868	0.289539	1.15851	1.34994
1219	TRIM6	1.19648	9.76101e-07	1.19648	9.76101e-07	0	0.923331	1.11358	1.28556
1220	FKBP10	1.24937	8.42138e-09	1.24937	8.42138e-09	0	0.624477	1.15822	1.3477
1221	CXCL16	1.1504	0.000246029	1.1504	0.000245508	0	0.603143	1.06738	1.23988
1222	JMJD8	1.09607	0.0167834	1.09607	0.0167796	0	0.597144	1.01669	1.18165
1223	SMCO2	1.11399	0.00316208	1.11399	0.00316208	0	0.637533	1.03693	1.19677
1224	RGS19	1.14071	0.000502351	1.14071	0.000502351	0	0.689277	1.05918	1.22853
1225	PPIA	1.14227	0.000635461	1.14227	0.000635461	0.00457126	0.420111	1.05833	1.23285
1226	NUDT19	1.15538	6.18496e-05	1.15538	6.18479e-05	0.110723	0.344875	1.07655	1.23998
1227	MS4A4E	1.11147	0.00511627	1.11147	0.00511627	0	0.78984	1.0322	1.19681
1228	SLC38A10	1.13226	0.00134999	1.13226	0.00134999	0	0.878182	1.04944	1.22161
1229	SDCBP	1.22341	1.82076e-07	1.22341	1.82032e-07	0.340121	0.168439	1.13415	1.31969
1230	CD63	1.1934	1.77963e-06	1.1934	1.77858e-06	0.010294	0.416236	1.10989	1.28319
1231	MAMDC2	1.08842	0.0291057	1.08833	0.0201459	0.0736807	0.371901	1.00866	1.17449
1232	LARP6	1.09072	0.025709	1.09084	0.0189915	0	0.437003	1.01059	1.17721
1233	SMIM4	1.12893	0.00985719	1.12674	0.00177852	0.331782	0.174757	1.0296	1.23784
1234	TXNDC16	0.907832	0.0113451	0.908624	0.0107545	0.00492144	0.419874	0.842359	0.978394
1235	SYNPO	1.11233	0.00414682	1.11233	0.00414676	0.156218	0.310719	1.03425	1.19631
1236	RXRA	1.12161	0.00219873	1.12161	0.00219873	0	0.954619	1.04217	1.20711
1237	LTF	1.16207	2.95482e-05	1.16209	2.91879e-05	0	0.607222	1.08299	1.24694
1238	SCOC	1.09077	0.0240078	1.09077	0.0240043	0	0.473165	1.0115	1.17626
1239	SMYD4	1.07933	0.0425157	1.07933	0.0425157	0	0.639946	1.00258	1.16195
1240	ARHGAP30	1.09946	0.0220231	1.09993	0.0117089	0	0.432833	1.01376	1.19241
1241	SND1	1.12351	0.00202818	1.12351	0.00202759	0	0.427966	1.04341	1.20975
1242	RINL	1.14101	0.000386476	1.141	0.000385243	0.149795	0.315597	1.06085	1.22723
1243	HRCT1	1.10859	0.0065685	1.10773	0.00600861	0	0.496037	1.02917	1.19415
1244	RNASE2	1.12599	0.00575334	1.12386	0.00310933	0	0.431863	1.03504	1.22492
1245	COL27A1	1.14231	0.00294785	1.1535	0.00016081	0.190371	0.284521	1.04638	1.24703
1246	CHAF1B	1.13025	0.00119165	1.13025	0.00119165	0	0.979578	1.04958	1.21712
1247	PCSK5	1.11307	0.00419384	1.11307	0.00419013	0.20534	0.272926	1.03437	1.19776
1248	GULP1	0.91736	0.0277899	0.91736	0.0277899	0	0.586663	0.849513	0.990625
1249	OAZ2	1.08182	0.0389732	1.08182	0.0389732	0	0.62818	1.00399	1.16569
1250	C3orf33	1.08647	0.0249053	1.08647	0.0249053	0	0.583654	1.01052	1.16814
1251	FICD	1.13253	0.000487832	1.13253	0.000487832	0	0.869576	1.05602	1.21457
1252	DYNC2LI1	1.1227	0.00253602	1.1227	0.00253602	0	0.513022	1.04144	1.21031
1253	ELOVL6	1.15222	0.000481045	1.15222	0.000481045	0	0.573012	1.06411	1.24762
1254	POPDC2	1.15435	9.06578e-05	1.15435	9.06578e-05	0	0.882166	1.07429	1.24036
1255	CHI3L2	1.1949	0.000103323	1.19233	1.5813e-06	0.221808	0.260114	1.09218	1.30728
1256	FBXL18	1.07816	0.0467777	1.07816	0.0467777	0	0.746124	1.00107	1.16118
1257	GSS	1.11667	0.00231218	1.11667	0.00231218	0	0.983781	1.04015	1.19881
1258	GRPEL1	1.10446	0.00939157	1.10446	0.00939157	0	0.675563	1.02468	1.19044
1259	ADAMTS1	1.21439	6.11812e-06	1.21358	3.2254e-07	0.126781	0.33293	1.11634	1.32105
1260	ITGB2	1.13637	0.000693163	1.13637	0.000693163	0	0.892661	1.05546	1.22348
1261	CCR5	1.10936	0.00523559	1.10936	0.00523559	0	0.805375	1.03141	1.19319
1262	CD14	1.13535	0.000527477	1.13535	0.000527477	0	0.601438	1.05671	1.21983
1263	CRELD2	1.09703	0.0134606	1.09703	0.0134606	0	0.698155	1.01935	1.18063
1264	SPRED3	1.16367	4.14116e-05	1.16367	4.14116e-05	0	0.65672	1.08232	1.25113
1265	IDI1	0.888233	0.0027698	0.888235	0.00276795	0	0.671974	0.821885	0.959938
1266	PLAU	1.20743	2.05406e-07	1.20743	2.05406e-07	0	0.987367	1.12454	1.29644
1267	AGPAT3	1.09143	0.0217279	1.09143	0.0216991	0	0.468817	1.01286	1.1761
1268	CHCHD4	1.14076	0.00224966	1.13626	0.000731417	0.128652	0.33153	1.04834	1.24132
1269	MAPK13	1.13646	0.000479694	1.13646	0.000479694	0	0.61135	1.05772	1.22105
1270	REXO2	1.1873	6.88812e-06	1.1873	6.88812e-06	0	0.719612	1.10171	1.27955
1271	AK4	1.15527	0.000111075	1.15527	0.000111031	0.391269	0.130824	1.07373	1.243
1272	ACSL1	1.16032	5.39387e-05	1.16032	5.39387e-05	0	0.961069	1.07952	1.24716
1273	ATP6AP2	1.15679	0.000176093	1.15679	0.000176028	0	0.586859	1.07202	1.24827
1274	PGBD4	0.916705	0.0433268	0.922504	0.0325502	0.201826	0.275652	0.842541	0.997396
1275	FOSL2	1.17638	2.45104e-05	1.17638	2.45104e-05	0	0.999058	1.09088	1.26859
1276	OXTR	1.18668	3.49874e-06	1.18668	3.4946e-06	0.110056	0.345367	1.1039	1.27568
1277	MAFF	1.16204	3.18753e-05	1.16204	3.17852e-05	0.0137972	0.413853	1.08265	1.24724
1278	PRKCD	1.08767	0.0363207	1.08893	0.0276642	0	0.579957	1.00537	1.1767
1279	CALD1	1.25764	1.59634e-08	1.25638	7.37135e-09	0.380094	0.138842	1.16152	1.36172
1280	TBC1D9B	1.15669	0.000167092	1.15669	0.000167081	0	0.559482	1.07226	1.24777
1281	TMBIM6	1.18208	1.67129e-05	1.18208	1.67084e-05	0.190245	0.284618	1.09539	1.27562
1282	PMPCB	1.11999	0.00371202	1.11999	0.00371202	0	0.823463	1.03746	1.20908
1283	UCHL3	1.14586	0.000704929	1.14586	0.000701877	0.117936	0.339525	1.05906	1.23977
1284	SLC2A4RG	1.14824	0.000202342	1.14824	0.000202342	0	0.956082	1.06751	1.23509
1285	LRP1B	0.846429	0.000366795	0.863138	3.79992e-05	0.385245	0.13513	0.772249	0.927734
1286	UNC45A	1.18512	4.23111e-06	1.18512	4.23111e-06	0	0.983758	1.10238	1.27407
1287	BOC	1.09573	0.0162527	1.09573	0.0162527	0	0.942049	1.017	1.18056
1288	TRIM68	1.08668	0.0232685	1.08668	0.0232685	0	0.553702	1.01139	1.16759
1289	FBLN1	1.12637	0.00168015	1.12637	0.00168015	0	0.893115	1.04578	1.21317
1290	PPIC	1.20354	1.18986e-05	1.19947	4.27319e-06	0.313696	0.188587	1.10777	1.30759
1291	NRBP1	1.18731	4.60322e-06	1.18731	4.55155e-06	0.144087	0.319918	1.10324	1.27778
1292	MFSD10	1.14857	0.000315925	1.14857	0.000315925	0	0.649982	1.06518	1.23849
1293	KANK2	1.16434	4.15482e-05	1.16434	4.15482e-05	0	0.516642	1.08263	1.25221
1294	GALM	1.21517	7.28005e-07	1.21401	4.79539e-07	0.265484	0.226007	1.12499	1.31257
1295	PKD2	1.1789	1.31665e-05	1.1789	1.31112e-05	0	0.482655	1.09478	1.26949
1296	IFI35	1.12801	0.000917727	1.12801	0.000917727	0	0.898102	1.05046	1.21129
1297	MLH3	1.12045	0.0020291	1.12045	0.0020291	0	0.60428	1.04237	1.20439
1298	MYBPH	1.14626	0.00014619	1.14626	0.00014619	0	0.540799	1.06828	1.22993
1299	ACAD10	1.08585	0.0294172	1.08585	0.0294172	0	0.579655	1.00827	1.1694
1300	CCDC141	0.898537	0.00718506	0.898537	0.00718506	0	0.64228	0.83111	0.971435
1301	ZDHHC5	1.1777	2.99646e-05	1.1777	2.99646e-05	0	0.736284	1.09063	1.27171
1302	RELT	1.10955	0.00581257	1.10956	0.00579605	0.294676	0.203278	1.03054	1.19462
1303	TNFRSF1A	1.20716	5.88004e-07	1.20714	5.82707e-07	0.272789	0.220305	1.1212	1.29971
1304	ARHGAP4	1.12144	0.00221503	1.12146	0.00220431	0	0.501787	1.04206	1.20688
1305	KLF5	1.15081	0.000148225	1.15081	0.000148225	0	0.94044	1.07026	1.23742
1306	VEGFA	1.20721	3.66367e-07	1.20721	3.656e-07	0	0.725616	1.1227	1.29808
1307	STAT5A	1.16487	4.3286e-05	1.16487	4.3286e-05	0	0.717321	1.08271	1.25327
1308	PIM1	1.13459	0.000500405	1.13459	0.000500405	0	0.963012	1.05671	1.2182
1309	CC2D1B	1.1731	1.62069e-05	1.17392	1.08242e-05	0.113681	0.342684	1.09098	1.2614
1310	PPM1L	0.903962	0.0101825	0.906561	0.00771165	0.275931	0.217855	0.836957	0.976331
1311	USP54	0.915946	0.0194693	0.915963	0.0194272	0.37378	0.143428	0.85091	0.985953
1312	CANT1	1.21801	4.35607e-07	1.21801	4.35607e-07	0	0.937417	1.1283	1.31485
1313	THBS2	1.1534	0.000208534	1.1534	0.000208286	0	0.491055	1.0696	1.24376
1314	SLC22A4	1.08408	0.0355022	1.08408	0.0355022	0	0.90642	1.00549	1.16881
1315	SAA2	1.13477	0.00139537	1.13477	0.00139537	0	0.513485	1.0501	1.22626
1316	LRG1	1.0833	0.0323092	1.0833	0.0322991	0	0.445818	1.00677	1.16563
1317	PLIN2	1.19265	1.12703e-06	1.19265	1.12703e-06	0	0.926253	1.11098	1.28031
1318	VKORC1	1.11543	0.0268712	1.10075	0.0112792	0.306401	0.194207	1.01259	1.22872
1319	CHCHD3	1.14546	0.000451468	1.14546	0.000451468	0	0.931656	1.06176	1.23575
1320	TRIM44	1.10234	0.0112731	1.10234	0.0112731	0	0.829362	1.02232	1.18861
1321	TMEM165	1.21605	1.19722e-06	1.21668	4.1075e-08	0.217669	0.263339	1.12374	1.31595
1322	NAT10	1.161	9.12285e-05	1.161	9.12285e-05	0	0.925122	1.07735	1.25114
1323	SHC1	1.19659	1.15095e-06	1.19659	1.15095e-06	0	0.473394	1.11311	1.28634
1324	PPP1R36	1.09093	0.0130308	1.09093	0.0130308	0	0.477592	1.0185	1.16852
1325	B3GALNT1	1.13954	0.000672735	1.13954	0.000672735	0	0.693536	1.05689	1.22865
1326	TNPO1P1	0.867575	0.000356788	0.867589	0.000355391	0.337796	0.170196	0.802487	0.937941
1327	S100A16	1.13835	0.000315415	1.13835	0.000315415	0	0.601805	1.06086	1.22151
1328	NRN1	1.14402	0.00267978	1.13431	0.000957271	0.321312	0.182744	1.04782	1.24906
1329	ST6GALNAC1	0.887466	0.00767917	0.886305	0.00275112	0.105138	0.348997	0.81289	0.968882
1330	GAA	1.11442	0.00558628	1.11442	0.00558628	0	0.884691	1.03222	1.20317
1331	ARAP3	1.2036	6.28165e-07	1.20359	6.23288e-07	0.108205	0.346735	1.11898	1.29462
1332	GALNS	1.14058	0.000566656	1.14059	0.000564873	0	0.433457	1.05839	1.22916
1333	TRAF1	1.16783	2.54569e-05	1.16783	2.54249e-05	0	0.445838	1.08647	1.25528
1334	EIF3B	1.14418	0.000346781	1.14418	0.000346781	0	0.784216	1.06279	1.23179
1335	SPATA4	1.10212	0.0105529	1.10212	0.0105529	0	0.866853	1.02297	1.18739
1336	CLEC7A	1.09589	0.0142891	1.09589	0.0142891	0	0.970371	1.01848	1.17919
1337	C4orf36	1.08631	0.0343091	1.08631	0.0343091	0	0.956286	1.00614	1.17286
1338	PAIP1P1	0.924511	0.0372323	0.924514	0.037231	0	0.454757	0.858698	0.995367
1339	RERGL	0.830737	1.58462e-05	0.830737	1.58462e-05	0	0.695583	0.763652	0.903715
1340	RUNDC3B	0.877974	0.000568065	0.877974	0.000568065	0	0.867997	0.815342	0.945417
1341	ITGB8	1.15998	8.64412e-05	1.15998	8.64227e-05	0.395922	0.127524	1.07714	1.24919
1342	IQGAP1	1.22584	6.89794e-08	1.22584	6.89729e-08	0.0422243	0.394221	1.13841	1.31998
1343	FSIP1	1.09205	0.0153599	1.09205	0.0153599	0	0.477442	1.01699	1.17264
1344	APCDD1	0.90494	0.0137133	0.90494	0.0137133	0	0.905527	0.83584	0.979753
1345	ROR2	1.15024	0.00035114	1.14981	0.000326733	0	0.512878	1.06526	1.24201
1346	PHLDA3	1.15027	9.92129e-05	1.15027	9.92129e-05	0	0.737669	1.07198	1.23429
1347	FBLIM1	1.26539	8.91559e-09	1.26486	1.40529e-09	0	0.437125	1.16783	1.3711
1348	P2RX7	0.91978	0.0327132	0.922444	0.0292932	0.0529592	0.386672	0.851833	0.993147
1349	ECHDC2	1.15369	9.28911e-05	1.15369	9.28911e-05	0	0.651151	1.07388	1.23944
1350	LAP3	1.16332	3.13505e-05	1.16332	3.13505e-05	0	0.850925	1.08335	1.24918
1351	MYO7B	1.11849	0.00424846	1.11849	0.00424846	0	0.637137	1.03584	1.20773
1352	TNFRSF11A	1.09412	0.0144326	1.09412	0.0144326	0	0.48184	1.01804	1.17588
1353	DHRS2	0.891576	0.0041212	0.891576	0.00411884	0	0.72241	0.824339	0.964297
1354	BST2	1.10061	0.00900262	1.10061	0.00900262	0	0.820346	1.02422	1.1827
1355	GAS2L3	1.20963	2.9211e-07	1.20963	2.91614e-07	0.0564237	0.384221	1.12477	1.30088
1356	EPM2A	0.888125	0.00178854	0.888125	0.00178854	0	0.581283	0.824403	0.956772
1357	CDKN1A	1.14527	0.000241149	1.14527	0.000240234	0	0.603731	1.06527	1.23127
1358	CLDN12	1.15211	0.000240728	1.15211	0.000239868	0.0767148	0.369717	1.06824	1.24256
1359	ZNF618	1.192	8.44535e-06	1.192	8.44535e-06	0	0.842481	1.10334	1.28779
1360	RALGAPA1	0.911555	0.0409233	0.92327	0.0307893	0.257063	0.232584	0.834114	0.996187
1361	FUT4	1.12123	0.00215144	1.12123	0.00215144	0	0.717418	1.0422	1.20625
1362	LAMC1	1.22982	1.73898e-07	1.22981	1.73319e-07	0.259368	0.230783	1.138	1.32904
1363	RTN1	0.799888	4.96582e-09	0.799888	4.96582e-09	0	0.810081	0.742217	0.86204
1364	PDIA6	1.22854	1.16606e-07	1.22854	1.16427e-07	0.162741	0.305747	1.13848	1.32573
1365	SLC22A15	1.11377	0.00288256	1.11377	0.00288256	0	0.655112	1.03757	1.19557
1366	P2RY6	1.12349	0.00183682	1.12349	0.00183682	0	0.631991	1.04413	1.20887
1367	LACC1	1.16572	5.85726e-05	1.16572	5.85726e-05	0	0.713903	1.08172	1.25625
1368	FAHD1	1.08287	0.0304766	1.08287	0.0304766	0	0.622973	1.00753	1.16385
1369	AP1S2	1.17058	2.42517e-05	1.17058	2.42517e-05	0	0.983693	1.08804	1.25939
1370	OCIAD2	1.22421	5.40541e-08	1.22421	5.40541e-08	0	0.697714	1.13812	1.31681
1371	NACC2	1.09915	0.0119158	1.09915	0.0118865	0	0.48212	1.02107	1.18321
1372	TUBB4B	1.13615	0.00056387	1.13615	0.00056387	0	0.731422	1.05664	1.22164
1373	BCAP29	1.17715	0.000145408	1.17327	2.18213e-05	0.43542	0.100599	1.08215	1.28049
1374	SPI1	1.12657	0.00153956	1.12657	0.00153956	0	0.903272	1.04647	1.2128
1375	STX4	1.09229	0.0192046	1.09229	0.0192046	0	0.694871	1.01449	1.17605
1376	ZNF214	1.14182	0.000669297	1.14183	0.000668067	0	0.464125	1.05782	1.23249
1377	EXOC1	1.14452	0.000320797	1.14452	0.000320365	0	0.630686	1.06338	1.23184
1378	IFI16	1.18582	1.09189e-05	1.18582	1.09189e-05	0	0.585458	1.09909	1.2794
1379	STX3	1.11034	0.00495663	1.11034	0.00495663	0	0.884426	1.03216	1.19444
1380	ZNF382	0.910228	0.0138579	0.911444	0.0119357	0	0.533202	0.844531	0.981035
1381	RICTOR	0.903651	0.00565245	0.903652	0.00565214	0.25232	0.23629	0.841082	0.970876
1382	ITGAM	1.09212	0.0217915	1.09212	0.0217915	0	0.878463	1.01291	1.17752
1383	TXNDC17	1.14354	0.000543628	1.14354	0.000543628	0	0.643838	1.05983	1.23386
1384	DDOST	1.21367	7.93932e-07	1.21367	7.93932e-07	0	0.847393	1.12386	1.31066
1385	CMTM3	1.21312	2.42531e-06	1.21312	2.42531e-06	0	0.630899	1.11949	1.31458
1386	ARID5A	1.13659	0.000420715	1.13659	0.000420715	0	0.56687	1.05853	1.22041
1387	RHBDF2	1.14238	0.000525236	1.14238	0.000525236	0	0.956279	1.05958	1.23165
1388	GALC	1.14369	0.000271981	1.14369	0.000270773	0.289737	0.207111	1.06394	1.22942
1389	PWWP2A	1.099	0.0119893	1.099	0.0119893	0	0.675094	1.02098	1.18298
1390	FADS1	0.915131	0.0187309	0.915131	0.0187309	0	0.569204	0.849906	0.985362
1391	HYAL2	1.16745	5.76489e-05	1.16745	5.76031e-05	0	0.458434	1.08261	1.25893
1392	TET1	0.897077	0.00484854	0.897093	0.00483675	0.0963267	0.355469	0.831782	0.967497
1393	DYRK3	1.10058	0.00899287	1.10058	0.00899287	0	0.763954	1.02422	1.18263
1394	ZDHHC4	1.16582	8.70645e-05	1.16582	8.70485e-05	0.0635393	0.379163	1.07982	1.25866
1395	NDUFC1	1.109	0.00694556	1.109	0.00694556	0	0.724206	1.02875	1.19552
1396	HBEGF	1.11707	0.00384547	1.11707	0.00384547	0	0.871341	1.03628	1.20415
1397	LMAN1	1.17126	3.13884e-05	1.17126	3.13457e-05	0	0.502567	1.08726	1.26176
1398	MAFG	1.13201	0.000986164	1.13201	0.000984079	0.152242	0.31374	1.05151	1.21867
1399	LAMP3	1.17079	0.00371642	1.16667	0.000181253	0.381942	0.137508	1.05249	1.30238
1400	TBRG4	1.09028	0.0226069	1.09029	0.0225706	0.178949	0.293326	1.01221	1.17437
1401	KIF9	1.1147	0.00296126	1.11469	0.0029591	0.263173	0.227811	1.03766	1.19745
1402	TIGD6	1.12179	0.00274686	1.12179	0.00274686	0	0.784395	1.04051	1.20942
1403	SPRED2	1.16525	5.08545e-05	1.16525	5.07577e-05	0.178348	0.293788	1.08216	1.25473
1404	NET1	0.866375	0.000123929	0.866375	0.000123914	0.285164	0.210666	0.805185	0.932215
1405	CYTH4	1.14565	0.00026507	1.14565	0.00026507	0	0.626378	1.06492	1.23249
1406	TMED7-TICAM2	1.14301	0.00045651	1.14301	0.00045651	0	0.622088	1.06069	1.23172
1407	DNAJC3	1.12977	0.000822971	1.12977	0.000822971	0	0.889441	1.05182	1.21351
1408	SCPEP1	1.18975	2.65546e-06	1.18975	2.65546e-06	0	0.866134	1.10652	1.27923
1409	LILRB5	1.08501	0.0284159	1.08501	0.0283814	0	0.562432	1.00866	1.16714
1410	PTCHD4	1.09111	0.0160347	1.09111	0.0160289	0	0.517606	1.01636	1.17135
1411	CLEC12A	1.07608	0.04636	1.07609	0.0462674	0	0.477177	1.00118	1.15659
1412	CCNA1	1.12827	0.00197575	1.12827	0.00197575	0	0.951598	1.04522	1.21791
1413	HMOX1	1.13866	0.000286036	1.13866	0.000286036	0	0.802982	1.06151	1.22142
1414	FAF2	1.16371	8.27505e-05	1.16371	8.27505e-05	0	0.799656	1.07909	1.25496
1415	FLOT2	1.16745	5.0449e-05	1.16745	5.0449e-05	0	0.984993	1.08325	1.25821
1416	ATAD1	0.922513	0.0245785	0.922513	0.0245785	0	0.637479	0.85987	0.98972
1417	PLEK2	1.14736	0.000243444	1.14736	0.000243444	0	0.679487	1.06613	1.23478
1418	PBX4	1.09938	0.0118416	1.09938	0.0118188	0	0.424915	1.02118	1.18356
1419	TSPAN1	1.0849	0.0250575	1.0849	0.0250575	0	0.699603	1.01026	1.16505
1420	TRIM47	1.10989	0.00569043	1.10989	0.00569043	0	0.851819	1.03083	1.19503
1421	C1QTNF2	1.13127	0.00107434	1.13127	0.00107434	0	0.751652	1.05066	1.21805
1422	TDH	0.838262	4.69609e-06	0.838263	4.69522e-06	0.132159	0.328901	0.777278	0.904032
1423	SIPA1	1.1236	0.00225236	1.1236	0.00225236	0	0.961908	1.04265	1.21083
1424	MSH4	0.912819	0.0410788	0.923431	0.0363475	0	0.454102	0.836324	0.996311
1425	TCOF1	1.10149	0.0111439	1.10149	0.0111439	0	0.523338	1.02226	1.18686
1426	C3orf52	1.13692	0.000284236	1.13692	0.000284236	0	0.654423	1.0608	1.2185
1427	GXYLT1	1.12558	0.00889286	1.12116	0.00273579	0.327794	0.177792	1.03012	1.22989
1428	GLRX	1.11774	0.0150053	1.11188	0.00497634	0.265886	0.225693	1.02185	1.22263
1429	PGAP2	1.17059	2.85136e-05	1.17059	2.83557e-05	0.364345	0.150348	1.08735	1.2602
1430	GLA	1.14227	0.00332524	1.13661	0.000935984	0.220983	0.260758	1.04521	1.24835
1431	PFKL	1.08537	0.0293106	1.08537	0.0293106	0	0.52533	1.00828	1.16835
1432	CREB3L1	1.16141	6.72341e-05	1.16141	6.68536e-05	0	0.487402	1.07902	1.25009
1433	CRYZ	1.17585	4.78509e-05	1.17585	4.77829e-05	0	0.565673	1.08753	1.27135
1434	PODXL	1.15966	0.000203031	1.15966	0.000203031	0	0.922411	1.07249	1.25391
1435	NQO1	1.15459	0.000131899	1.15459	0.000131793	0.0422828	0.39418	1.07256	1.2429
1436	ATRAID	1.1684	5.56057e-05	1.16839	5.54184e-05	0	0.508005	1.08324	1.26026
1437	PFN1	1.11729	0.0367703	1.10997	0.00530851	0.393319	0.129367	1.00684	1.23985
1438	ZNF513	1.13199	0.00128714	1.13199	0.00127969	0.19046	0.284452	1.04968	1.22075
1439	SPSB1	1.08962	0.0268089	1.08962	0.0268089	0	0.671161	1.00991	1.17562
1440	KMO	1.15104	0.000213134	1.15104	0.000213134	0	0.681267	1.06845	1.24002
1441	SLC25A39	1.12321	0.00808636	1.12568	0.00148864	0.264558	0.22673	1.03067	1.22407
1442	POLM	1.09896	0.0124249	1.09896	0.0124249	0	0.742081	1.02059	1.18334
1443	TEX2	1.11743	0.00235242	1.11743	0.00235242	0	0.776779	1.04028	1.2003
1444	EXTL1	0.881796	0.0100597	0.881026	0.00203148	0.287987	0.208471	0.801245	0.970445
1445	PPP1R35	1.08187	0.0362278	1.08187	0.0362278	0	0.8567	1.00506	1.16456
1446	STAT6	1.1164	0.0045541	1.1164	0.0045541	0	0.98692	1.03463	1.20464
1447	SNX20	1.08819	0.0205005	1.08819	0.0205005	0	0.696521	1.01311	1.16883
1448	ORMDL3	1.07705	0.0494772	1.07705	0.0494772	0	0.8006	1.00017	1.15985
1449	KLF11	1.14417	0.000561702	1.14417	0.000561579	0	0.56454	1.05988	1.23517
1450	GCC1	1.13338	0.00101789	1.13338	0.00101789	0	0.917445	1.05181	1.22127
1451	OLFML2A	1.18826	3.8158e-06	1.18826	3.81133e-06	0	0.612139	1.10443	1.27845
1452	LRP1	1.10042	0.0131537	1.10042	0.0131263	0.0598699	0.381775	1.02025	1.18688
1453	ADAMTS4	1.23029	3.41632e-08	1.23029	3.41632e-08	0	0.689032	1.14299	1.32426
1454	TLCD1	1.11032	0.00286117	1.11032	0.00286099	0.183216	0.290041	1.03652	1.18937
1455	TTC39C	1.08594	0.0242049	1.08588	0.0241334	0	0.568149	1.01081	1.16666
1456	TRAF3IP2	1.08067	0.0444352	1.08067	0.0444352	0	0.85541	1.00193	1.16559
1457	GJA1	1.07918	0.0380201	1.07918	0.0379981	0.304652	0.195557	1.00422	1.15974
1458	TEKT3	1.11311	0.00546173	1.11311	0.00545896	0	0.445814	1.03207	1.20051
1459	ADAM8	1.11857	0.00261159	1.11857	0.00261159	0	0.516284	1.03987	1.20323
1460	PTPN1	1.13326	0.00115596	1.13326	0.00115265	0.100955	0.352075	1.0509	1.22207
1461	KCTD7	1.12346	0.00268301	1.12372	0.00248616	0	0.579507	1.04123	1.21217
1462	TTC30A	1.11052	0.00664343	1.11052	0.00664086	0	0.568072	1.02956	1.19784
1463	ALPK1	1.146	0.000393176	1.146	0.000393176	0	0.758035	1.06282	1.23568
1464	DSE	1.13364	0.000743144	1.13364	0.000743144	0	0.931508	1.05396	1.21935
1465	PCDHB15	1.10378	0.0095229	1.10378	0.00952201	0	0.462644	1.02439	1.18933
1466	SCARB2	1.14696	0.000256065	1.14696	0.000256065	0	0.962787	1.06568	1.23445
1467	TSTD1	1.12436	0.00898917	1.11864	0.00385102	0.367465	0.148051	1.02971	1.22772
1468	RNF149	1.13923	0.000589859	1.13923	0.000589859	0	0.731735	1.0576	1.22716
1469	HSPA4	1.1093	0.00667908	1.1093	0.00667908	0	0.979863	1.02919	1.19564
1470	PARP3	1.11095	0.00500357	1.11094	0.00500107	0.00817177	0.417675	1.03225	1.19564
1471	LDHB	0.903213	0.00725769	0.903213	0.00725396	0	0.439853	0.838524	0.972892
1472	NUP37	1.19374	8.83186e-05	1.19514	7.86689e-06	0.205114	0.273102	1.0926	1.30424
1473	MUC1	1.19152	6.63346e-06	1.19153	6.60311e-06	0.0141069	0.413642	1.10406	1.28591
1474	HARS2	1.08871	0.0220921	1.08873	0.0220273	0	0.543493	1.01229	1.1709
1475	TGOLN2	1.19949	2.37374e-06	1.19949	2.37374e-06	0	0.912291	1.11221	1.29363
1476	MYO1D	1.10617	0.00806845	1.10617	0.00806845	0	0.854409	1.0266	1.19191
1477	RNPC3	0.906562	0.0454823	0.918038	0.0228404	0.33578	0.171723	0.823477	0.99803
1478	CD300LF	1.1294	0.00108137	1.1294	0.00108137	0	0.913556	1.04992	1.21489
1479	SUN1	1.14411	0.000519918	1.14411	0.000519918	0	0.508582	1.06034	1.2345
1480	ATOH8	0.863326	0.000111475	0.863321	0.00011071	0.434265	0.101356	0.801311	0.930139
1481	STARD3NL	1.21485	8.2163e-07	1.21485	8.21628e-07	0.153879	0.312497	1.1244	1.31258
1482	PID1	0.897713	0.00343522	0.897713	0.00343522	0	0.694351	0.835112	0.965005
1483	ZDHHC2	0.927434	0.0410519	0.927434	0.0410519	0	0.565851	0.862771	0.996943
1484	MB21D2	0.907285	0.0074678	0.907287	0.0074655	0.171769	0.29884	0.844862	0.974321
1485	GIMAP2	1.1457	0.000352519	1.1457	0.000352519	0	0.991551	1.06334	1.23445
1486	TPST1	1.17795	1.49454e-05	1.17795	1.49454e-05	0	0.733161	1.09377	1.2686
1487	RAB20	1.13588	0.000554015	1.13588	0.000554015	0	0.898397	1.05664	1.22106
1488	RRM2	1.19911	1.41537e-06	1.19911	1.41537e-06	0	0.673927	1.11381	1.29093
1489	RHBDF1	1.20174	5.38821e-07	1.20174	5.34621e-07	0.0765904	0.369806	1.11841	1.29128
1490	COL1A1	1.23154	6.7664e-08	1.23154	6.7664e-08	0	0.870401	1.14183	1.32829
1491	PADI2	1.10636	0.00957619	1.10636	0.00957619	0	0.763512	1.02491	1.19427
1492	CALHM2	1.14497	0.000216279	1.14497	0.000216279	0	0.861378	1.06572	1.23011
1493	VPS51	0.919879	0.026708	0.919879	0.026708	0	0.474922	0.854375	0.990405
1494	RAMP3	1.12097	0.00198472	1.12097	0.00198472	0	0.907419	1.04271	1.2051
1495	KLF15	0.8809	0.00104591	0.880916	0.0010424	0	0.622679	0.816575	0.950292
1496	TALDO1	1.1626	0.00086727	1.15085	0.00021818	0.248123	0.23957	1.06396	1.27039
1497	PROCR	1.10148	0.00856032	1.10146	0.00853684	0.0318884	0.401419	1.0249	1.18377
1498	IFRD1	1.19328	4.72867e-06	1.19328	4.72867e-06	0	0.783442	1.10631	1.28709
1499	IFI30	1.13735	0.000431309	1.13735	0.000431309	0	0.859664	1.0587	1.22184
1500	RHBDL3	0.849598	1.27345e-05	0.849604	1.26777e-05	0.266898	0.224903	0.789635	0.914115
1501	PRMT2	1.15891	7.54792e-05	1.15891	7.54792e-05	0	0.918121	1.07729	1.2467
1502	ELF4	1.17937	1.00907e-05	1.17937	1.00907e-05	0	0.45012	1.09608	1.26899
1503	PARN	1.09593	0.0133925	1.09593	0.0133925	0	0.482782	1.01919	1.17845
1504	SLC14A2	0.896291	0.00764002	0.896291	0.00763863	0.172406	0.298351	0.827011	0.971374
1505	MYO1F	1.13406	0.000942806	1.13406	0.000942806	0	0.930414	1.05258	1.22185
1506	SH3TC1	1.10476	0.00833825	1.10476	0.00833825	0	0.953712	1.02594	1.18963
1507	MR1	1.17421	2.55234e-05	1.17421	2.55234e-05	0	0.931201	1.08962	1.26536
1508	PRKAR1A	1.09603	0.0126184	1.09603	0.0126093	0	0.695257	1.01984	1.17791
1509	GOSR2	1.09712	0.0113464	1.09712	0.0113464	0	0.728067	1.02116	1.17873
1510	WASL	1.08879	0.0293224	1.08879	0.0292698	0.155964	0.310911	1.00859	1.17536
1511	EOGT	1.16489	3.9119e-05	1.16488	3.90925e-05	0.110528	0.345019	1.08316	1.25277
1512	ATP2A3	1.09419	0.0423802	1.08349	0.0326345	0.12702	0.332751	1.0031	1.19355
1513	CCDC126	1.11844	0.0029767	1.11844	0.0029767	0	0.968032	1.0388	1.20418
1514	JUN	1.10362	0.00734956	1.10362	0.00734956	0	0.685986	1.02686	1.18611
1515	MPLKIP	1.10953	0.00486518	1.11055	0.00287342	0.180953	0.291783	1.03209	1.19277
1516	BST1	1.16832	7.55061e-05	1.16997	3.11967e-05	0	0.503316	1.0817	1.26187
1517	ZFP36	1.13241	0.00232107	1.13584	0.000898748	0	0.53584	1.04533	1.22674
1518	ZNF12	1.1642	5.17199e-05	1.1642	5.16279e-05	0.311676	0.190141	1.08157	1.25314
1519	LRRN1	0.928547	0.0461521	0.928547	0.0461521	0	0.586215	0.863292	0.998735
1520	POFUT2	1.15326	0.000248521	1.15326	0.000247988	0.158777	0.30877	1.06856	1.24467
1521	HAL	1.08459	0.0337613	1.08459	0.0337613	0	0.894751	1.00625	1.16904
1522	HSD17B7P2	0.911956	0.0114411	0.911961	0.0114351	0	0.645873	0.849089	0.979478
1523	GGT5	1.16933	2.34461e-05	1.16933	2.34461e-05	0	0.77565	1.08756	1.25724
1524	SLC35A2	1.14266	0.000343408	1.14266	0.000343408	0	0.831242	1.06221	1.2292
1525	ALOX5AP	1.17094	4.70181e-05	1.17094	4.70181e-05	0	0.936732	1.08525	1.26339
1526	C7orf50	1.09994	0.0102206	1.09994	0.0102206	0	0.987362	1.02282	1.18288
1527	C3AR1	1.0932	0.0177575	1.0932	0.0177575	0	0.872035	1.01556	1.17677
1528	TMEM127	1.13094	0.0012805	1.13094	0.0012805	0	0.779428	1.04934	1.2189
1529	PIGX	1.07768	0.0499771	1.07692	0.0481075	0	0.648977	1.00001	1.16139
1530	DNAH5	1.07316	0.0467916	1.07316	0.0467916	0	0.614559	1.001	1.15051
1531	DAB2	1.11792	0.00320563	1.11792	0.00320563	0	0.656101	1.03805	1.20393
1532	PPIAP16	1.10093	0.00652765	1.10093	0.00652765	0	0.811717	1.02723	1.17992
1533	GAPDHP1	1.14523	0.000230171	1.14523	0.000230171	0	0.660762	1.0655	1.23092
1534	DDB2	1.21861	1.28573e-07	1.21861	1.27664e-07	0.125976	0.333531	1.13239	1.3114
1535	CALU	1.24577	8.98007e-09	1.24576	8.85022e-09	0.235093	0.249749	1.15585	1.34269
1536	FAM181A	1.17711	0.000632984	1.18402	1.18106e-05	0.261761	0.228914	1.07201	1.29251
1537	PCDH9	1.09295	0.016453	1.09295	0.016453	0	0.593155	1.01639	1.17528
1538	CCDC153	1.09075	0.0168946	1.09074	0.0168673	0	0.443552	1.01572	1.17132
1539	RNASET2	1.08138	0.0343271	1.08138	0.0343271	0	0.745856	1.00579	1.16265
1540	PSMD9	1.09599	0.0106667	1.096	0.0106542	0.165379	0.303731	1.02153	1.17588
1541	GGCX	1.17073	4.27871e-05	1.17073	4.27871e-05	0	0.700644	1.08559	1.26254
1542	TDO2	1.09585	0.0161427	1.09585	0.0161427	0	0.879058	1.0171	1.1807
1543	C11orf24	1.15766	0.000135204	1.15766	0.000135204	0	0.55468	1.07382	1.24805
1544	SMIM3	1.13876	0.000357143	1.13909	0.000291597	0	0.48596	1.06035	1.22297
1545	SLC2A1	1.15752	0.000191909	1.15751	0.000191012	0	0.7133	1.07187	1.25001
1546	KCNJ5	1.13406	0.000611807	1.13406	0.000611807	0	0.920007	1.05532	1.21868
1547	NPC1	1.09927	0.0097912	1.09927	0.0097912	0	0.995473	1.0231	1.18112
1548	CASQ1	0.900812	0.0102962	0.901883	0.00865709	0.231032	0.25292	0.831723	0.975639
1549	SYCP2L	0.897094	0.00633637	0.897116	0.00632703	0.0214035	0.408652	0.829807	0.969838
1550	IL17RA	1.13127	0.00161053	1.13127	0.00161053	0	0.854431	1.0478	1.22139
1551	TNFSF13B	1.11983	0.00280844	1.11983	0.00280844	0	0.971862	1.03971	1.20613
1552	BOLA3	1.14769	0.000534447	1.14769	0.000534447	0	0.481463	1.06161	1.24075
1553	GAPDHP60	1.13716	0.000803566	1.13716	0.000803566	0	0.731159	1.05482	1.22593
1554	ERI1	1.17227	2.36093e-05	1.17227	2.36086e-05	0.206448	0.272066	1.08899	1.26191
1555	UBE2Q1	1.09347	0.0203587	1.09347	0.0203545	0	0.451447	1.01395	1.17923
1556	SVIL	1.13961	0.000745025	1.13961	0.000745025	0	0.49916	1.05626	1.22953
1557	RBPMS2	1.08529	0.0304597	1.08529	0.0304597	0	0.539352	1.00775	1.16881
1558	GM2A	1.10373	0.00880349	1.10372	0.00879629	0	0.66386	1.02516	1.18831
1559	PRAM1	1.09957	0.0190069	1.09957	0.0190069	0	0.970032	1.01572	1.19034
1560	ALDH1A3	1.09744	0.0395555	1.0925	0.0241931	0.129626	0.330801	1.00445	1.19903
1561	CXCL3	1.09201	0.0214793	1.09201	0.0214793	0	0.511175	1.01308	1.17709
1562	WWC3	1.18516	1.27464e-05	1.18516	1.27464e-05	0	0.970961	1.09811	1.27911
1563	TRIP10	1.19364	2.94632e-06	1.19364	2.94562e-06	0.000111863	0.423115	1.10826	1.2856
1564	FCHSD2	0.877416	0.0003019	0.877426	0.000300683	0	0.471878	0.817338	0.94191
1565	GUCY1A2	0.92303	0.0346051	0.923029	0.0345833	0.00121458	0.422373	0.85694	0.994218
1566	GDPD1	0.897146	0.00340173	0.897148	0.00339897	0	0.520301	0.834296	0.964731
1567	GATAD1	1.11326	0.014494	1.1239	0.000892176	0.299236	0.199745	1.0215	1.21326
1568	SEMA3A	1.09451	0.0164985	1.09451	0.0164985	0	0.948555	1.01662	1.17836
1569	FRA10AC1	0.848902	2.22317e-05	0.848902	2.22317e-05	0	0.958052	0.787011	0.91566
1570	SDCBP2	0.900438	0.0211732	0.907374	0.0101061	0.211	0.268529	0.823613	0.984428
1571	TPRG1	1.13684	0.000172869	1.13684	0.000172869	0	0.860794	1.06324	1.21553
1572	PLXNA4	1.12141	0.0033788	1.12141	0.0033788	0	0.941267	1.03869	1.21072
1573	C8orf33	1.12591	0.00210328	1.12591	0.00210328	0	0.8569	1.04395	1.21432
1574	RALA	1.14851	0.000553644	1.14851	0.000553488	0	0.555444	1.06171	1.24242
1575	TMEM43	1.22986	1.58246e-07	1.22986	1.58246e-07	0	0.72376	1.13832	1.32877
1576	ZC3H11A	1.09782	0.020225	1.09782	0.020225	0	0.980603	1.01466	1.1878
1577	SNAI1	1.22093	7.72349e-08	1.22093	7.72349e-08	0	0.497239	1.1352	1.31315
1578	RAB13	1.14402	0.0029814	1.14845	0.000240896	0.209442	0.269739	1.04681	1.25026
1579	AGPAT2	1.13807	0.00857354	1.13062	0.00112436	0.345253	0.164571	1.03345	1.25328
1580	SLC25A24	1.23857	7.82397e-09	1.23857	7.82049e-09	0.298224	0.200528	1.15178	1.33191
1581	CSDC2	0.867397	0.000126378	0.867405	0.000126127	0	0.643112	0.806548	0.932838
1582	LRRC32	1.15691	0.000171647	1.15691	0.000171647	0	0.977218	1.07221	1.2483
1583	ACP1	1.18202	2.71977e-05	1.18202	2.71977e-05	0	0.924222	1.0932	1.27805
1584	EFCAB5	0.900979	0.00674121	0.900986	0.00673814	0.262907	0.228019	0.835517	0.97157
1585	PLEKHO2	1.15032	0.000147742	1.15032	0.000147742	0	0.87156	1.07006	1.23661
1586	TNFRSF10D	1.12579	0.00191849	1.12579	0.00191849	0	0.991001	1.0446	1.21328
1587	ITGA8	1.12351	0.00265471	1.12351	0.00265471	0	0.982069	1.04133	1.21216
1588	PYGL	1.2156	1.19919e-07	1.2156	1.19786e-07	0	0.455552	1.13083	1.30673
1589	TADA3	1.1704	2.90989e-05	1.1704	2.90989e-05	0	0.831549	1.08717	1.26001
1590	PDIA5	1.17731	1.95632e-05	1.17731	1.95536e-05	0	0.53358	1.09232	1.26891
1591	COL21A1	1.07851	0.0338413	1.07851	0.0338413	0	0.993643	1.00579	1.1565
1592	RUNX2	1.1244	0.00220534	1.1244	0.00220534	0	0.782898	1.04308	1.21206
1593	MCHR1	1.11861	0.00271946	1.11861	0.00271946	0	0.912149	1.03957	1.20367
1594	RDH5	1.14486	0.000238134	1.14611	0.0001635	0.0533895	0.386368	1.06516	1.23052
1595	LSM5	1.16252	0.00016539	1.16252	0.000165149	0.0376563	0.397411	1.07491	1.25728
1596	TRIM14	1.16764	8.44079e-05	1.16825	4.33058e-05	0	0.431481	1.08082	1.26143
1597	A4GALT	1.09006	0.0223064	1.09006	0.0223064	0	0.892758	1.01235	1.17374
1598	PHTF1	1.13543	0.000823198	1.13543	0.000823198	0	0.775292	1.05399	1.22315
1599	TMEM106C	1.13946	0.00478065	1.13145	0.00143238	0.141775	0.321664	1.04067	1.24763
1600	STRA6	1.18038	0.00125994	1.17029	2.28939e-05	0.426904	0.106224	1.06721	1.30555
1601	CCDC122	1.12596	0.00449724	1.1251	0.00214037	0.256052	0.233374	1.03748	1.22199
1602	CYB561A3	1.08807	0.0262779	1.08807	0.0262779	0	0.933429	1.01001	1.17218
1603	PTMAP5	1.17149	0.000499507	1.16781	3.43254e-05	0.304679	0.195536	1.07161	1.28068
1604	SNAI2	1.27202	4.24452e-09	1.27202	4.24452e-09	0	0.526082	1.17389	1.37834
1605	SRPX2	1.18392	3.66193e-06	1.18392	3.65548e-06	0	0.515944	1.10225	1.27164
1606	RND3	1.11853	0.00340716	1.11853	0.00340716	0	0.977014	1.03774	1.20562
1607	NPAS2	1.11537	0.00559281	1.11537	0.0055894	0.41738	0.112639	1.03247	1.20493
1608	TLR2	1.14944	0.000233514	1.14944	0.000233514	0	0.918464	1.06726	1.23795
1609	TK1	1.17154	1.88708e-05	1.17154	1.88708e-05	0	0.839254	1.08957	1.25967
1610	TUBB6	1.22763	8.57989e-08	1.22763	8.57989e-08	0	0.498713	1.13885	1.32334
1611	MAP4K1	1.08013	0.0474842	1.08013	0.0474842	0	0.963707	1.00086	1.16569
1612	FTH1P16	1.10096	0.0312099	1.1014	0.0135249	0.253439	0.235416	1.00872	1.20163
1613	MS4A4A	1.14702	0.000181366	1.14702	0.000181366	0	0.892387	1.06754	1.23242
1614	TCF19	1.15766	7.19157e-05	1.15766	7.17382e-05	0	0.462209	1.07694	1.24444
1615	SEC31B	0.91538	0.0190533	0.915381	0.0190504	0.422612	0.109099	0.85016	0.985603
1616	MSR1	1.19604	1.47506e-06	1.19604	1.47506e-06	0	0.853216	1.11198	1.28646
1617	NFATC1	1.13807	0.00328048	1.1455	0.000400546	0.123239	0.335576	1.04406	1.24055
1618	PARK7	1.08032	0.0394571	1.08032	0.0394571	0	0.723108	1.00374	1.16275
1619	RGS16	1.19079	0.000102812	1.19354	1.79306e-06	0.176241	0.295407	1.09035	1.30048
1620	NFE2L1	1.17277	2.2938e-05	1.17277	2.2938e-05	0	0.743846	1.08937	1.26256
1621	HK2	1.24045	1.40729e-08	1.24045	1.40729e-08	0	0.505696	1.15145	1.33633
1622	EPDR1	1.13469	0.000547726	1.13469	0.00054488	0.118165	0.339355	1.05623	1.21898
1623	MBOAT7	1.12064	0.00342639	1.12064	0.00342062	0	0.650889	1.03834	1.20947
1624	PURB	1.08208	0.0416844	1.08208	0.0416844	0	0.657946	1.00297	1.16742
1625	ERICH1	1.13063	0.00194842	1.13063	0.00194596	0.135462	0.32642	1.04613	1.22195
1626	IFNGR2	1.23059	1.44429e-07	1.23059	1.44429e-07	0	0.944494	1.13902	1.32952
1627	RPS28	0.919608	0.0237176	0.919607	0.023681	0	0.629484	0.855187	0.988882
1628	ESPN	1.10523	0.0118657	1.10523	0.0118657	0	0.85192	1.02236	1.19481
1629	C1orf21	0.910454	0.0313098	0.917462	0.024479	0.0666633	0.376933	0.835932	0.99162
1630	MCAM	1.21383	6.1522e-07	1.21383	6.1522e-07	0	0.741135	1.12481	1.3099
1631	ARFIP2	1.13832	0.000707799	1.13832	0.000707799	0	0.930411	1.05609	1.22695
1632	RGS5	0.899833	0.00590588	0.89983	0.00589458	0	0.440538	0.834694	0.970055
1633	OSM	1.11364	0.00308734	1.11364	0.00308734	0	0.981468	1.03701	1.19594
1634	PLEKHG1	1.18618	3.01121e-06	1.18618	3.01071e-06	0.365088	0.149801	1.10416	1.2743
1635	EIF2AK1	1.1027	0.0230682	1.09978	0.0139064	0.361535	0.152424	1.01353	1.19972
1636	FKRP	1.11461	0.00342344	1.11461	0.00342344	0	0.72975	1.0365	1.19861
1637	TRPV4	1.19217	0.000520775	1.17236	1.19901e-05	0.421603	0.109779	1.07949	1.31662
1638	CRELD1	1.10165	0.0117087	1.10165	0.0117087	0	0.851478	1.02177	1.18778
1639	IL10	1.07648	0.0404074	1.07648	0.0404074	0	0.81406	1.00323	1.15508
1640	TMEM71	1.11925	0.0111333	1.11148	0.00245319	0.339584	0.168844	1.02601	1.22096
1641	RPL37	0.921194	0.0301541	0.921194	0.0301532	0.0710236	0.37381	0.85531	0.992152
1642	SP100	1.15884	8.02234e-05	1.15884	8.02234e-05	0	0.761748	1.07697	1.24693
1643	FDFT1	0.91339	0.0174144	0.91339	0.0174137	0	0.465074	0.84767	0.984206
1644	SLC22A23	1.15175	0.000212417	1.15175	0.000212417	0	0.789392	1.06878	1.24117
1645	TATDN2	1.13356	0.00139495	1.13222	0.000810307	0	0.441689	1.04967	1.22415
1646	TMEM192	1.10807	0.011995	1.10527	0.0092298	0.286705	0.209467	1.02282	1.20042
1647	ITPR3	1.13791	0.000599982	1.13791	0.000599982	0	0.816546	1.05697	1.22505
1648	C15orf48	1.12926	0.000961916	1.12926	0.000961916	0	0.640561	1.05064	1.21377
1649	THAP4	1.09685	0.0130239	1.09685	0.0130239	0	0.649311	1.01967	1.17987
1650	AEN	1.15308	7.56129e-05	1.15308	7.56129e-05	0	0.670898	1.07455	1.23735
1651	CCDC137	1.13872	0.000464806	1.13872	0.000464806	0	0.579308	1.05883	1.22464
1652	FBXO8	1.12155	0.00301934	1.12155	0.00301933	0	0.476466	1.03967	1.20988
1653	ADCY3	1.10592	0.00773321	1.10592	0.00773321	0	0.691637	1.02695	1.19095
1654	CRB2	1.17357	4.56019e-05	1.17486	1.52804e-05	0.160076	0.30778	1.08666	1.26743
1655	IER5	1.09482	0.0115152	1.09482	0.0115152	0	0.636926	1.02053	1.17453
1656	SHROOM2	1.13954	0.00683552	1.13509	0.000809933	0.334129	0.172975	1.03662	1.25267
1657	CCDC158	1.08623	0.0300884	1.08522	0.0256493	0.208094	0.270787	1.008	1.17053
1658	SWI5	1.12617	0.0168925	1.12521	0.00254931	0.346462	0.163663	1.02157	1.24147
1659	LRRC66	1.12984	0.00183025	1.12984	0.00182785	0.380848	0.138297	1.04634	1.22
1660	PARVG	1.11558	0.00405496	1.11558	0.00405496	0	0.855534	1.03539	1.20198
1661	PDGFD	1.1218	0.00838063	1.11727	0.0028668	0.347495	0.162887	1.02993	1.22187
1662	RAP1B	1.12785	0.000735043	1.12785	0.000735043	0	0.952955	1.05176	1.20943
1663	PTDSS1	1.15473	0.00263607	1.14727	0.000469365	0.347215	0.163097	1.05138	1.26825
1664	NEURL3	1.08511	0.0242433	1.08511	0.0242433	0	0.81178	1.01069	1.16501
1665	CD2	1.09139	0.0245448	1.09139	0.0245448	0	0.656515	1.01128	1.17784
1666	EFNB1	1.18176	6.80314e-06	1.18176	6.75971e-06	0	0.488772	1.09885	1.27093
1667	PFDN1	1.08381	0.0342567	1.08381	0.0342567	0	0.915248	1.00599	1.16765
1668	C21orf62	1.18925	4.42157e-06	1.18925	4.4066e-06	0.208621	0.270378	1.10442	1.28059
1669	ERN1	1.13378	0.000856017	1.13378	0.000856002	0	0.466414	1.05311	1.22063
1670	PON2	1.11254	0.00468826	1.11254	0.00467548	0	0.454145	1.03327	1.1979
1671	EIF4EBP2	0.912292	0.0147897	0.912303	0.0147806	0	0.502448	0.84738	0.982177
1672	ARSF	1.10869	0.00443561	1.10868	0.00442608	0	0.629229	1.03263	1.19035
1673	ITGA6	1.15772	0.000101284	1.15772	0.000101284	0	0.743792	1.07532	1.24644
1674	PTPN6	1.08953	0.0222076	1.08953	0.0222076	0	0.633858	1.01233	1.17262
1675	PDCL3	1.16289	0.000736596	1.15652	0.000119466	0.226094	0.256773	1.06533	1.26939
1676	P4HA1	1.19282	9.63625e-06	1.19282	9.63625e-06	0	0.85534	1.10321	1.2897
1677	TNFAIP8	1.14522	0.000236505	1.14522	0.000236505	0	0.90575	1.06536	1.23107
1678	ADAM12	1.25902	1.70505e-09	1.25899	1.65528e-09	0.2057	0.272647	1.16811	1.35701
1679	CNDP1	1.11081	0.00586704	1.11081	0.00586704	0	0.456178	1.03079	1.19703
1680	HMGB1P41	0.904841	0.0294389	0.913922	0.0179097	0.431613	0.1031	0.826958	0.990058
1681	PMS2P1	1.07649	0.0479571	1.07649	0.0479571	0	0.951199	1.00066	1.15807
1682	TNFSF15	1.08736	0.0227786	1.08736	0.0227786	0	0.563916	1.01173	1.16864
1683	NOG	0.849908	2.62097e-05	0.849909	2.61778e-05	0	0.525365	0.787853	0.916851
1684	GRB10	1.21907	4.5367e-08	1.21907	4.52774e-08	0.110831	0.344794	1.13552	1.30877
1685	TMUB2	1.10163	0.0313838	1.11288	0.00353472	0.408389	0.118806	1.00868	1.20314
1686	ZCRB1	1.12292	0.00584412	1.12292	0.00584412	0	0.850108	1.03406	1.2194
1687	CFD	1.10232	0.013782	1.10118	0.00992742	0.0363894	0.398293	1.02009	1.19118
1688	TMEM216	1.10022	0.0111195	1.10022	0.0111173	0	0.553324	1.02202	1.1844
1689	NDUFB3	1.08224	0.0447648	1.08224	0.0447648	0	0.819986	1.00185	1.16909
1690	LRRC25	1.12112	0.00175308	1.12112	0.00175308	0	0.920672	1.04364	1.20435
1691	CALR	1.17187	3.01989e-05	1.17187	3.01989e-05	0	0.56419	1.08773	1.26253
1692	AIP	0.928725	0.0418247	0.928725	0.0418247	0	0.960406	0.864892	0.997268
1693	TMEM140	1.18467	0.000485474	1.17256	1.84901e-05	0.366091	0.149062	1.07708	1.303
1694	TEAD1	1.10392	0.00815342	1.10392	0.00815342	0	0.89097	1.02595	1.1878
1695	RPN1	1.19508	4.09102e-06	1.19508	4.09102e-06	0	0.567771	1.10782	1.28922
1696	ATG10	1.13905	0.000752006	1.13905	0.000752006	0	0.950958	1.05598	1.22865
1697	KRT10	1.14345	0.000641316	1.14345	0.000641316	0	0.866646	1.05874	1.23493
1698	SIGLEC7	1.15197	0.000123307	1.15197	0.000123307	0	0.926171	1.07171	1.23825
1699	ARL4A	1.16693	3.80682e-05	1.16693	3.80682e-05	0	0.691792	1.08428	1.25588
1700	PPIB	1.16828	4.39332e-05	1.16828	4.39332e-05	0	0.755538	1.08429	1.25878
1701	SRPX	1.10074	0.0147812	1.09833	0.0104177	0.183327	0.289955	1.01899	1.18905
1702	GPR85	0.882859	0.00273946	0.882862	0.00273694	0	0.633724	0.813745	0.957842
1703	PTDSS2	1.12211	0.00164484	1.12211	0.00164484	0	0.972586	1.04443	1.20555
1704	PLCB1	0.856501	2.21076e-05	0.856514	2.19793e-05	0.192815	0.282631	0.797351	0.92004
1705	MAFB	1.12043	0.00263985	1.12043	0.00263985	0	0.897361	1.04039	1.20664
1706	ST8SIA4	1.13435	0.00270469	1.1332	0.00109258	0.22766	0.255551	1.04465	1.23174
1707	ABCB1	0.92373	0.0410873	0.92373	0.0410873	0	0.921114	0.856021	0.996794
1708	MGST2	1.09153	0.020642	1.09153	0.020642	0	0.925673	1.01351	1.17557
1709	ABLIM1	0.860155	7.15491e-05	0.860155	7.15491e-05	0	0.591155	0.798521	0.926546
1710	DENND3	1.1053	0.00958568	1.1053	0.00958568	0	0.918693	1.02467	1.19228
1711	TRIM41	1.11029	0.0062375	1.11029	0.0062375	0	0.575632	1.03009	1.19673
1712	PRSS23	1.1936	2.51247e-06	1.1936	2.51247e-06	0	0.896563	1.10881	1.28488
1713	ENPP3	0.910671	0.0411117	0.920508	0.0342894	0.196347	0.279898	0.83246	0.99623
1714	ERAP1	1.09902	0.0113798	1.09902	0.0113798	0	0.513769	1.02153	1.1824
1715	NOS3	1.10153	0.0108568	1.10153	0.0108568	0	0.540876	1.02255	1.18662
1716	DNAAF3	1.07375	0.0488715	1.07375	0.0488639	0.135869	0.326114	1.00035	1.15252
1717	SLC16A5	1.09219	0.0160788	1.09219	0.0160788	0	0.72211	1.01652	1.17349
1718	IRAK1	1.10572	0.00890496	1.10572	0.00890496	0	0.68522	1.02551	1.1922
1719	CALCOCO2	1.12338	0.00234924	1.12338	0.00234924	0	0.69929	1.04225	1.21083
1720	SLC37A2	1.10212	0.00951334	1.10212	0.00951334	0	0.957677	1.02402	1.18617
1721	REPS1	0.925959	0.0431958	0.925983	0.043175	0	0.459027	0.859421	0.99765
1722	GLUD1P3	0.889945	0.00229188	0.889946	0.00229183	0.00935322	0.416874	0.825693	0.959197
1723	CEP41	1.10694	0.0072406	1.10694	0.0072406	0	0.930104	1.02783	1.19214
1724	LOXL2	1.27093	7.98287e-10	1.27075	5.53382e-10	0	0.484662	1.17737	1.37192
1725	COA1	1.12489	0.00238267	1.12489	0.00238253	0.0622957	0.380049	1.04264	1.21363
1726	TEX29	0.87707	0.000861493	0.877078	0.000860375	0.169602	0.3005	0.811948	0.947415
1727	ATP13A3	1.2001	3.94044e-06	1.2001	3.94044e-06	0	0.628414	1.11063	1.29677
1728	EGF	1.14871	0.000211208	1.14871	0.000211208	0	0.830968	1.06748	1.23612
1729	UBE3C	1.16419	9.40054e-05	1.16419	9.40054e-05	0	0.948894	1.07868	1.25649
1730	JMJD6	1.10118	0.0111305	1.10118	0.011101	0	0.490858	1.02221	1.18624
1731	STAG3L1	1.09305	0.0213838	1.09305	0.0213764	0.210093	0.269234	1.01328	1.17911
1732	IFT122	1.12796	0.0012542	1.12796	0.0012542	0	0.942615	1.0484	1.21357
1733	ST3GAL1	1.15827	8.49412e-05	1.15827	8.49412e-05	0	0.746373	1.07643	1.24632
1734	IGDCC4	1.18432	4.82434e-05	1.1876	3.30154e-06	0.103861	0.349938	1.09153	1.285
1735	MRPL43	0.928288	0.0450112	0.928289	0.0449952	0.268313	0.223798	0.863146	0.998346
1736	GRAMD4	1.08231	0.0341019	1.08231	0.0341019	0	0.9082	1.00595	1.16446
1737	KYNU	1.13331	0.00118664	1.13331	0.00118664	0	0.899643	1.05073	1.22238
1738	RNASEL	1.16972	4.46582e-05	1.16972	4.46408e-05	0	0.537013	1.08491	1.26117
1739	GGH	1.15017	0.000593968	1.15017	0.000593968	0	0.896173	1.0619	1.24577
1740	ESM1	1.13724	0.000514009	1.13724	0.000514009	0	0.501464	1.05763	1.22284
1741	ZNF408	1.08411	0.0296692	1.08411	0.0296692	0	0.79224	1.008	1.16596
1742	HDDC3	1.12737	0.00128214	1.12737	0.00128214	0	0.85265	1.04803	1.21272
1743	PGK1	1.18205	1.69163e-05	1.18205	1.69163e-05	0	0.885906	1.09533	1.27563
1744	MYH9	1.19599	3.59715e-06	1.19599	3.59715e-06	0	0.89348	1.10879	1.29006
1745	TNFRSF1B	1.11079	0.00457516	1.11079	0.00457516	0	0.991376	1.03298	1.19446
1746	HAMP	1.08179	0.0306746	1.08179	0.0306746	0	0.661236	1.00735	1.16173
1747	HES1	1.17128	2.50635e-05	1.17128	2.49425e-05	0	0.688872	1.08825	1.26065
1748	CDK18	1.15483	0.00031121	1.154	0.000118315	0	0.436401	1.06791	1.24882
1749	GFPT2	1.12884	0.00183812	1.12884	0.00183561	0.0456697	0.391806	1.04597	1.21827
1750	SCO1	1.12678	0.00228075	1.12678	0.00228075	0	0.714338	1.04361	1.21657
1751	SMARCAL1	1.18249	2.62063e-05	1.18341	1.31202e-05	0.202113	0.27543	1.0936	1.2786
1752	PIK3R5	1.11862	0.00294345	1.11862	0.00294345	0	0.985325	1.03895	1.20441
1753	SLC5A12	0.912079	0.0197816	0.91208	0.0197784	0	0.692387	0.844149	0.985476
1754	CCDC125	1.09964	0.0108681	1.09964	0.0108641	0	0.423406	1.02213	1.18303
1755	RPS23	0.922868	0.034661	0.922868	0.034661	0	0.89178	0.856631	0.994228
1756	PTMA	1.19206	0.000135877	1.18821	7.74164e-06	0.169625	0.300482	1.0892	1.30465
1757	PSMD12	1.12463	0.0034461	1.12101	0.00205604	0.126101	0.333438	1.03951	1.21672
1758	GAPDHP65	1.10339	0.00572227	1.10339	0.00572227	0	0.677331	1.02902	1.18314
1759	BACE1	1.13169	0.000892759	1.13169	0.000892759	0	0.803452	1.05204	1.21737
1760	TRPM8	1.13972	0.000199644	1.13972	0.000199644	0	0.869275	1.06382	1.22103
1761	PRKACB	0.924019	0.0419201	0.925066	0.0351304	0	0.445908	0.85628	0.997116
1762	SLCO2A1	1.17673	0.00123277	1.16012	0.000166587	0.338078	0.169982	1.06612	1.29882
1763	PVR	1.08695	0.0257064	1.08695	0.0257064	0	0.98012	1.01017	1.16957
1764	IRAK2	1.14454	0.000245224	1.14454	0.00024351	0.250137	0.237996	1.06487	1.23018
1765	SH3BP5	1.09853	0.0388862	1.09514	0.0170581	0.30374	0.196262	1.00481	1.20099
1766	ICMT	1.14565	0.000403481	1.14565	0.000403481	0	0.859594	1.06252	1.23528
1767	NUAK1	1.10134	0.00844674	1.10134	0.00844674	0	0.86313	1.025	1.18336
1768	FAM110B	0.862123	0.000147897	0.862138	0.000147353	0.297938	0.20075	0.798527	0.930784
1769	TRAPPC11	1.09127	0.0170228	1.09127	0.0170228	0	0.82219	1.01572	1.17244
1770	DCAF4	1.13954	0.000670591	1.14026	0.000385542	0.0502389	0.388592	1.05692	1.22863
1771	TTC39A	1.10559	0.0038349	1.10558	0.00383126	0.0150693	0.412986	1.03286	1.18343
1772	BNIP3L	1.10735	0.0104767	1.10735	0.0104767	0	0.65895	1.02418	1.19728
1773	PLAGL1	1.08124	0.0471931	1.08124	0.0471931	0	0.5992	1.00097	1.16796
1774	ITGB1BP1	1.11857	0.00445397	1.11857	0.00445397	0	0.764521	1.03545	1.20837
1775	IFNAR1	1.10885	0.00573009	1.10885	0.00573009	0	0.649899	1.03048	1.19318
1776	ZC3HAV1L	1.15268	0.00012758	1.15268	0.00012758	0	0.906445	1.07186	1.2396
1777	DOCK5	1.08702	0.0272348	1.08702	0.0272035	0	0.71176	1.00942	1.17059
1778	ABHD3	1.11439	0.00344115	1.11439	0.00344115	0	0.967552	1.03639	1.19827
1779	STK17A	1.17031	0.00144421	1.16797	3.41572e-05	0.373128	0.143904	1.06238	1.2892
1780	BMS1P1	0.88626	0.00125297	0.88626	0.00125297	0	0.839165	0.823583	0.953708
1781	KRT8P36	1.1324	0.000598104	1.1324	0.000598104	0	0.679318	1.05479	1.21573
1782	NAAA	1.16209	0.000111763	1.16209	0.000111763	0	0.877415	1.07682	1.25411
1783	MVP	1.14006	0.000267158	1.14006	0.000267158	0	0.901201	1.06248	1.22331
1784	YPEL3	0.881997	0.019453	0.884722	0.00200223	0.417911	0.112278	0.793829	0.979957
1785	ENG	1.13839	0.000887739	1.13839	0.000887739	0	0.551186	1.05463	1.22881
1786	CCSER2	0.883789	0.000639126	0.883802	0.000637657	0.183759	0.289622	0.823287	0.948736
1787	GPR158	0.834736	2.54515e-06	0.834736	2.53756e-06	0	0.603051	0.774221	0.89998
1788	AGTRAP	1.1477	0.000226973	1.1477	0.000226973	0	0.598142	1.06665	1.2349
1789	DNAJC2	1.14273	0.00165717	1.14621	0.000396458	0.0417443	0.394557	1.05158	1.24178
1790	CILP	1.09387	0.019092	1.09389	0.0190225	0.155737	0.311084	1.0148	1.1791
1791	ZYX	1.20575	1.3059e-06	1.20575	1.3059e-06	0	0.671338	1.11775	1.30068
1792	CEP135	1.14556	0.000158563	1.14556	0.000158563	0	0.551999	1.06756	1.22925
1793	MAP3K8	1.10299	0.00862168	1.10299	0.00862168	0	0.96785	1.02519	1.18669
1794	SHQ1	1.19831	0.000101847	1.1949	1.85698e-06	0.334821	0.172449	1.09382	1.3128
1795	VSIG4	1.16838	2.59842e-05	1.16838	2.59842e-05	0	0.559651	1.08665	1.25626
1796	PRDX1	1.17042	3.41485e-05	1.17042	3.41485e-05	0	0.625662	1.08647	1.26086
1797	NSUN2	1.11688	0.00285199	1.11689	0.00284471	0	0.466627	1.03865	1.20102
1798	VASP	1.21384	6.05264e-07	1.21384	6.05264e-07	0	0.821287	1.12487	1.30986
1799	SLC29A4	1.16894	6.65678e-05	1.16894	6.65678e-05	0	0.783071	1.08262	1.26215
1800	COLEC11	1.09062	0.0207626	1.09062	0.0207626	0	0.655053	1.01331	1.17384
1801	ABCA1	1.18367	1.74445e-05	1.18367	1.74445e-05	0	0.701873	1.09601	1.27834
1802	CDK13	1.10778	0.0123765	1.10977	0.00659606	0.137214	0.325102	1.0224	1.2003
1803	LAMB4	1.1292	0.00448057	1.12459	0.00124456	0.352478	0.159157	1.03844	1.22789
1804	C1QA	1.12286	0.00173387	1.12286	0.00173387	0	0.823301	1.04433	1.2073
1805	PALM3	1.12387	0.00120602	1.12387	0.00120602	0	0.562008	1.04716	1.2062
1806	TBC1D16	1.15461	0.000239745	1.15461	0.000238971	0	0.443202	1.06935	1.24667
1807	ISM1	0.898819	0.00956362	0.898365	0.00781094	0	0.639137	0.829145	0.974348
1808	STK10	1.17146	1.67262e-05	1.17146	1.67262e-05	0	0.947097	1.09002	1.25898
1809	AAGAB	1.11293	0.00346753	1.11293	0.00346753	0	0.958035	1.03588	1.19571
1810	NBEAL2	1.15833	0.000121546	1.15833	0.000121546	0	0.880763	1.07468	1.2485
1811	CRK	1.14612	0.000350654	1.14612	0.000350654	0	0.900928	1.06354	1.2351
1812	ZNF282	1.09099	0.0204824	1.09099	0.0204565	0	0.487934	1.01352	1.17438
1813	HRH1	1.24704	7.19893e-09	1.24704	7.19893e-09	0	0.687278	1.15718	1.34387
1814	SLFN12	1.15702	8.87814e-05	1.15702	8.87814e-05	0	0.950852	1.07564	1.24455
1815	DDX41	1.09159	0.0207734	1.09159	0.0207734	0	0.986327	1.01344	1.17577
1816	FTLP3	1.18351	1.38121e-05	1.18348	1.32317e-05	0.2107	0.268761	1.09693	1.27692
1817	AKAP12	1.10605	0.00927858	1.10605	0.00927858	0	0.969376	1.02517	1.19331
1818	C5orf63	1.08389	0.026937	1.0839	0.0268646	0.110964	0.344696	1.00923	1.16407
1819	COL18A1	1.15048	0.000206504	1.15048	0.000206504	0	0.996056	1.06838	1.23888
1820	ANAPC10	1.123	0.00270295	1.123	0.00270295	0	0.60024	1.04103	1.21143
1821	KAT6B	0.890392	0.00916502	0.902347	0.0054863	0.279677	0.214937	0.815941	0.971635
1822	NUPR1	1.10589	0.0343761	1.09806	0.0125652	0.307362	0.193465	1.00743	1.21397
1823	SIGLEC1	1.10494	0.00680426	1.10494	0.00680426	0	0.891322	1.0279	1.18774
1824	UBC	1.11975	0.00213887	1.11975	0.00213887	0	0.647214	1.04175	1.20358
1825	ORC5	1.09264	0.0215585	1.09264	0.0215585	0	0.989436	1.01312	1.1784
1826	PKNOX2	0.915256	0.0290603	0.916314	0.0263718	0.309282	0.191985	0.845297	0.991006
1827	TRNAU1AP	1.11666	0.0102985	1.12709	0.00102444	0.328276	0.177425	1.02639	1.21486
1828	PPIL6	1.08018	0.0375697	1.08018	0.0375287	0.398437	0.12575	1.00444	1.16163
1829	ZKSCAN5	1.09753	0.0151222	1.09753	0.0151222	0	0.763253	1.01815	1.18311
1830	ATAD3C	1.12946	0.000716618	1.12946	0.000716618	0	0.987789	1.05255	1.212
1831	KCNMB1	1.12678	0.00123181	1.12678	0.00122947	0.242508	0.243957	1.04809	1.21138
1832	MYO1E	1.19804	3.84049e-06	1.19867	1.87833e-06	0	0.438771	1.10963	1.29349
1833	SYVN1	1.1168	0.00478121	1.1168	0.00478121	0	0.671291	1.0343	1.20588
1834	TIMM23B	0.918288	0.0271482	0.918289	0.0271472	0.396288	0.127265	0.851407	0.990423
1835	KLF16	1.12123	0.0020716	1.12123	0.0020716	0	0.872507	1.04248	1.20592
1836	PTPN4	0.890923	0.00156933	0.890923	0.00156933	0	0.640957	0.829362	0.957053
1837	TMEM69	1.16183	8.82964e-05	1.16183	8.82964e-05	0	0.748224	1.0779	1.2523
1838	RASGRP1	0.91344	0.0273885	0.915607	0.0231564	0.0384432	0.396862	0.842839	0.989955
1839	FAM86B3P	1.16518	2.58376e-05	1.16518	2.58376e-05	0	0.47713	1.08508	1.25118
1840	SLC35A4	1.10395	0.0112427	1.10395	0.0112303	0.0199592	0.409642	1.02269	1.19167
1841	RIPK1	1.16142	8.26889e-05	1.16142	8.25492e-05	0	0.453497	1.07803	1.25126
1842	IL7R	1.12468	0.00222454	1.12468	0.00222454	0	0.660035	1.04311	1.21264
1843	PPIAP22	1.20401	8.43619e-05	1.19932	1.66961e-06	0.337761	0.170222	1.09758	1.32077
1844	C9orf40	1.1199	0.00340635	1.1199	0.00340635	0	0.807841	1.03816	1.20808
1845	SUSD2	1.16742	1.98549e-05	1.16742	1.98549e-05	0	0.945456	1.08729	1.25346
1846	PLCB4	0.852238	3.61716e-05	0.85224	3.61405e-05	0.25248	0.236166	0.789974	0.91941
1847	ANKRD46	0.893706	0.00257363	0.893706	0.00257363	0	0.527872	0.830735	0.961449
1848	SMOC1	0.881276	0.000688931	0.88128	0.000688071	0.401755	0.123422	0.819247	0.948002
1849	USP4	1.19395	4.59278e-06	1.19395	4.59278e-06	0	0.77953	1.10677	1.28799
1850	CAPN1	1.09408	0.0166368	1.09408	0.0166368	0	0.927052	1.01646	1.17764
1851	FTL	1.14164	0.00348446	1.14176	0.000259547	0.247569	0.240003	1.04456	1.24775
1852	PIGS	1.09722	0.0196001	1.09722	0.0196001	0	0.683565	1.01498	1.18612
1853	GALNT7	1.13794	0.000826444	1.13794	0.000826444	0	0.83539	1.05493	1.22747
1854	LAMTOR2	1.08025	0.0388672	1.08025	0.0388672	0	0.742357	1.00395	1.16234
1855	FAM210B	1.14659	0.000431217	1.14659	0.000431217	0	0.690064	1.06251	1.23734
1856	RRBP1	1.19586	3.31482e-06	1.19586	3.31214e-06	0	0.591111	1.10902	1.2895
1857	ALDH1A2	0.89608	0.00502898	0.89608	0.00502898	0	0.554514	0.829949	0.96748
1858	ARHGAP32	0.912425	0.0133714	0.91244	0.0133543	0.0640647	0.378788	0.848518	0.981146
1859	ZDHHC7	1.13658	0.000954228	1.13658	0.000954228	0	0.647725	1.05345	1.22627
1860	NAT1	1.19616	0.000409753	1.18352	2.39081e-05	0.354575	0.157593	1.08304	1.32111
1861	PABPC5	0.867401	0.000457092	0.868107	0.000263452	0.350467	0.16066	0.80107	0.939225
1862	C3orf38	1.11276	0.0235747	1.10843	0.00668027	0.225944	0.25689	1.01445	1.22059
1863	CCDC89	1.12057	0.00175709	1.12056	0.00175191	0.318187	0.185138	1.04343	1.2034
1864	IGFBP3	1.18056	9.69313e-06	1.18056	9.66848e-06	0	0.651981	1.09686	1.27065
1865	KLHL21	1.10063	0.00974618	1.10063	0.00974618	0	0.530268	1.02345	1.18363
1866	TFE3	1.12566	0.00177587	1.12566	0.00177587	0	0.942902	1.04513	1.21239
1867	SLC25A23	0.898792	0.00609846	0.898792	0.00609473	0.151797	0.314078	0.8328	0.970014
1868	F13A1	1.12655	0.00159035	1.12655	0.00159035	0	0.863342	1.04623	1.21302
1869	TIMP2	1.13727	0.000532448	1.13727	0.000532448	0	0.97211	1.05744	1.22314
1870	PIEZO1	1.12411	0.00196304	1.12411	0.00196304	0	0.782387	1.04386	1.21054
1871	SMDT1	0.882815	0.00113129	0.882815	0.00113129	0	0.671282	0.818997	0.951606
1872	CSF2RB	1.10927	0.00556221	1.10927	0.00556221	0	0.896878	1.03086	1.19365
1873	CHRAC1	1.12711	0.00333646	1.12585	0.00143581	0	0.425437	1.04055	1.22088
1874	DAP	1.19266	6.77605e-06	1.19266	6.77605e-06	0	0.948893	1.10457	1.28777
1875	MOGS	1.16495	8.94379e-05	1.16495	8.88477e-05	0	0.647122	1.07928	1.25741
1876	PTPN22	1.12939	0.00148335	1.12833	0.00108525	0	0.435316	1.04774	1.2174
1877	CD47	1.11883	0.00344726	1.11883	0.00344726	0	0.767786	1.03773	1.20626
1878	NOS1AP	0.901251	0.0300042	0.908671	0.0215136	0.241495	0.244749	0.82047	0.989985
1879	VIM	1.22385	1.84145e-07	1.22385	1.83774e-07	0	0.44302	1.13437	1.32038
1880	LAPTM4A	1.19078	1.02421e-05	1.19076	1.01737e-05	0	0.468911	1.10191	1.28682
1881	DGCR2	0.916433	0.0190111	0.916434	0.0189892	0	0.617185	0.851979	0.985764
1882	TRIP13	1.18124	0.000263854	1.18424	1.07527e-05	0.28588	0.210109	1.08013	1.29181
1883	NCF4	1.11353	0.00405036	1.11353	0.00405036	0	0.675139	1.0348	1.19826
1884	ST8SIA5	1.17407	0.000306287	1.17524	3.39225e-05	0.177182	0.294684	1.07611	1.28096
1885	ZNHIT1	1.09759	0.0113023	1.09759	0.0113023	0	0.782884	1.02129	1.17958
1886	GALK1	1.09508	0.0289134	1.09157	0.0168719	0.154301	0.312176	1.00939	1.18805
1887	NFKB1	1.14585	0.000447981	1.14585	0.000447981	0	0.596465	1.06197	1.23636
1888	TPI1	1.11362	0.00380625	1.11362	0.00380625	0	0.928299	1.03534	1.19783
1889	IL1A	1.10458	0.00869356	1.10458	0.00869356	0	0.813225	1.02549	1.18977
1890	MPV17	1.1055	0.00980241	1.10611	0.00790964	0	0.443489	1.02448	1.19293
1891	PCDHB14	1.08827	0.0277563	1.08827	0.0277563	0	0.826777	1.0093	1.17342
1892	DUSP4	1.15523	0.00260678	1.14706	0.000140918	0.39815	0.125953	1.05165	1.26901
1893	LPIN3	1.09552	0.0105291	1.09552	0.0105291	0	0.889108	1.02156	1.17484
1894	PHLDB2	1.13042	0.00436213	1.13097	0.00144433	0.269046	0.223226	1.03905	1.22982
1895	ZNF185	1.07928	0.0497498	1.07928	0.0497498	0	0.870093	1.00008	1.16474
1896	ST14	1.125	0.00161502	1.125	0.00161502	0	0.654651	1.04558	1.21046
1897	ZIC1	1.10645	0.0403249	1.1036	0.00772487	0.422102	0.109443	1.00447	1.21877
1898	AGBL2	1.15717	5.37097e-05	1.15717	5.37097e-05	0	0.850354	1.07803	1.24211
1899	PLD4	0.8996	0.005088	0.8996	0.005088	0	0.87189	0.835413	0.96872
1900	SERPINF2	1.09982	0.0164416	1.09982	0.0164416	0	0.973773	1.01756	1.18872
1901	REEP4	1.16892	4.92512e-05	1.16892	4.92512e-05	0	0.712158	1.08406	1.26041
1902	PIK3CD	1.10186	0.00818416	1.10186	0.00818416	0	0.95274	1.02542	1.184
1903	ZDHHC13	1.10924	0.00794892	1.10924	0.00794136	0.210348	0.269035	1.02749	1.19749
1904	SPTY2D1	1.14001	0.000744281	1.14001	0.000744281	0	0.995768	1.05642	1.23021
1905	ELMOD2	1.17723	1.21965e-05	1.17723	1.21924e-05	0	0.617325	1.09423	1.26653
1906	ZNF335	1.08856	0.0278183	1.08873	0.0271608	0	0.497742	1.0093	1.17405
1907	MSRB1	1.11079	0.00697161	1.11079	0.00697161	0	0.921259	1.02916	1.19888
1908	SGMS1	0.920323	0.0205382	0.920326	0.0205281	0.357448	0.155455	0.857885	0.987306
1909	LILRA2	1.10721	0.00835736	1.10721	0.00835736	0	0.998725	1.0265	1.19426
1910	SYBU	0.881319	0.0177184	0.88587	0.00155571	0.42271	0.109033	0.793939	0.978317
1911	TMEM221	1.09921	0.0389623	1.08886	0.0186596	0.412873	0.115717	1.0048	1.20248
1912	UBA3	1.10631	0.0474218	1.10377	0.0139041	0.296143	0.202141	1.00115	1.22251
1913	RMDN1	1.08811	0.0229797	1.08811	0.0229797	0	0.912416	1.01172	1.17026
1914	ARHGAP18	1.15904	0.000104406	1.15904	0.000104406	0	0.521044	1.07577	1.24876
1915	FBXO3	1.09859	0.0133015	1.09859	0.0133015	0	0.737619	1.01978	1.18349
1916	HSPA9	1.07906	0.0451659	1.07905	0.0451418	0.342437	0.166691	1.00164	1.16247
1917	EIF1	1.1238	0.00188254	1.1238	0.00188229	0	0.429266	1.04406	1.20963
1918	DCC	0.897903	0.00512653	0.897903	0.00512653	0	0.668268	0.832681	0.968234
1919	BCR	0.887349	0.00172398	0.887349	0.00172338	0	0.613598	0.823444	0.956213
1920	HMGN5	0.877631	0.0145606	0.878211	0.001403	0.348505	0.16213	0.790377	0.974516
1921	CASP2	1.18612	6.51338e-06	1.18612	6.51338e-06	0	0.542766	1.1013	1.27747
1922	LILRB1	1.10212	0.00871646	1.10212	0.00871646	0	0.894973	1.02488	1.18518
1923	RNF7	1.12855	0.00175166	1.12855	0.00175166	0	0.661409	1.04623	1.21735
1924	SLA	1.10601	0.00687255	1.10601	0.00687255	0	0.967097	1.02808	1.18984
1925	ATL3	1.17809	1.42969e-05	1.17809	1.42923e-05	0.0148206	0.413155	1.09403	1.26862
1926	NKAIN1	0.919484	0.0314334	0.919486	0.031425	0.338753	0.169472	0.851794	0.992553
1927	ISOC1	1.10549	0.0106712	1.10549	0.0106712	0	0.813703	1.02358	1.19396
1928	GAPDH	1.15519	8.33406e-05	1.15519	8.33406e-05	0	0.950433	1.07509	1.24126
1929	GBE1	1.17288	3.28364e-05	1.17288	3.28364e-05	0	0.845303	1.08785	1.26455
1930	AKT3	0.887866	0.00243971	0.892682	0.00175195	0.0430765	0.393624	0.822136	0.958851
1931	CXCR4	1.15461	7.87557e-05	1.15461	7.87557e-05	0	0.758781	1.07508	1.24003
1932	SLC27A1	1.08491	0.0186979	1.08491	0.018696	0	0.541188	1.01366	1.16117
1933	ANKRD16	0.89842	0.00503118	0.898424	0.00502905	0.393052	0.129557	0.833631	0.968244
1934	SPTBN5	1.09296	0.0109275	1.09296	0.0109275	0	0.899299	1.02064	1.1704
1935	SIGLEC10	1.12708	0.0014784	1.12708	0.0014784	0	0.75683	1.04694	1.21336
1936	GALNT2	1.18734	9.55411e-06	1.18734	9.55411e-06	0	0.924255	1.10042	1.28113
1937	ZNF92	1.09381	0.0442656	1.09892	0.0199346	0.0292843	0.403222	1.0023	1.19368
1938	SURF4	1.20214	4.01155e-06	1.20214	4.01155e-06	0	0.777241	1.11165	1.3
1939	CHODL	1.12168	0.0229094	1.10715	0.00721858	0.420483	0.110535	1.01603	1.23832
1940	ELF3	1.09529	0.0126212	1.09529	0.0126205	0.255374	0.233904	1.01969	1.17649
1941	TRIM66	1.12732	0.00216116	1.12732	0.00216116	0	0.883811	1.04421	1.21704
1942	PTCRA	1.1438	0.000298267	1.1438	0.000298267	0	0.922413	1.06348	1.23018
1943	MOB3A	1.16116	8.57227e-05	1.16116	8.57227e-05	0	0.931097	1.07773	1.25104
1944	OLR1	1.09134	0.0248529	1.09182	0.0227454	0	0.681151	1.01111	1.17793
1945	TMEM9B	1.14446	0.00757418	1.13437	0.00196861	0.356899	0.155862	1.03655	1.2636
1946	PIPOX	1.1412	0.000232701	1.14119	0.000232068	0.0441549	0.392869	1.06369	1.22436
1947	SEMA4B	1.10538	0.00808777	1.10538	0.00808777	0	0.853675	1.02639	1.19046
1948	ZFP36L1	1.17924	1.70122e-05	1.17925	1.69544e-05	0.0644828	0.37849	1.09389	1.27126
1949	RASA3	1.09581	0.0163308	1.09581	0.0163308	0	0.581986	1.01696	1.18077
1950	ZNF655	1.09983	0.0163835	1.10158	0.0113796	0	0.608088	1.01761	1.1887
1951	RUNDC1	1.14046	0.000458886	1.14046	0.000458886	0	0.809731	1.05962	1.22746
1952	ZNF316	1.08973	0.0404319	1.09741	0.0140345	0.0795133	0.367697	1.00375	1.18308
1953	ERP27	1.15444	0.000222723	1.15444	0.000222723	0	0.567108	1.06969	1.2459
1954	PILRA	1.07855	0.0470133	1.07855	0.0469333	0	0.430976	1.001	1.1621
1955	DPY19L1	1.19303	1.26031e-06	1.19303	1.25607e-06	0	0.459876	1.11084	1.28131
1956	STAC3	1.10007	0.00893777	1.10006	0.00891904	0.206123	0.272318	1.02416	1.18161
1957	CMTM8	1.08805	0.026086	1.08805	0.026086	0	0.681532	1.0101	1.17202
1958	PIK3R1	0.916276	0.019457	0.916728	0.0180669	0	0.435637	0.851481	0.986003
1959	KIF26B	1.14911	0.000168919	1.14911	0.000168919	0	0.466231	1.06883	1.23541
1960	C6orf62	1.11423	0.00811283	1.11376	0.00408491	0	0.435479	1.02848	1.20712
1961	RPN2	1.14161	0.000659035	1.14161	0.000659035	0	0.52972	1.05784	1.23202
1962	LHFPL2	1.1559	0.000113009	1.1559	0.000113009	0	0.758921	1.07394	1.24412
1963	CKB	0.9052	0.0162476	0.904644	0.0085627	0.172677	0.298143	0.834581	0.981795
1964	EHBP1L1	1.17172	3.24517e-05	1.17172	3.24517e-05	0	0.724999	1.08733	1.26265
1965	PAWR	1.08661	0.0298031	1.08661	0.0298031	0	0.713785	1.00817	1.17116
1966	THAP1	1.15534	0.000299479	1.15534	0.000299479	0	0.878867	1.06836	1.2494
1967	COQ2	1.11333	0.00541256	1.11333	0.00541256	0	0.710613	1.03221	1.20083
1968	ADAP2	1.14084	0.000398097	1.14084	0.000398097	0	0.835727	1.06061	1.22715
1969	TOB1	1.12606	0.00188027	1.12606	0.00187834	0	0.588728	1.04484	1.21359
1970	EXOC4	1.08336	0.04213	1.08591	0.0284041	0.0410792	0.395022	1.00285	1.17033
1971	NEK8	1.17044	1.34953e-05	1.17044	1.34953e-05	0	0.716615	1.09035	1.2564
1972	HEYL	1.16188	0.000139542	1.16188	0.000139542	0	0.798507	1.07555	1.25514
1973	GRB2	1.09862	0.0131322	1.09862	0.013092	0	0.583046	1.01992	1.18338
1974	TIPIN	1.10208	0.00925126	1.10208	0.00925126	0	0.950999	1.02429	1.18577
1975	MFSD11	1.1018	0.0075885	1.1018	0.00758189	0	0.555659	1.02611	1.18307
1976	ADRA2A	0.909123	0.049964	0.91386	0.0268638	0.310659	0.190924	0.826517	0.999985
1977	FPR2	1.11874	0.00610255	1.11614	0.00337814	0.0126982	0.414601	1.03253	1.21216
1978	RGS17	1.10968	0.0083868	1.10968	0.0083868	0	0.623502	1.02705	1.19896
1979	YIPF5	1.15106	0.000261468	1.15106	0.000261445	0	0.531651	1.06733	1.24137
1980	SERP2	0.840715	7.04714e-06	0.840715	7.04714e-06	0	0.532968	0.779423	0.906827
1981	AGA	1.15036	0.000177332	1.15036	0.000177267	0.0911452	0.359254	1.06913	1.23775
1982	USO1	1.12637	0.00604081	1.12274	0.00192629	0.328609	0.177171	1.03464	1.22623
1983	SYNC	1.1526	0.000103432	1.1526	0.000103148	0	0.651378	1.07286	1.23827
1984	FBXO32	1.08325	0.0313938	1.08325	0.0313938	0	0.78376	1.00716	1.16508
1985	RAB5C	1.0836	0.0292737	1.0836	0.0292737	0	0.767865	1.00813	1.16471
1986	TNS3	1.11902	0.00309377	1.11902	0.00309377	0	0.920137	1.03868	1.20558
1987	PNP	1.09882	0.014033	1.09882	0.014033	0	0.630968	1.01923	1.18463
1988	UCN2	1.18287	0.000579989	1.17481	1.21497e-05	0.369542	0.146527	1.07495	1.30162
1989	PIANP	0.90166	0.00736387	0.90166	0.00736387	0	0.818204	0.835917	0.972573
1990	NPLOC4	1.14449	0.000354684	1.14449	0.000354411	0	0.490811	1.06279	1.23246
1991	MORN2	1.08086	0.0351181	1.08086	0.0351181	0	0.584491	1.00544	1.16193
1992	OSTC	1.23523	4.08569e-05	1.22393	1.1364e-06	0.309789	0.191594	1.11665	1.3664
1993	UPB1	0.877497	0.00503353	0.880194	0.0040301	0.10022	0.352615	0.800916	0.961399
1994	SRP68	1.10946	0.00833951	1.10946	0.00833951	0	0.756021	1.02706	1.19847
1995	RNF128	1.10875	0.0065598	1.10875	0.0065598	0	0.950085	1.02922	1.19442
1996	CDH19	1.11534	0.0298773	1.10757	0.00685569	0.412391	0.116048	1.0107	1.23081
1997	UGCG	1.22731	4.74704e-08	1.22731	4.73501e-08	0	0.481999	1.14032	1.32094
1998	SSR1	1.18356	2.7191e-05	1.18356	2.7191e-05	0	0.785794	1.09396	1.28049
[truncated: 2,075 more rows]

## Sheet: Supplementary Table 5
Supplementary Table 5 101 Genes of intersection of three layers screening
	symbol
1	CYGB
2	PTX3
3	SDC2
4	SOD3
5	IL4I1
6	ICAM1
7	BICC1
8	MAN1A1
9	EMILIN2
10	SLFN11
11	GALNT14
12	PCDHB3
13	TYMP
14	TNFAIP2
15	NCF1C
16	RAB42
17	LILRB2
18	LAMA1
19	CD83
20	CNTNAP1
21	FMNL1
22	CAPG
23	RAC2
24	IMPA2
25	CD274
26	BATF
27	FCER1G
28	TMEM150B
29	SLC15A3
30	SELENBP1
31	NFKB2
32	SIGLEC9
33	ARHGAP30
34	ITGB2
35	CCR5
36	ARHGAP4
37	APCDD1
38	P2RX7
39	CYTH4
40	CLEC12A
41	CD300LF
42	ATOH8
43	TPST1
44	RAB20
45	PLXNA4
46	OSM
47	LRRC25
48	ABLIM1
49	TNFRSF1B
50	ZC3HAV1L
51	C1QA
52	SIGLEC1
53	RASGRP1
54	PLCB4
55	CSF2RB
56	LILRB1
57	SLA
58	ZNF316
59	RIN3
60	VRK2
61	CTSS
62	VAV1
63	FCGR1A
64	C1QB
65	RND2
66	SMO
67	UCP2
68	TMC8
69	SERPINF1
70	NFAM1
71	ETV7
72	CSPG4
73	SPIRE1
74	PCED1B
75	SRGN
76	NES
77	ARHGAP9
78	CRISPLD1
79	ATF3
80	FAM171B
81	HMGB2
82	BIN2
83	APOL1
84	BICD1
85	TIFA
86	RGS1
87	NTRK2
88	SLC29A1
89	SUN2
90	NPM2
91	PTK7
92	MYO5B
93	CAMK2G
94	B2M
95	LYN
96	CENPF
97	CYTL1
98	THRA
99	NEGR1
100	ITPRIPL1
101	SCARF2

## Sheet: Supplementary Table 6
Supplementary Table 6 The clinical features of patients from the Gusu in-house dataset
barcode	overall_survival	deceased	LostOfFollowUp	WHO_Grade	IGLoS score	IGLoS group	Bulk RNA-seq	Single-cell RNA-seq
Gusu01	905	0	0	IV	0.333111	Low	Yes	No
Gusu02	659	0	0	II/III	0.373628	Low	Yes	No
Gusu03	408	1	0	GBM	1.09831	High	Yes	No
Gusu04	484	1	0	GBM	2.28635	High	Yes	No
Gusu05	568	0	0	II/III	1.60349	High	Yes	No
Gusu06	1298	0	0	IV	1.28138	High	Yes	No
Gusu07	542	0	0	II/III	0.664486	Low	Yes	No
Gusu08	520	0	0	IV	1.63632	High	Yes	No
Gusu09	119	1	0	IV	1.72697	High	Yes	No
Gusu10	72	1	0	GBM	0.934814	Low	Yes	No
Gusu11	464	0	0	II/III	1.01633	Low	Yes	No
Gusu12	422	0	0	II/III	0.582605	Low	Yes	No
Gusu13	339	0	1	IV	NA	NA	Yes	No
Gusu14	405	0	0	GBM	2.55169	High	Yes	No
Gusu15	376	0	0	IV	1.83778	High	Yes	No
Gusu16	462	0	0	II/III	0.934814	Low	Yes	No
Gusu17	325	0	0	II/III	1.82769	High	Yes	No
Gusu18	321	0	0	II/III	0.307809	Low	Yes	No
Gusu19	371	0	0	GBM	0	Low	Yes	No
Gusu20	310	0	0	II/III	1.70028	High	No	Yes
Gusu21	324	0	1	GBM	NA	NA	Yes	No
Gusu22	327	0	0	II/III	0.333111	Low	Yes	No
Gusu23	330	0	0	GBM	2.2668	High	Yes	Yes
Gusu24	306	0	0	GBM	0.447315	Low	Yes	No
Gusu25	305	0	0	IV	1.88637	High	Yes	Yes
Gusu26	266	0	0	GBM	1.44013	High	Yes	No
Gusu27	265	0	0	IV	1.6699	High	Yes	Yes
Gusu28	297	0	0	GBM	1.69808	High	Yes	Yes
Gusu29	267	0	0	II/III	1.9486	High	No	Yes
Gusu30	250	0	0	II/III	0.56606	Low	No	Yes
Gusu31	250	0	0	GBM	1.08229	Low	Yes	Yes
Gusu32	240	0	0	IV	1.07088	Low	Yes	Yes
Gusu33	131	1	0	GBM	0.409022	Low	Yes	Yes
Gusu34	280	0	0	IV	0.794539	Low	Yes	Yes
Gusu35	202	0	0	II/III	0.388642	Low	Yes	Yes
Gusu36	214	0	1	IV	NA	NA	Yes	Yes
Gusu37	234	0	0	II/III	0.407491	Low	Yes	No
Gusu38	189	0	0	IV	1.43264	High	Yes	Yes
Gusu39	169	0	1	GBM	NA	NA	Yes	Yes
Gusu40	531	0	1	IV	NA	NA	Yes	No
Gusu41	202	0	0	GBM	1.08744	Low	Yes	Yes
Gusu42	156	0	0	IV	1.71149	High	Yes	No
Gusu43	117	1	0	GBM	1.33308	High	Yes	No
Gusu44	177	0	1	GBM	NA	NA	Yes	No
Gusu45	163	0	0	GBM	0.0277824	Low	Yes	No
Gusu46	139	0	0	II/III	1.00045	Low	Yes	No
Gusu47	141	0	0	GBM	0.809496	Low	Yes	No
Gusu48	132	0	0	GBM	2.28635	High	Yes	No
Gusu49	122	0	0	IV	1.23006	High	Yes	No
Gusu50	222	0	1	IV	NA	NA	Yes	No
Gusu51	356	0	0	II/III	NA	NA	No	No
Gusu52	379	0	0	IV	NA	NA	No	No
NA: patients loss of follow-up

## Sheet: Supplementary Table 7
Supplementary Table 7 Transcriptome sequencing results of PLCB4
gene_id	EFL1	EFL2	EFL3	PLCB1	PLCB2	PLCB3	U87-1	U87-2	U87-3	genetype	gene_name	chrs	start	end	production	hgnc_symbol
ENSG00000102547	115	90	96	203	172	183	140	234	181	protein_coding	CAB39L	chr13	49882786	50018262	calcium binding protein 39 like [Source:HGNC Symbol;Acc:HGNC:20290]	CAB39L
ENSG00000173826	2	0	0	3	0	7	0	4	0	protein_coding	KCNH6	chr17	61600695	61626338	potassium voltage-gated channel subfamily H member 6 [Source:HGNC Symbol;Acc:HGNC:18862]	KCNH6
ENSG00000103966	1955	1975	1904	2140	2195	2476	1555	2554	1435	protein_coding	EHD4	chr15	42190950	42264776	EH domain containing 4 [Source:HGNC Symbol;Acc:HGNC:3245]	EHD4
ENSG00000218537	440	402	354	719	604	675	333	588	318	protein_coding	AP000350.4	chr22	24236613	24241117	MIF antisense RNA 1 [Source:HGNC Symbol;Acc:HGNC:27669]	MIF-AS1
ENSG00000100478	189	231	223	298	258	315	218	310	133	protein_coding	AP4S1	chr14	31494312	31562818	adaptor related protein complex 4 subunit sigma 1 [Source:HGNC Symbol;Acc:HGNC:575]	AP4S1
ENSG00000181733	0	0	0	0	0	0	0	0	0	protein_coding	OR2Z1	chr19	8841316	8842371	olfactory receptor family 2 subfamily Z member 1 [Source:HGNC Symbol;Acc:HGNC:15391]	OR2Z1
ENSG00000107643	974	873	895	1148	1335	1361	1081	1633	1133	protein_coding	MAPK8	chr10	49514698	49647403	mitogen-activated protein kinase 8 [Source:HGNC Symbol;Acc:HGNC:6881]	MAPK8
ENSG00000125971	2396	2297	2499	3192	3380	3438	2500	3645	2181	protein_coding	DYNLRB1	chr20	33104214	33128762	dynein light chain roadblock-type 1 [Source:HGNC Symbol;Acc:HGNC:15468]	DYNLRB1
ENSG00000103479	4601	4595	4724	8639	8607	8698	3776	5080	3203	protein_coding	RBL2	chr16	53467889	53525561	RB transcriptional corepressor like 2 [Source:HGNC Symbol;Acc:HGNC:9894]	RBL2
ENSG00000047579	259	342	270	349	301	408	252	418	235	protein_coding	DTNBP1	chr6	15523032	15663289	dystrobrevin binding protein 1 [Source:HGNC Symbol;Acc:HGNC:17328]	DTNBP1
ENSG00000148357	3	6	4	6	18	3	56	54	29	protein_coding	HMCN2	chr9	133046882	133309510	hemicentin 2 [Source:HGNC Symbol;Acc:HGNC:21293]	HMCN2
ENSG00000144840	1140	1045	1074	1757	1740	1748	1408	1959	1198	protein_coding	RABL3	chr3	120405528	120461840	RAB, member of RAS oncogene family like 3 [Source:HGNC Symbol;Acc:HGNC:18072]	RABL3
ENSG00000167080	0	0	0	0	0	0	0	0	0	protein_coding	B4GALNT2	chr17	47209822	47247351	beta-1,4-N-acetyl-galactosaminyltransferase 2 [Source:HGNC Symbol;Acc:HGNC:24136]	B4GALNT2
ENSG00000094796	0	0	0	0	0	0	0	0	0	protein_coding	KRT31	chr17	39549976	39553844	keratin 31 [Source:HGNC Symbol;Acc:HGNC:6448]	KRT31
ENSG00000164609	1306	1423	1656	2302	2176	2254	1888	2679	1782	protein_coding	SLU7	chr5	159828648	159848718	SLU7 homolog, splicing factor [Source:HGNC Symbol;Acc:HGNC:16939]	SLU7
ENSG00000003756	3972	3721	3681	6533	6384	6846	3698	5568	3630	protein_coding	RBM5	chr3	50126341	50156454	RNA binding motif protein 5 [Source:HGNC Symbol;Acc:HGNC:9902]	RBM5
ENSG00000101448	344	254	276	1137	967	1077	2	0	2	protein_coding	EPPIN	chr20	44165625	44176391	epididymal peptidase inhibitor [Source:HGNC Symbol;Acc:HGNC:15932]	EPPIN
ENSG00000186007	0	0	0	6	0	6	0	0	0	protein_coding	LEMD1	chr1	205350506	205425082	LEM domain containing 1 [Source:HGNC Symbol;Acc:HGNC:18725]	LEMD1
ENSG00000161847	2177	2399	2195	3370	3070	3168	2111	2912	1832	protein_coding	RAVER1	chr19	10426888	10444316	ribonucleoprotein, PTB binding 1 [Source:HGNC Symbol;Acc:HGNC:30296]	RAVER1
ENSG00000112237	1969	2044	2006	2596	2715	2712	2699	3471	2433	protein_coding	CCNC	chr6	99990256	100016849	cyclin C [Source:HGNC Symbol;Acc:HGNC:1581]	CCNC
ENSG00000132952	490	454	452	778	685	743	746	945	713	protein_coding	USPL1	chr13	31191830	31233686	ubiquitin specific peptidase like 1 [Source:HGNC Symbol;Acc:HGNC:20294]	USPL1
ENSG00000182534	9065	9647	9469	14391	14799	16144	8793	12152	7047	protein_coding	MXRA7	chr17	74668633	74707098	matrix remodeling associated 7 [Source:HGNC Symbol;Acc:HGNC:7541]	MXRA7
ENSG00000115295	1315	1070	1320	2453	2368	2478	2281	3113	2057	protein_coding	CLIP4	chr2	29320571	29412509	CAP-Gly domain containing linker protein family member 4 [Source:HGNC Symbol;Acc:HGNC:26108]	CLIP4
ENSG00000064393	16513	17886	18001	28185	27315	28862	17948	25770	16176	protein_coding	HIPK2	chr7	139246316	139477577	homeodomain interacting protein kinase 2 [Source:HGNC Symbol;Acc:HGNC:14402]	HIPK2
ENSG00000174453	2	0	0	0	0	0	0	0	0	protein_coding	VWC2L	chr2	215275789	215443683	von Willebrand factor C domain containing 2 like [Source:HGNC Symbol;Acc:HGNC:37203]	VWC2L
ENSG00000072444	26	33	16	38	41	39	43	66	41	protein_coding	ASAH2C	chr10	48001603	48055018	-	-
ENSG00000185982	0	0	0	0	0	0	0	0	0	protein_coding	DEFB128	chr20	168494	170322	defensin beta 128 [Source:HGNC Symbol;Acc:HGNC:18106]	DEFB128
ENSG00000224201	0	0	0	0	0	0	12	19	14	protein_coding	PNMA6A	chrX	152240839	152340864	-	-
ENSG00000102934	0	2	0	4	1	0	27	20	23	protein_coding	PLLP	chr16	57290004	57318599	plasmolipin [Source:HGNC Symbol;Acc:HGNC:18553]	PLLP
ENSG00000123297	747	721	706	921	1003	1023	1035	1447	875	protein_coding	TSFM	chr12	58176372	58201854	Ts translation elongation factor, mitochondrial [Source:HGNC Symbol;Acc:HGNC:12367]	TSFM
ENSG00000137267	1830	2078	2137	2255	2233	2435	969	1487	784	protein_coding	TUBB2A	chr6	3153903	3157760	tubulin beta 2A class IIa [Source:HGNC Symbol;Acc:HGNC:12412]	TUBB2A
ENSG00000122584	0	0	0	0	0	0	0	0	0	protein_coding	NXPH1	chr7	8473585	8792593	neurexophilin 1 [Source:HGNC Symbol;Acc:HGNC:20693]	NXPH1
ENSG00000179532	463	410	390	1254	1184	1151	770	1229	710	protein_coding	DNHD1	chr11	6518490	6614988	dynein heavy chain domain 1 [Source:HGNC Symbol;Acc:HGNC:26532]	DNHD1
ENSG00000125730	3772	4485	4839	9060	8929	9466	19296	28842	17389	protein_coding	C3	chr19	6677715	6730573	complement C3 [Source:HGNC Symbol;Acc:HGNC:1318]	C3
ENSG00000184900	2699	2413	2658	3861	4022	4152	2929	4498	2710	protein_coding	SUMO3	chr21	46225532	46238694	small ubiquitin like modifier 3 [Source:HGNC Symbol;Acc:HGNC:11124]	SUMO3
ENSGR0000198223	0	0	0	0	0	0	11	5	2	protein_coding	CSF2RA	chrY	1337693	1379274	-	-
ENSG00000105366	0	0	0	0	0	0	0	0	0	protein_coding	SIGLEC8	chr19	51954101	51961710	sialic acid binding Ig like lectin 8 [Source:HGNC Symbol;Acc:HGNC:10877]	SIGLEC8
ENSG00000204394	3474	3618	3872	4338	4156	4282	4051	5964	3705	protein_coding	VARS	chr6	31745295	31763730	valyl-tRNA synthetase 1 [Source:HGNC Symbol;Acc:HGNC:12651]	VARS1
ENSG00000173406	0	0	3	0	0	0	12	20	6	protein_coding	DAB1	chr1	57460451	59012406	DAB adaptor protein 1 [Source:HGNC Symbol;Acc:HGNC:2661]	DAB1
ENSG00000187912	0	0	0	0	5	2	0	0	0	protein_coding	CLEC17A	chr19	14693896	14721969	C-type lectin domain containing 17A [Source:HGNC Symbol;Acc:HGNC:34520]	CLEC17A
ENSG00000149295	0	0	0	0	0	0	2	2	0	protein_coding	DRD2	chr11	113280318	113346413	dopamine receptor D2 [Source:HGNC Symbol;Acc:HGNC:3023]	DRD2
EFL: U87-EFL; PLCB: U87-PLCB4

## Sheet: Supplementary Table 8
Supplementary Table 8 Primer sequences for qPCR validation
Gene Symbol	Forward Primer	Reverse Primer
APCDD1	GGAGTCACAGTGCCATCACATG	GGACCTTGTGATGAACTCTGGG
RAC2	TCATCTGCTTCTCCCTCGT	GATGGTGTCCTTGTCGTCC
PLCB4	CAGAGCTGCCCAGTCTTGAA	ACTTTGAAGAGGCAGTTGGGT

## Sheet: Supplementary Table 9
Supplementary Table 9 Results of KEGG enrichment analysis
category	subcategory	ID	Description	GeneRatio	BgRatio	RichFactor	FoldEnrichment	zScore	pvalue	p.adjust	qvalue	geneID	Count
Environmental Information Processing	Signaling molecules and interaction	hsa04060	Cytokine-cytokine receptor interaction	10/117	159/6002	0.0628931	3.22636	4.01151	0.00100134	0.243325	0.238213	1236/920/3627/3603/8809/7850/50615/3623/7124/2829	10
Environmental Information Processing	Signaling molecules and interaction	hsa04061	Viral protein interaction with cytokine and cytokine receptor	5/117	47/6002	0.106383	5.45736	4.32531	0.00206173	0.2505	0.245237	1236/3627/8809/7124/2829	5
Organismal Systems	Digestive system	hsa04979	Cholesterol metabolism	4/117	37/6002	0.108108	5.54585	3.91059	0.00551484	0.321271	0.314521	348/350/3990/255738	4
Organismal Systems	Immune system	hsa04640	Hematopoietic cell lineage	5/117	59/6002	0.0847458	4.34739	3.64301	0.00559212	0.321271	0.314521	290/947/920/7850/7124	5
Metabolism	Amino acid metabolism	hsa00330	Arginine and proline metabolism	4/117	39/6002	0.102564	5.26145	3.76434	0.00666629	0.321271	0.314521	384/57571/112817/5625	4
		hsa04081	Hormone signaling	7/117	118/6002	0.059322	3.04317	3.16039	0.00793261	0.321271	0.314521	2642/2695/2847/4883/4986/5332/11069	7
Human Diseases	Immune disease	hsa05321	Inflammatory bowel disease	4/117	46/6002	0.0869565	4.4608	3.32207	0.0119185	0.411277	0.402636	8809/50615/6097/7124	4
Metabolism	Carbohydrate metabolism	hsa00052	Galactose metabolism	3/117	26/6002	0.115385	5.91913	3.54406	0.01354	0.411277	0.402636	441282/2645/8972	3
Human Diseases	Infectious disease: parasitic	hsa05146	Amoebiasis	5/117	76/6002	0.0657895	3.37494	2.93772	0.0159027	0.429373	0.420353	384/1281/7850/5332/7124	5
Organismal Systems	Digestive system	hsa04973	Carbohydrate digestion and absorption	3/117	29/6002	0.103448	5.30681	3.27786	0.0182434	0.443314	0.434	8972/5332/6518	3
Organismal Systems	Immune system	hsa04612	Antigen processing and presentation	4/117	55/6002	0.0727273	3.73085	2.86854	0.0218043	0.481677	0.471558	920/3306/3823/7124	4
Organismal Systems	Endocrine system	hsa04911	Insulin secretion	4/117	57/6002	0.0701754	3.59994	2.78071	0.0245201	0.496532	0.4861	2645/2695/5332/11069	4
Human Diseases	Cancer: overview	hsa05230	Central carbon metabolism in cancer	4/117	59/6002	0.0677966	3.47791	2.69674	0.0274321	0.512769	0.501996	2645/4914/5156/5159	4
Organismal Systems	Sensory system	hsa04742	Taste transduction	3/117	36/6002	0.0833333	4.27493	2.77871	0.0323237	0.561047	0.549259	5332/6337/259290	3
Metabolism	Lipid metabolism	hsa00590	Arachidonic acid metabolism	3/117	37/6002	0.0810811	4.15939	2.71788	0.0346892	0.561964	0.550158	8644/247/2687	3
Organismal Systems	Digestive system	hsa04974	Protein digestion and absorption	4/117	68/6002	0.0588235	3.0176	2.3591	0.0430158	0.645087	0.631535	1281/1296/1298/10008	4
Environmental Information Processing	Signal transduction	hsa04020	Calcium signaling pathway	7/117	168/6002	0.0416667	2.13746	2.10834	0.0451296	0.645087	0.631535	4485/4776/4914/5156/5159/5332/84812	7
Metabolism	Metabolism of other amino acids	hsa00480	Glutathione metabolism	3/117	45/6002	0.0666667	3.41994	2.29736	0.0566989	0.756191	0.740304	290/2687/2946	3
Human Diseases	Infectious disease: parasitic	hsa05143	African trypanosomiasis	2/117	22/6002	0.0909091	4.66356	2.42714	0.0675556	0.756191	0.740304	5332/7124	2
Metabolism	Metabolism of cofactors and vitamins	hsa00790	Folate biosynthesis	2/117	23/6002	0.0869565	4.4608	2.34454	0.0730732	0.756191	0.740304	441282/8644	2
Metabolism	Lipid metabolism	hsa01040	Biosynthesis of unsaturated fatty acids	2/117	23/6002	0.0869565	4.4608	2.34454	0.0730732	0.756191	0.740304	9415/6319	2
Environmental Information Processing	Signal transduction	hsa04151	PI3K-Akt signaling pathway	9/117	266/6002	0.0338346	1.73569	1.73045	0.0742452	0.756191	0.740304	285/1101/1298/22801/10161/4914/5156/5159/10110	9
Organismal Systems	Endocrine system	hsa03320	PPAR signaling pathway	3/117	51/6002	0.0588235	3.0176	2.04012	0.0766127	0.756191	0.740304	9415/3157/6319	3
Environmental Information Processing	Signal transduction	hsa04072	Phospholipase D signaling pathway	5/117	117/6002	0.042735	2.19227	1.83623	0.077603	0.756191	0.740304	10161/5156/5159/5332/11069	5
Organismal Systems	Immune system	hsa04625	C-type lectin receptor signaling pathway	4/117	84/6002	0.047619	2.44282	1.87756	0.0807649	0.756191	0.740304	64581/4046/4776/7124	4
Metabolism	Carbohydrate metabolism	hsa00500	Starch and sucrose metabolism	2/117	25/6002	0.08	4.10393	2.19266	0.0845205	0.756191	0.740304	2645/8972	2
Organismal Systems	Digestive system	hsa04970	Salivary secretion	3/117	54/6002	0.0555556	2.84995	1.92532	0.0875758	0.756191	0.740304	1755/4025/5332	3
Human Diseases	Cancer: specific types	hsa05215	Prostate cancer	4/117	87/6002	0.045977	2.35858	1.7997	0.0892223	0.756191	0.740304	7850/3645/5156/5159	4
Metabolism	Lipid metabolism	hsa00140	Steroid hormone biosynthesis	2/117	26/6002	0.0769231	3.94609	2.12255	0.0904355	0.756191	0.740304	8644/1588	2
Environmental Information Processing	Signaling molecules and interaction	hsa04080	Neuroactive ligand-receptor interaction	6/117	161/6002	0.0372671	1.91177	1.65343	0.0936895	0.756191	0.740304	2642/2695/2892/10161/2847/4986	6
Metabolism	Carbohydrate metabolism	hsa00630	Glyoxylate and dicarboxylate metabolism	2/117	27/6002	0.0740741	3.79994	2.05586	0.0964688	0.756191	0.740304	275/112817	2
Human Diseases	Endocrine and metabolic disease	hsa04933	AGE-RAGE signaling pathway in diabetic complications	4/117	92/6002	0.0434783	2.2304	1.67678	0.104224	0.791452	0.774824	1281/5332/84812/7124	4
Metabolism	Carbohydrate metabolism	hsa00051	Fructose and mannose metabolism	2/117	30/6002	0.0666667	3.41994	1.87343	0.115211	0.848375	0.830551	441282/230	2
Organismal Systems	Endocrine system	hsa04913	Ovarian steroidogenesis	2/117	31/6002	0.0645161	3.30962	1.81773	0.121652	0.856804	0.838803	8644/1588	2
Organismal Systems	Environmental adaptation	hsa04710	Circadian rhythm	2/117	32/6002	0.0625	3.2062	1.76426	0.128179	0.856804	0.838803	5187/6097	2
Human Diseases	Endocrine and metabolic disease	hsa04930	Type II diabetes mellitus	2/117	32/6002	0.0625	3.2062	1.76426	0.128179	0.856804	0.838803	2645/7124	2
Human Diseases	Immune disease	hsa05322	Systemic lupus erythematosus	3/117	66/6002	0.0454545	2.33178	1.53387	0.137251	0.856804	0.838803	1991/2212/7124	3
Human Diseases	Infectious disease: parasitic	hsa05144	Malaria	2/117	34/6002	0.0588235	3.0176	1.66338	0.14147	0.856804	0.838803	22914/7124	2
Environmental Information Processing	Signaling molecules and interaction	hsa04512	ECM-receptor interaction	3/117	67/6002	0.0447761	2.29698	1.50519	0.141759	0.856804	0.838803	1101/1298/22801	3
Cellular Processes	Cellular community - eukaryotes	hsa04540	Gap junction	3/117	69/6002	0.0434783	2.2304	1.44932	0.150922	0.856804	0.838803	5156/5159/5332	3
Organismal Systems	Environmental adaptation	hsa04713	Circadian entrainment	3/117	73/6002	0.0410959	2.10818	1.34312	0.169791	0.856804	0.838803	2892/5187/5332	3
Organismal Systems	Nervous system	hsa04726	Serotonergic synapse	3/117	73/6002	0.0410959	2.10818	1.34312	0.169791	0.856804	0.838803	247/3751/5332	3
Metabolism	Metabolism of other amino acids	hsa00430	Taurine and hypotaurine metabolism	1/117	10/6002	0.1	5.12991	1.84284	0.178817	0.856804	0.838803	2687	1
Environmental Information Processing	Signal transduction	hsa04024	cAMP signaling pathway	5/117	156/6002	0.0320513	1.6442	1.14944	0.187823	0.856804	0.838803	2695/2892/5139/5143/11069	5
Metabolism	Metabolism of cofactors and vitamins	hsa00130	Ubiquinone and other terpenoid-quinone biosynthesis	1/117	11/6002	0.0909091	4.66356	1.71467	0.194851	0.856804	0.838803	3242	1
Human Diseases	Endocrine and metabolic disease	hsa04950	Maturity onset diabetes of the young	1/117	11/6002	0.0909091	4.66356	1.71467	0.194851	0.856804	0.838803	2645	1
Organismal Systems	Immune system	hsa04650	Natural killer cell mediated cytotoxicity	3/117	79/6002	0.0379747	1.94807	1.19595	0.199269	0.856804	0.838803	3823/22914/7124	3
Organismal Systems	Immune system	hsa04659	Th17 cell differentiation	3/117	81/6002	0.037037	1.89997	1.14975	0.20936	0.856804	0.838803	920/50615/6097	3
Organismal Systems	Immune system	hsa04613	Neutrophil extracellular trap formation	4/117	121/6002	0.0330579	1.69584	1.0902	0.20996	0.856804	0.838803	64581/1991/2212/5332	4
Metabolism	Glycan biosynthesis and metabolism	hsa00533	Glycosaminoglycan biosynthesis - keratan sulfate	1/117	12/6002	0.0833333	4.27493	1.60107	0.210575	0.856804	0.838803	8534	1
Human Diseases	Immune disease	hsa05310	Asthma	1/117	12/6002	0.0833333	4.27493	1.60107	0.210575	0.856804	0.838803	7124	1
Environmental Information Processing	Signal transduction	hsa04015	Rap1 signaling pathway	5/117	163/6002	0.0306748	1.57359	1.04679	0.211845	0.856804	0.838803	285/5156/5159/5332/11069	5
Metabolism	Amino acid metabolism	hsa00340	Histidine metabolism	1/117	13/6002	0.0769231	3.94609	1.49924	0.225995	0.856804	0.838803	57571	1
Metabolism	Glycan biosynthesis and metabolism	hsa00604	Glycosphingolipid biosynthesis - ganglio series	1/117	13/6002	0.0769231	3.94609	1.49924	0.225995	0.856804	0.838803	8705	1
Organismal Systems	Endocrine system	hsa04614	Renin-angiotensin system	1/117	13/6002	0.0769231	3.94609	1.49924	0.225995	0.856804	0.838803	290	1
Metabolism	Carbohydrate metabolism	hsa00010	Glycolysis / Gluconeogenesis	2/117	47/6002	0.0425532	2.18294	1.1479	0.232979	0.856804	0.838803	230/2645	2
Environmental Information Processing	Signal transduction	hsa04070	Phosphatidylinositol signaling system	3/117	86/6002	0.0348837	1.78951	1.03973	0.235057	0.856804	0.838803	117283/5332/84812	3
Organismal Systems	Endocrine system	hsa04922	Glucagon signaling pathway	3/117	86/6002	0.0348837	1.78951	1.03973	0.235057	0.856804	0.838803	2642/2645/5332	3
Organismal Systems	Nervous system	hsa04730	Long-term depression	2/117	48/6002	0.0416667	2.13746	1.11554	0.240226	0.856804	0.838803	2892/5332	2
Human Diseases	Infectious disease: bacterial	hsa05150	Staphylococcus aureus infection	2/117	48/6002	0.0416667	2.13746	1.11554	0.240226	0.856804	0.838803	629/2212	2
Metabolism	Lipid metabolism	hsa00592	alpha-Linolenic acid metabolism	1/117	14/6002	0.0714286	3.66422	1.4071	0.241116	0.856804	0.838803	9415	1
Organismal Systems	Immune system	hsa04062	Chemokine signaling pathway	4/117	130/6002	0.0307692	1.57844	0.94008	0.247582	0.856804	0.838803	1236/3627/5332/2829	4
Cellular Processes	Cellular community - eukaryotes	hsa04510	Focal adhesion	5/117	173/6002	0.0289017	1.48263	0.908188	0.247754	0.856804	0.838803	1101/1298/22801/5156/5159	5
Cellular Processes	Transport and catabolism	hsa04148	Efferocytosis	4/117	131/6002	0.0305344	1.56639	0.92411	0.251856	0.856804	0.838803	384/29933/4776/23166	4
Metabolism	Lipid metabolism	hsa00561	Glycerolipid metabolism	2/117	50/6002	0.04	2.05197	1.05314	0.254749	0.856804	0.838803	441282/3990	2
Organismal Systems	Endocrine system	hsa04924	Renin secretion	2/117	50/6002	0.04	2.05197	1.05314	0.254749	0.856804	0.838803	5139/5332	2
Environmental Information Processing	Signal transduction	hsa04350	TGF-beta signaling pathway	3/117	90/6002	0.0333333	1.70997	0.956812	0.256004	0.856804	0.838803	1634/64388/7124	3
Metabolism	Global and overview maps	hsa01212	Fatty acid metabolism	2/117	51/6002	0.0392157	2.01173	1.02303	0.26202	0.856804	0.838803	9415/6319	2
Environmental Information Processing	Signal transduction	hsa04014	Ras signaling pathway	5/117	177/6002	0.0282486	1.44913	0.855147	0.262554	0.856804	0.838803	285/4914/5156/5159/10156	5
Metabolism	Metabolism of cofactors and vitamins	hsa00785	Lipoic acid metabolism	1/117	16/6002	0.0625	3.2062	1.24585	0.270484	0.856804	0.838803	275	1
Environmental Information Processing	Signal transduction	hsa04330	Notch signaling pathway	2/117	53/6002	0.0377358	1.93582	0.964802	0.276566	0.856804	0.838803	4854/79816	2
Organismal Systems	Immune system	hsa04622	RIG-I-like receptor signaling pathway	2/117	53/6002	0.0377358	1.93582	0.964802	0.276566	0.856804	0.838803	3627/7124	2
Human Diseases	Cancer: specific types	hsa05218	Melanoma	2/117	54/6002	0.037037	1.89997	0.936634	0.283834	0.856804	0.838803	5156/5159	2
Human Diseases	Substance dependence	hsa05033	Nicotine addiction	1/117	17/6002	0.0588235	3.0176	1.17451	0.284743	0.856804	0.838803	2892	1
Cellular Processes	Cell motility	hsa04820	Cytoskeleton in muscle cells	5/117	184/6002	0.0271739	1.394	0.765329	0.28893	0.856804	0.838803	633/1281/1298/1634/22801	5
Human Diseases	Infectious disease: bacterial	hsa05152	Tuberculosis	4/117	140/6002	0.0285714	1.46569	0.786085	0.290951	0.856804	0.838803	64581/2212/4046/7124	4
Organismal Systems	Endocrine system	hsa04918	Thyroid hormone synthesis	2/117	55/6002	0.0363636	1.86542	0.90906	0.291097	0.856804	0.838803	50506/5332	2
Metabolism	Global and overview maps	hsa01200	Carbon metabolism	3/117	98/6002	0.0306122	1.57038	0.80267	0.298577	0.856804	0.838803	230/275/2645	3
Metabolism	Carbohydrate metabolism	hsa00040	Pentose and glucuronate interconversions	1/117	18/6002	0.0555556	2.84995	1.10824	0.298726	0.856804	0.838803	441282	1
Metabolism	Lipid metabolism	hsa00100	Steroid biosynthesis	1/117	19/6002	0.0526316	2.69996	1.04637	0.312437	0.856804	0.838803	6307	1
Metabolism	Amino acid metabolism	hsa00220	Arginine biosynthesis	1/117	19/6002	0.0526316	2.69996	1.04637	0.312437	0.856804	0.838803	384	1
Metabolism	Carbohydrate metabolism	hsa00650	Butanoate metabolism	1/117	19/6002	0.0526316	2.69996	1.04637	0.312437	0.856804	0.838803	3157	1
Human Diseases	Immune disease	hsa05340	Primary immunodeficiency	1/117	19/6002	0.0526316	2.69996	1.04637	0.312437	0.856804	0.838803	920	1
Human Diseases	Substance dependence	hsa05032	Morphine addiction	2/117	58/6002	0.0344828	1.76894	0.829653	0.312825	0.856804	0.838803	5139/5143	2
Human Diseases	Infectious disease: parasitic	hsa05140	Leishmaniasis	2/117	58/6002	0.0344828	1.76894	0.829653	0.312825	0.856804	0.838803	2212/7124	2
Human Diseases	Cancer: overview	hsa05202	Transcriptional misregulation in cancer	4/117	145/6002	0.0275862	1.41515	0.71348	0.313041	0.856804	0.838803	1991/2892/7850/4914	4
Organismal Systems	Immune system	hsa04611	Platelet activation	3/117	101/6002	0.029703	1.52374	0.748415	0.314675	0.856804	0.838803	1281/2212/5332	3
Genetic Information Processing	Information processing in viruses	hsa03250	Viral life cycle - HIV-1	2/117	59/6002	0.0338983	1.73895	0.804215	0.320039	0.856804	0.838803	684/920	2
Metabolism	Amino acid metabolism	hsa00350	Tyrosine metabolism	1/117	20/6002	0.05	2.56496	0.988384	0.325883	0.856804	0.838803	3242	1
Metabolism	Glycan biosynthesis and metabolism	hsa00532	Glycosaminoglycan biosynthesis - chondroitin sulfate / dermatan sulfate	1/117	20/6002	0.05	2.56496	0.988384	0.325883	0.856804	0.838803	55790	1
Metabolism	Metabolism of terpenoids and polyketides	hsa00900	Terpenoid backbone biosynthesis	1/117	20/6002	0.05	2.56496	0.988384	0.325883	0.856804	0.838803	3157	1
Human Diseases	Immune disease	hsa05330	Allograft rejection	1/117	21/6002	0.047619	2.44282	0.933825	0.339067	0.856804	0.838803	7124	1
Environmental Information Processing	Signal transduction	hsa04630	JAK-STAT signaling pathway	3/117	106/6002	0.0283019	1.45186	0.661778	0.341542	0.856804	0.838803	50615/5156/5159	3
Organismal Systems	Endocrine system	hsa04919	Thyroid hormone signaling pathway	3/117	106/6002	0.0283019	1.45186	0.661778	0.341542	0.856804	0.838803	4854/5332/84812	3
Metabolism	Nucleotide metabolism	hsa00230	Purine metabolism	3/117	107/6002	0.0280374	1.43829	0.644981	0.346912	0.856804	0.838803	122622/5139/5143	3
Metabolism	Global and overview maps	hsa01230	Biosynthesis of amino acids	2/117	63/6002	0.031746	1.62854	0.7071	0.348701	0.856804	0.838803	230/384	2
Human Diseases	Immune disease	hsa05332	Graft-versus-host disease	1/117	22/6002	0.0454545	2.33178	0.882317	0.351996	0.856804	0.838803	7124	1
Human Diseases	Cancer: specific types	hsa05214	Glioma	2/117	65/6002	0.0307692	1.57844	0.661088	0.362888	0.856804	0.838803	5156/5159	2
Environmental Information Processing	Signal transduction	hsa04668	TNF signaling pathway	3/117	110/6002	0.0272727	1.39907	0.595584	0.362997	0.856804	0.838803	3627/8809/7124	3
Metabolism	Carbohydrate metabolism	hsa00562	Inositol phosphate metabolism	2/117	66/6002	0.030303	1.55452	0.638665	0.369939	0.856804	0.838803	5332/84812	2
Environmental Information Processing	Signaling molecules and interaction	hsa04514	Cell adhesion molecules	3/117	112/6002	0.0267857	1.37408	0.563446	0.37369	0.856804	0.838803	947/920/84189	3
Organismal Systems	Immune system	hsa04658	Th1 and Th2 cell differentiation	2/117	67/6002	0.0298507	1.53132	0.616613	0.37696	0.856804	0.838803	920/4854	2
Metabolism	Carbohydrate metabolism	hsa00030	Pentose phosphate pathway	1/117	24/6002	0.0416667	2.13746	0.787222	0.377107	0.856804	0.838803	230	1
Organismal Systems	Immune system	hsa04657	IL-17 signaling pathway	2/117	68/6002	0.0294118	1.5088	0.594919	0.383949	0.856804	0.838803	3627/7124	2
Organismal Systems	Circulatory system	hsa04261	Adrenergic signaling in cardiomyocytes	3/117	114/6002	0.0263158	1.34998	0.531912	0.38435	0.856804	0.838803	3753/5332/11069	3
Metabolism	Metabolism of other amino acids	hsa00410	beta-Alanine metabolism	1/117	26/6002	0.0384615	1.97304	0.701044	0.401253	0.856804	0.838803	57571	1
Environmental Information Processing	Signal transduction	hsa04392	Hippo signaling pathway - multiple species	1/117	26/6002	0.0384615	1.97304	0.701044	0.401253	0.856804	0.838803	83937	1
Organismal Systems	Excretory system	hsa04960	Aldosterone-regulated sodium reabsorption	1/117	26/6002	0.0384615	1.97304	0.701044	0.401253	0.856804	0.838803	6337	1
Human Diseases	Drug resistance: antineoplastic	hsa01521	EGFR tyrosine kinase inhibitor resistance	2/117	71/6002	0.028169	1.44505	0.531866	0.404712	0.856804	0.838803	5156/5159	2
Metabolism	Amino acid metabolism	hsa00250	Alanine, aspartate and glutamate metabolism	1/117	27/6002	0.037037	1.89997	0.660802	0.412975	0.856804	0.838803	122622	1
Metabolism	Glycan biosynthesis and metabolism	hsa00512	Mucin type O-glycan biosynthesis	1/117	27/6002	0.037037	1.89997	0.660802	0.412975	0.856804	0.838803	117248	1
Metabolism	Glycan biosynthesis and metabolism	hsa00563	Glycosylphosphatidylinositol (GPI)-anchor biosynthesis	1/117	27/6002	0.037037	1.89997	0.660802	0.412975	0.856804	0.838803	8705	1
Metabolism	Xenobiotics biodegradation and metabolism	hsa00982	Drug metabolism - cytochrome P450	1/117	27/6002	0.037037	1.89997	0.660802	0.412975	0.856804	0.838803	2946	1
Human Diseases	Infectious disease: bacterial	hsa05135	Yersinia infection	3/117	121/6002	0.0247934	1.27188	0.425966	0.421309	0.856804	0.838803	920/2212/7124	3
Human Diseases	Cardiovascular disease	hsa05418	Fluid shear stress and atherosclerosis	3/117	121/6002	0.0247934	1.27188	0.425966	0.421309	0.856804	0.838803	2946/7850/7124	3
Human Diseases	Drug resistance: antineoplastic	hsa01523	Antifolate resistance	1/117	28/6002	0.0357143	1.83211	0.622243	0.42447	0.856804	0.838803	7124	1
Human Diseases	Endocrine and metabolic disease	hsa04940	Type I diabetes mellitus	1/117	28/6002	0.0357143	1.83211	0.622243	0.42447	0.856804	0.838803	7124	1
Cellular Processes	Cell growth and death	hsa04210	Apoptosis	3/117	122/6002	0.0245902	1.26145	0.411357	0.426534	0.856804	0.838803	4914/5414/7124	3
Human Diseases	Neurodegenerative disease	hsa05017	Spinocerebellar ataxia	3/117	122/6002	0.0245902	1.26145	0.411357	0.426534	0.856804	0.838803	146227/2892/5332	3
Cellular Processes	Cell growth and death	hsa04215	Apoptosis - multiple species	1/117	29/6002	0.0344828	1.76894	0.585227	0.435742	0.856804	0.838803	5414	1
Human Diseases	Cardiovascular disease	hsa05410	Hypertrophic cardiomyopathy	2/117	76/6002	0.0263158	1.34998	0.43291	0.438562	0.856804	0.838803	22801/7124	2
Human Diseases	Cardiovascular disease	hsa05414	Dilated cardiomyopathy	2/117	76/6002	0.0263158	1.34998	0.43291	0.438562	0.856804	0.838803	22801/7124	2
Human Diseases	Infectious disease: viral	hsa05165	Human papillomavirus infection	6/117	272/6002	0.0220588	1.1316	0.313178	0.438566	0.856804	0.838803	1101/1298/22801/4854/5159/7124	6
Human Diseases	Cancer: overview	hsa05204	Chemical carcinogenesis - DNA adducts	1/117	30/6002	0.0333333	1.70997	0.549633	0.446795	0.856804	0.838803	2946	1
Environmental Information Processing	Signal transduction	hsa04022	cGMP-PKG signaling pathway	3/117	126/6002	0.0238095	1.22141	0.354136	0.447267	0.856804	0.838803	4776/5139/5332	3
Human Diseases	Infectious disease: viral	hsa05170	Human immunodeficiency virus 1 infection	4/117	176/6002	0.0227273	1.16589	0.314936	0.450641	0.856804	0.838803	684/920/4776/7124	4
Organismal Systems	Immune system	hsa04620	Toll-like receptor signaling pathway	2/117	78/6002	0.025641	1.31536	0.395259	0.451813	0.856804	0.838803	3627/7124	2
Metabolism	Xenobiotics biodegradation and metabolism	hsa00980	Metabolism of xenobiotics by cytochrome P450	1/117	31/6002	0.0322581	1.65481	0.515353	0.457633	0.856804	0.838803	2946	1
Environmental Information Processing	Membrane transport	hsa02010	ABC transporters	1/117	31/6002	0.0322581	1.65481	0.515353	0.457633	0.856804	0.838803	154664	1
Organismal Systems	Sensory system	hsa04750	Inflammatory mediator regulation of TRP channels	2/117	79/6002	0.0253165	1.29871	0.376815	0.458373	0.856804	0.838803	4914/5332	2
Metabolism	Amino acid metabolism	hsa00260	Glycine, serine and threonine metabolism	1/117	32/6002	0.03125	1.6031	0.482289	0.46826	0.8612	0.843107	275	1
Human Diseases	Cancer: specific types	hsa05216	Thyroid cancer	1/117	32/6002	0.03125	1.6031	0.482289	0.46826	0.8612	0.843107	4914	1
Human Diseases	Infectious disease: parasitic	hsa05142	Chagas disease	2/117	81/6002	0.0246914	1.26665	0.340652	0.471356	0.8612	0.843107	5332/7124	2
Human Diseases	Infectious disease: viral	hsa05163	Human cytomegalovirus infection	4/117	182/6002	0.021978	1.12745	0.246183	0.476563	0.863121	0.844987	4776/5156/5332/7124	4
Human Diseases	Infectious disease: viral	hsa05171	Coronavirus disease - COVID-19	4/117	184/6002	0.0217391	1.1152	0.22377	0.485106	0.863121	0.844987	629/3627/2212/7124	4
Environmental Information Processing	Signal transduction	hsa04310	Wnt signaling pathway	3/117	134/6002	0.0223881	1.14849	0.245093	0.487812	0.863121	0.844987	4776/5332/79816	3
Metabolism	Metabolism of cofactors and vitamins	hsa00670	One carbon pool by folate	1/117	34/6002	0.0294118	1.5088	0.419471	0.4889	0.863121	0.844987	275	1
Environmental Information Processing	Signal transduction	hsa04010	MAPK signaling pathway	5/117	236/6002	0.0211864	1.08685	0.191912	0.490167	0.863121	0.844987	285/4914/5156/5159/7124	5
Cellular Processes	Cell motility	hsa04810	Regulation of actin cytoskeleton	4/117	187/6002	0.0213904	1.09731	0.190601	0.497817	0.865242	0.847064	3645/22801/5156/5159	4
Metabolism	Global and overview maps	hsa01250	Biosynthesis of nucleotide sugars	1/117	35/6002	0.0285714	1.46569	0.389569	0.49892	0.865242	0.847064	2645	1
Metabolism	Carbohydrate metabolism	hsa00620	Pyruvate metabolism	1/117	36/6002	0.0277778	1.42498	0.360583	0.508745	0.865242	0.847064	197257	1
Organismal Systems	Nervous system	hsa04724	Glutamatergic synapse	2/117	87/6002	0.0229885	1.17929	0.237504	0.509175	0.865242	0.847064	2892/5332	2
Human Diseases	Cancer: overview	hsa05231	Choline metabolism in cancer	2/117	87/6002	0.0229885	1.17929	0.237504	0.509175	0.865242	0.847064	5156/5159	2
Human Diseases	Infectious disease: viral	hsa05166	Human T-cell leukemia virus 1 infection	4/117	192/6002	0.0208333	1.06873	0.136475	0.518708	0.87532	0.85693	920/7850/4776/7124	4
Organismal Systems	Endocrine system	hsa04928	Parathyroid hormone synthesis, secretion and action	2/117	91/6002	0.021978	1.12745	0.172733	0.533402	0.884797	0.866208	5143/5332	2
Organismal Systems	Digestive system	hsa04978	Mineral absorption	1/117	39/6002	0.025641	1.31536	0.278575	0.537089	0.884797	0.866208	4501	1
Environmental Information Processing	Signal transduction	hsa04066	HIF-1 signaling pathway	2/117	92/6002	0.0217391	1.1152	0.156993	0.539331	0.884797	0.866208	230/285	2
Human Diseases	Cancer: overview	hsa05206	MicroRNAs in cancer	3/117	146/6002	0.0205479	1.05409	0.0932912	0.545831	0.884797	0.866208	4854/5156/5159	3
Metabolism	Glycan biosynthesis and metabolism	hsa00514	Other types of O-glycan biosynthesis	1/117	40/6002	0.025	1.28248	0.252727	0.546171	0.884797	0.866208	117248	1
Organismal Systems	Excretory system	hsa04961	Endocrine and other factor-regulated calcium reabsorption	1/117	40/6002	0.025	1.28248	0.252727	0.546171	0.884797	0.866208	5332	1
Organismal Systems	Immune system	hsa04660	T cell receptor signaling pathway	2/117	95/6002	0.0210526	1.07998	0.11079	0.556809	0.896058	0.877232	920/7124	2
Metabolism	Amino acid metabolism	hsa00280	Valine, leucine and isoleucine degradation	1/117	45/6002	0.0222222	1.13998	0.13289	0.589002	0.915395	0.896164	3157	1
Metabolism	Carbohydrate metabolism	hsa00520	Amino sugar and nucleotide sugar metabolism	1/117	46/6002	0.0217391	1.1152	0.110581	0.597074	0.915395	0.896164	2645	1
Organismal Systems	Endocrine system	hsa04927	Cortisol synthesis and secretion	1/117	46/6002	0.0217391	1.1152	0.110581	0.597074	0.915395	0.896164	5332	1
Organismal Systems	Development and regeneration	hsa04380	Osteoclast differentiation	2/117	104/6002	0.0192308	0.986522	-0.0195488	0.606413	0.915395	0.896164	2212/7124	2
Environmental Information Processing	Signal transduction	hsa04071	Sphingolipid signaling pathway	2/117	105/6002	0.0190476	0.977127	-0.0333382	0.611661	0.915395	0.896164	5332/7124	2
Organismal Systems	Nervous system	hsa04723	Retrograde endocannabinoid signaling	2/117	105/6002	0.0190476	0.977127	-0.0333382	0.611661	0.915395	0.896164	2892/5332	2
Organismal Systems	Nervous system	hsa04728	Dopaminergic synapse	2/117	105/6002	0.0190476	0.977127	-0.0333382	0.611661	0.915395	0.896164	2892/5332	2
Organismal Systems	Endocrine system	hsa04929	GnRH secretion	1/117	49/6002	0.0204082	1.04692	0.0464978	0.62036	0.915395	0.896164	5332	1
Organismal Systems	Endocrine system	hsa04915	Estrogen signaling pathway	2/117	107/6002	0.0186916	0.958863	-0.0605367	0.621997	0.915395	0.896164	2289/5332	2
Organismal Systems	Endocrine system	hsa04926	Relaxin signaling pathway	2/117	107/6002	0.0186916	0.958863	-0.0605367	0.621997	0.915395	0.896164	1281/5332	2
Human Diseases	Endocrine and metabolic disease	hsa04936	Alcoholic liver disease	2/117	108/6002	0.0185185	0.949984	-0.0739513	0.627086	0.915395	0.896164	6319/7124	2
Metabolism	Xenobiotics biodegradation and metabolism	hsa00983	Drug metabolism - other enzymes	1/117	50/6002	0.02	1.02598	0.0260119	0.627821	0.915395	0.896164	2946	1
Human Diseases	Substance dependence	hsa05031	Amphetamine addiction	1/117	50/6002	0.02	1.02598	0.0260119	0.627821	0.915395	0.896164	2892	1
Human Diseases	Infectious disease: bacterial	hsa05134	Legionellosis	1/117	50/6002	0.02	1.02598	0.0260119	0.627821	0.915395	0.896164	7124	1
Organismal Systems	Aging	hsa04213	Longevity regulating pathway - multiple species	1/117	51/6002	0.0196078	1.00587	0.00593108	0.635137	0.915395	0.896164	1410	1
Human Diseases	Cardiovascular disease	hsa05417	Lipid and atherosclerosis	3/117	167/6002	0.0179641	0.921542	-0.14498	0.637664	0.915395	0.896164	3306/5332/7124	3
Organismal Systems	Immune system	hsa04610	Complement and coagulation cascades	1/117	52/6002	0.0192308	0.986522	-0.0137626	0.642311	0.915395	0.896164	629	1
Organismal Systems	Nervous system	hsa04720	Long-term potentiation	1/117	53/6002	0.0188679	0.967908	-0.0330856	0.649344	0.915395	0.896164	5332	1
Human Diseases	Infectious disease: bacterial	hsa05130	Pathogenic Escherichia coli infection	3/117	170/6002	0.0176471	0.905279	-0.176642	0.649688	0.915395	0.896164	2212/4542/7124	3
Organismal Systems	Immune system	hsa04664	Fc epsilon RI signaling pathway	1/117	54/6002	0.0185185	0.949984	-0.0520536	0.656241	0.915395	0.896164	7124	1
Organismal Systems	Nervous system	hsa04727	GABAergic synapse	1/117	54/6002	0.0185185	0.949984	-0.0520536	0.656241	0.915395	0.896164	6539	1
Organismal Systems	Digestive system	hsa04971	Gastric acid secretion	1/117	54/6002	0.0185185	0.949984	-0.0520536	0.656241	0.915395	0.896164	5332	1
Environmental Information Processing	Signal transduction	hsa04068	FoxO signaling pathway	2/117	114/6002	0.0175439	0.899985	-0.152008	0.656519	0.915395	0.896164	11067/10110	2
Environmental Information Processing	Signal transduction	hsa04371	Apelin signaling pathway	2/117	115/6002	0.0173913	0.892159	-0.164633	0.661242	0.915395	0.896164	4854/5332	2
Organismal Systems	Endocrine system	hsa04920	Adipocytokine signaling pathway	1/117	55/6002	0.0181818	0.932712	-0.0706811	0.663002	0.915395	0.896164	7124	1
Cellular Processes	Transport and catabolism	hsa04145	Phagosome	2/117	117/6002	0.017094	0.876908	-0.189574	0.670533	0.917879	0.898595	64581/2212	2
Organismal Systems	Endocrine system	hsa04921	Oxytocin signaling pathway	2/117	118/6002	0.0169492	0.869477	-0.201894	0.675102	0.917879	0.898595	4776/5332	2
Organismal Systems	Immune system	hsa04623	Cytosolic DNA-sensing pathway	1/117	57/6002	0.0175439	0.899985	-0.106969	0.676133	0.917879	0.898595	3627	1
Organismal Systems	Digestive system	hsa04972	Pancreatic secretion	1/117	59/6002	0.0169492	0.869477	-0.14205	0.688756	0.923377	0.903977	5332	1
Organismal Systems	Nervous system	hsa04721	Synaptic vesicle cycle	1/117	60/6002	0.0166667	0.854986	-0.159166	0.694884	0.923377	0.903977	6539	1
Organismal Systems	Endocrine system	hsa04917	Prolactin signaling pathway	1/117	61/6002	0.0163934	0.84097	-0.176014	0.700892	0.923377	0.903977	2645	1
Human Diseases	Cancer: overview	hsa05208	Chemical carcinogenesis - reactive oxygen species	3/117	185/6002	0.0162162	0.831878	-0.327486	0.705571	0.923377	0.903977	8644/2946/4025	3
Metabolism	Global and overview maps	hsa01240	Biosynthesis of cofactors	2/117	125/6002	0.016	0.820786	-0.285483	0.705669	0.923377	0.903977	122622/3242	2
Human Diseases	Cancer: overview	hsa05200	Pathways in cancer	7/117	414/6002	0.0169082	0.867377	-0.394296	0.706463	0.923377	0.903977	2946/10161/4854/4914/5156/5159/5332	7
Human Diseases	Infectious disease: bacterial	hsa05133	Pertussis	1/117	62/6002	0.016129	0.827406	-0.192602	0.706782	0.923377	0.903977	7124	1
Human Diseases	Infectious disease: viral	hsa05160	Hepatitis C	2/117	127/6002	0.015748	0.807861	-0.308565	0.713955	0.92776	0.908268	3627/7124	2
Human Diseases	Drug resistance: antineoplastic	hsa01524	Platinum drug resistance	1/117	65/6002	0.0153846	0.789218	-0.240901	0.723772	0.928677	0.909167	2946	1
Human Diseases	Cardiovascular disease	hsa05412	Arrhythmogenic right ventricular cardiomyopathy	1/117	66/6002	0.0151515	0.77726	-0.25654	0.729216	0.928677	0.909167	22801	1
Environmental Information Processing	Signal transduction	hsa04150	mTOR signaling pathway	2/117	131/6002	0.0152672	0.783193	-0.35374	0.729948	0.928677	0.909167	652968/7124	2
Human Diseases	Infectious disease: viral	hsa05164	Influenza A	2/117	131/6002	0.0152672	0.783193	-0.35374	0.729948	0.928677	0.909167	3627/7124	2
Organismal Systems	Endocrine system	hsa04925	Aldosterone synthesis and secretion	1/117	71/6002	0.0140845	0.722523	-0.331607	0.754879	0.935865	0.916204	5332	1
Organismal Systems	Immune system	hsa04621	NOD-like receptor signaling pathway	2/117	141/6002	0.0141844	0.727647	-0.46141	0.766668	0.935865	0.916204	5332/7124	2
Human Diseases	Infectious disease: viral	hsa05161	Hepatitis B	2/117	141/6002	0.0141844	0.727647	-0.46141	0.766668	0.935865	0.916204	4776/7124	2
Human Diseases	Cancer: specific types	hsa05225	Hepatocellular carcinoma	2/117	141/6002	0.0141844	0.727647	-0.46141	0.766668	0.935865	0.916204	2946/6604	2
Organismal Systems	Endocrine system	hsa04916	Melanogenesis	1/117	74/6002	0.0135135	0.693232	-0.374372	0.769104	0.935865	0.916204	5332	1
Human Diseases	Immune disease	hsa05323	Rheumatoid arthritis	1/117	74/6002	0.0135135	0.693232	-0.374372	0.769104	0.935865	0.916204	7124	1
Metabolism	Global and overview maps	hsa01232	Nucleotide metabolism	1/117	77/6002	0.012987	0.666223	-0.415613	0.782509	0.935865	0.916204	122622	1
Organismal Systems	Endocrine system	hsa04912	GnRH signaling pathway	1/117	78/6002	0.0128205	0.657681	-0.429044	0.786804	0.935865	0.916204	5332	1
Human Diseases	Cancer: overview	hsa05235	PD-L1 expression and PD-1 checkpoint pathway in cancer	1/117	78/6002	0.0128205	0.657681	-0.429044	0.786804	0.935865	0.916204	920	1
Organismal Systems	Development and regeneration	hsa04360	Axon guidance	2/117	149/6002	0.0134228	0.688579	-0.542729	0.792876	0.935865	0.916204	4776/54437	2
Metabolism	Lipid metabolism	hsa00564	Glycerophospholipid metabolism	1/117	81/6002	0.0123457	0.633323	-0.468447	0.79919	0.935865	0.916204	375775	1
Human Diseases	Infectious disease: viral	hsa05168	Herpes simplex virus 1 infection	2/117	152/6002	0.0131579	0.674989	-0.572234	0.802021	0.935865	0.916204	684/7124	2
Human Diseases	Infectious disease: bacterial	hsa05131	Shigellosis	3/117	219/6002	0.0136986	0.702728	-0.631875	0.806897	0.935865	0.916204	5332/84812/7124	3
Environmental Information Processing	Signal transduction	hsa04064	NF-kappa B signaling pathway	1/117	83/6002	0.0120482	0.618062	-0.494014	0.807048	0.935865	0.916204	7124	1
Cellular Processes	Cell motility	hsa04814	Motor proteins	2/117	154/6002	0.012987	0.666223	-0.591623	0.807919	0.935865	0.916204	27019/4542	2
Human Diseases	Drug resistance: antineoplastic	hsa01522	Endocrine resistance	1/117	84/6002	0.0119048	0.610704	-0.506598	0.810862	0.935865	0.916204	4854	1
Organismal Systems	Immune system	hsa04666	Fc gamma R-mediated phagocytosis	1/117	84/6002	0.0119048	0.610704	-0.506598	0.810862	0.935865	0.916204	2212	1
Organismal Systems	Immune system	hsa04670	Leukocyte transendothelial migration	1/117	85/6002	0.0117647	0.603519	-0.519054	0.814602	0.935865	0.916204	11069	1
Organismal Systems	Nervous system	hsa04725	Cholinergic synapse	1/117	85/6002	0.0117647	0.603519	-0.519054	0.814602	0.935865	0.916204	5332	1
Genetic Information Processing	Folding, sorting and degradation	hsa04141	Protein processing in endoplasmic reticulum	2/117	157/6002	0.0127389	0.653492	-0.6203	0.816475	0.935865	0.916204	1410/26232	2
Human Diseases	Infectious disease: viral	hsa05167	Kaposi sarcoma-associated herpesvirus infection	2/117	157/6002	0.0127389	0.653492	-0.6203	0.816475	0.935865	0.916204	285/4776	2
Human Diseases	Infectious disease: viral	hsa05169	Epstein-Barr virus infection	2/117	165/6002	0.0121212	0.621808	-0.69453	0.837663	0.945458	0.925595	3627/7124	2
Human Diseases	Cardiovascular disease	hsa05415	Diabetic cardiomyopathy	2/117	168/6002	0.0119048	0.610704	-0.721577	0.845027	0.945458	0.925595	1281/5332	2
Organismal Systems	Circulatory system	hsa04270	Vascular smooth muscle contraction	1/117	94/6002	0.0106383	0.545736	-0.62587	0.845122	0.945458	0.925595	5332	1
Human Diseases	Endocrine and metabolic disease	hsa04931	Insulin resistance	1/117	94/6002	0.0106383	0.545736	-0.62587	0.845122	0.945458	0.925595	7124	1
Human Diseases	Infectious disease: parasitic	hsa05145	Toxoplasmosis	1/117	94/6002	0.0106383	0.545736	-0.62587	0.845122	0.945458	0.925595	7124	1
Organismal Systems	Endocrine system	hsa04935	Growth hormone synthesis, secretion and action	1/117	95/6002	0.0105263	0.539991	-0.637201	0.848189	0.945458	0.925595	5332	1
Human Diseases	Cancer: overview	hsa05205	Proteoglycans in cancer	2/117	172/6002	0.0116279	0.596502	-0.757013	0.854377	0.948008	0.928091	1634/7124	2
Genetic Information Processing	Chromosome	hsa03082	ATP-dependent chromatin remodeling	1/117	100/6002	0.01	0.512991	-0.692418	0.862644	0.95283	0.932812	6604	1
Human Diseases	Neurodegenerative disease	hsa05010	Alzheimer disease	4/117	316/6002	0.0126582	0.649356	-0.902896	0.871951	0.954351	0.934301	348/5332/29986/7124	4
Environmental Information Processing	Signal transduction	hsa04152	AMPK signaling pathway	1/117	104/6002	0.00961539	0.493261	-0.734988	0.873219	0.954351	0.934301	6319	1
Cellular Processes	Cellular community - eukaryotes	hsa04550	Signaling pathways regulating pluripotency of stem cells	1/117	106/6002	0.00943396	0.483954	-0.755777	0.8782	0.954351	0.934301	1749	1
Organismal Systems	Nervous system	hsa04722	Neurotrophin signaling pathway	1/117	109/6002	0.00917431	0.470634	-0.78638	0.885309	0.954351	0.934301	4914	1
Human Diseases	Neurodegenerative disease	hsa05016	Huntington disease	3/117	258/6002	0.0116279	0.596502	-0.934062	0.885642	0.954351	0.934301	27019/2892/5332	3
Human Diseases	Cancer: specific types	hsa05224	Breast cancer	1/117	110/6002	0.00909091	0.466356	-0.796431	0.887586	0.954351	0.934301	4854	1
Human Diseases	Endocrine and metabolic disease	hsa04934	Cushing syndrome	1/117	114/6002	0.00877193	0.449993	-0.835928	0.896255	0.959427	0.93927	5332	1
Cellular Processes	Cell growth and death	hsa04217	Necroptosis	1/117	119/6002	0.00840336	0.431085	-0.883797	0.906164	0.961563	0.941361	7124	1
Organismal Systems	Endocrine system	hsa04910	Insulin signaling pathway	1/117	119/6002	0.00840336	0.431085	-0.883797	0.906164	0.961563	0.941361	2645	1
Genetic Information Processing	Transcription	hsa03040	Spliceosome	1/117	126/6002	0.00793651	0.407136	-0.948268	0.918479	0.966192	0.945893	25766	1
Cellular Processes	Transport and catabolism	hsa04142	Lysosome	1/117	126/6002	0.00793651	0.407136	-0.948268	0.918479	0.966192	0.945893	6556	1
Genetic Information Processing	Folding, sorting and degradation	hsa04120	Ubiquitin mediated proteolysis	1/117	135/6002	0.00740741	0.379994	-1.02727	0.931985	0.97062	0.950228	26232	1
Human Diseases	Cancer: overview	hsa05207	Chemical carcinogenesis - receptor activation	1/117	135/6002	0.00740741	0.379994	-1.02727	0.931985	0.97062	0.950228	2946	1
Human Diseases	Endocrine and metabolic disease	hsa04932	Non-alcoholic fatty liver disease	1/117	137/6002	0.00729927	0.374446	-1.04429	0.934671	0.97062	0.950228	7124	1
Cellular Processes	Cell growth and death	hsa04218	Cellular senescence	1/117	141/6002	0.0070922	0.363824	-1.07779	0.939731	0.971722	0.951307	4776	1
Cellular Processes	Cell growth and death	hsa04110	Cell cycle	1/117	149/6002	0.00671141	0.34429	-1.14274	0.948715	0.976855	0.956332	1028	1
Human Diseases	Neurodegenerative disease	hsa05022	Pathways of neurodegeneration - multiple diseases	4/117	392/6002	0.0102041	0.523461	-1.37592	0.953054	0.977182	0.956652	27019/2892/5332/7124	4
Organismal Systems	Environmental adaptation	hsa04714	Thermogenesis	1/117	195/6002	0.00512821	0.263073	-1.47502	0.979815	0.989916	0.969119	6604	1
Human Diseases	Neurodegenerative disease	hsa05014	Amyotrophic lateral sclerosis	2/117	307/6002	0.00651466	0.334196	-1.6885	0.984976	0.989916	0.969119	27019/7124	2
Human Diseases	Neurodegenerative disease	hsa05020	Prion disease	1/117	221/6002	0.00452489	0.232123	-1.6399	0.988123	0.989916	0.969119	7124	1
Human Diseases	Neurodegenerative disease	hsa05012	Parkinson disease	1/117	226/6002	0.00442478	0.226987	-1.67016	0.989278	0.989916	0.969119	29986	1
Human Diseases	Infectious disease: bacterial	hsa05132	Salmonella infection	1/117	227/6002	0.00440529	0.225987	-1.67616	0.989495	0.989916	0.969119	7124	1
Cellular Processes	Transport and catabolism	hsa04144	Endocytosis	1/117	229/6002	0.00436681	0.224014	-1.68812	0.989916	0.989916	0.969119	5156	1

## Sheet: Supplementary Table 10
Supplementary Table 10 84 molecules with high affinity for PLCB4
mol	i_m_Source_File_Index	Mol Weight	Formula	cas	molwt	name	supplier_item_number	iupac	hit_id	r_i_glide_gscore	PLIF_pronum	PLIF_raw	FP:PLIF	PLIF_ligidx	$CLUSTER	FP:BIT_MACCS
O=C([O-])[C@H](NC(=O)[C@H]1N(C(=O)[C@H](NC(=O)[C@H](NC(=O)[C@@H](NC(=O)[C@@H](NC(=O)[C@H](N)CCCNC(=[NH2+])N)C(C)C)Cc2ccc(O)cc2)[C@@H](CC)C)Cc2[nH]cnc2)CCC1)Cc1ccccc1	101	931.091	C46H66N12O9	13602-53-4	931.09	Angiotensin III human mouse	T7577	2-({1-[2-(2-{2-[2-(2-amino-5-carbamimidamidopentanamido)-3-methylbutanamido]-3-(4-hydroxyphenyl)propanamido}-3-methylpentanamido)-3-(1H-imidazol-5-yl)propanoyl]pyrrolidin-2-yl}formamido)-3-phenylpropanoic acid	HIT215270651	-10.6859	1	[[32 33 24 66 32 32 32 33 33 33 33 66 67] [5770 5770 9100 7423 5770 6530 6531 5769 5770 6530 6531 7423 7423] [360 360 623 463 360 409 409 360 360 409 409 463 463] [1 1 2 2 7 7 7 7 7 7 7 7 7] [3 8.7 2.8 6.3 5.762355511 5.747758854 0.8209762797 0.514256493 7.146312748 0.8606609645 1.954118365 5.957856216 0.6768505028]]	3 4 5 6 9 10 11 12 13 14 20 21	[[32 33] [32 33] [32 33 33] [32 33] [32 32 33 33] 32 66 66 [66 67] 66 24 24]	8	16777216 12587008 569335824 1037607475 1065321879 32767
P(=O)(OP(=O)(OC[C@H]1[C@H](O)[C@@H](O)[C@H](N2C=C(C(=O)N)CC=C2)O1)[O-])(OC[C@@H]1[C@H](O)[C@@H](OP(=O)([O-])[O-])[C@@H](n2c3ncnc(N)c3nc2)O1)[O-]	11	833.348	C21H26N7Na4O17P3	2646-71-1	833.35	NADPH tetrasodium salt	T7092	tetrasodium [5-(3-carbamoyl-1 4-dihydropyridin-1-yl)-3 4-dihydroxyoxolan-2-yl]methyl ({[5-(6-amino-9H-purin-9-yl)-3-hydroxy-4-(phosphonatooxy)oxolan-2-yl]methyl phosphonato}oxy)phosphonate	HIT212655773	-10.3191	1	[[40 3 14 14 20 30 30 31 30 31] [6506 7946 8651 9100 8645 7423 8023 7423 7423 7423] [408 552 596 623 596 463 557 463 463 463] [3 2 2 2 4 2 4 2 7 7] [1.8 2.1 1.7 1.2 4.3 0.5 2.7 13.7 2.083152974 6.452950729]]	39 40 11 12 13 14 72 73 41 42 35 45 52 53 20	[40 40 [30 31] 31 [30 31] 31 3 3 30 30 14 14 20 20 14]	11	268435456 76431488 835569682 606915059 728751739 32255
O=C([O-])[C@@H](NC(=O)[C@@H](NC(=O)[C@@H](NC(=O)CNC(=O)[C@@H](NC(=O)[C@@H](NC(=O)[C@@H](N)Cc1[nH]cnc1)C)CCC(=O)[O-])[C@H](O)C)Cc1ccccc1)[C@H](O)C	105	821.831	C35H51N9O14	TP1419L	821.84	HAEGTFT acetate(926018-95-3 free base)	TP1419L	(4S)-4-[(2S)-2-[(2S)-2-amino-3-(1H-imidazol-5-yl)propanamido]propanamido]-4-[({[(1S 2R)-1-{[(1S)-1-{[(1S 2R)-1-carboxy-2-hydroxypropyl]carbamoyl}-2-phenylethyl]carbamoyl}-2-hydroxypropyl]carbamoyl}methyl)carbamoyl]butanoic acid; acetic acid	HIT212661586	-10.1384	1	[[12 16 37 7 29 41 45 45 6 7 50 55 54 53 52 51] [8617 8617 9114 7423 8651 6531 8651 9100 7423 7423 8292 8292 8292 8292 8292 8292] [594 594 624 463 596 409 596 623 463 463 574 574 574 574 574 574] [3 3 3 2 2 2 2 2 7 7 10 10 10 10 10 10] [1.6 0.9 0.9 17.2 2.9 4.5 2.8 0.7 4.040028827 6.446102487 0.5 0.5 0.5 0.5 0.5 0.5]]	59 60 11 12 13 14 87 50 88 35 45 20 46	[41 41 7 7 [6 7] [6 7] [50 55 54 53 52 51] [12 16] 12 [29 45] [29 45] 45 37]	15	0 12845056 820838416 605561459 373132437 32767
O=C([O-])[C@@H](NC(=O)[C@H]1N(C(=O)[C@@H](NC(=O)[C@@H](NC(=O)[C@@H](NC(=O)[C@@H](N)C(C)C)Cc2ccc(O)cc2)[C@H](CC)C)Cc2nc[nH]c2)CCC1)Cc1ccccc1	334	888.929	C42H55F3N8O10	T7743	888.92	ANGIOTENSIN IV TFA(12676-15-2(free base))	T7743	(2S)-2-{[(2S)-1-[(2S)-2-[(2S 3S)-2-[(2S)-2-[(2S)-2-amino-3-methylbutanamido]-3-(4-hydroxyphenyl)propanamido]-3-methylpentanamido]-3-(1H-imidazol-5-yl)propanoyl]pyrrolidin-2-yl]formamido}-3-phenylpropanoic acid; trifluoroacetic acid	HIT212658698	-10.0832	1	[[15 16 22 20 22 44 55 56 31 35 34 33 32 48 53 52 51 50 49] [5736 5736 6506 7387 7387 8651 9147 9126 8690 8690 8690 8690 8690 9148 9148 9148 9148 9148 9148] [358 358 408 461 461 596 626 625 599 599 599 599 599 626 626 626 626 626 626] [1 1 3 2 2 2 4 4 10 10 10 10 10 10 10 10 10 10 10] [3.1 0.5 0.8 4.7 1 3.3 3 0.8 1.1 1.1 1.1 1.1 1.1 0.5 0.5 0.5 0.5 0.5 0.5]]	22 23 39 76 77 35 45 36 89 90 37 38 66	[[15 16] 15 22 [20 22] 20 44 44 [31 35 34 33 32] [31 35 34 33 32] 56 55 55 [48 53 52 51 50 49]]	17	0 8650752 567107600 634921523 1065190807 32767
SC[C@H](NC(=O)[C@@H](NC(=O)[C@@H](NC(=O)[C@H]1N(C(=O)C)CCC1)Cc1[nH]cnc1)CO)C(=O)N[C@H](C(=O)N)CC(=O)N	45	711.668	C25H36F3N9O10S	904763-27-5	711.67	ATN-161 trifluoroacetate salt	T10397	(2S)-2-[(2R)-2-[(2S)-2-[(2S)-2-{[(2S)-1-acetylpyrrolidin-2-yl]formamido}-3-(1H-imidazol-4-yl)propanamido]-3-hydroxypropanamido]-3-sulfanylpropanamido]butanediamide; trifluoroacetic acid	HIT212659527	-10.0611	1	[[24 24 37 40 40 16 20 24 38 14 18 17 16 15] [5736 5737 5770 5992 7904 7422 9055 9055 6531 6524 6524 6524 6524 6524] [358 358 360 375 549 463 621 621 409 409 409 409 409 409] [1 1 1 1 1 2 2 2 2 10 10 10 10 10] [1.8 0.7 6.8 0.7 2.4 0.7 1.2 3.3 4.3 1.4 1.4 1.4 1.4 1.4]]	22 23 3 4 94 59 60 95 96 11 97 98 82 83	[[24 24] 24 37 37 40 38 38 [14 18 17 16 15] [14 18 17 16 15] 16 40 40 [20 24] 24]	19	0 12582912 971849744 639509107 774868355 28669
O([C@H](C(=O)[O-])Cc1cc(O)c(O)cc1)C(=O)/C=C/c1c2[C@@H](C(O[C@@H](C(=O)[O-])Cc3cc(O)c(O)cc3)=O)[C@@H](c3cc(O)c(O)cc3)Oc2c(O)cc1	22	740.903	C36H28MgO16	122021-74-3	740.9	Magnesium Lithospermate B	T20793	magnesium(2+) 2-{[(2E)-3-(3-{[1-carboxylato-2-(3 4-dihydroxyphenyl)ethoxy]carbonyl}-2-(3 4-dihydroxyphenyl)-7-hydroxy-2 3-dihydro-1-benzofuran-4-yl)prop-2-enoyl]oxy}-3-(3 4-dihydroxyphenyl)propanoate	HIT212661206	-9.81631	1	[[1 3 33 22 23 51 52 51 52] [5736 5736 8291 9147 8651 7423 7423 7423 7423] [358 358 574 626 596 463 463 463 463] [1 1 3 4 2 2 2 7 7] [5 0.5 1.1 5.1 4.1 2.1 16 4.23970014 6.98475154]]	22 23 11 12 13 14 43 35 45 37 38	[[1 3] 1 [51 52] [51 52] [51 52] [51 52] 33 23 23 22 22]	24	0 75759616 272631810 4210977 600673396 31066
O=[N+]([O-])c1c(NCCCC[C@H](NC(=O)[C@@H](NC(=O)[C@@H](NC(=O)c2c(N)cccc2)Cc2ccccc2)CCCNC(=[NH2+])N)C(=O)N2[C@H](C(=O)[O-])CCC2)ccc([N+](=O)[O-])c1	23	891.926	C41H53N11O12	TP1682L	891.95	Abz-FR-K(Dnp)-P-OH acetate(500799-61-1 free base)	TP1682L	1-[2-(2-{2-[(2-aminophenyl)formamido]-3-phenylpropanamido}-5-[(diaminomethylidene)amino]pentanamido)-6-[(2 4-dinitrophenyl)amino]hexanoyl]pyrrolidine-2-carboxylic acid; acetic acid	HIT212661824	-9.77958	1	[[34 40 27 35 44 57 57 21 26 25 24 23 22 21 26 25 24 23 22] [7982 6530 7423 8023 6531 7387 7387 8319 8319 8319 8319 8319 8319 8323 8323 8323 8323 8323 8323] [554 409 463 557 409 461 461 576 576 576 576 576 576 576 576 576 576 576 576] [3 1 2 4 2 2 7 10 10 10 10 10 10 10 10 10 10 10 10] [6.1 1.1 12.4 3.4 0.6 8.4 6.403264611 0.7 0.7 0.7 0.7 0.7 0.7 0.7 0.7 0.7 0.7 0.7 0.7]]	7 59 76 77 63 64 11 12 47 48 41 42 103	[40 44 57 57 57 57 27 27 34 34 35 35 [21 26 25 24 23 22 21 26 25 24 23 22]]	25	16777216 46141440 569329156 471378555 799791007 32253
O=C(N[C@H](C(=O)NCC(=O)N)Cc1c2c([nH]c1)cccc2)[C@@H](NC(=O)[C@@H](NC(=O)[C@@H](NC(=O)[C@@H](NC(=O)[C@@H](NC(=O)CN)C)CO)Cc1ccccc1)Cc1ccc(O)cc1)CO	190	932.975	C44H56N10O13	TP1114L	932.99	Leucokinin VIII acetate	TP1114L	(2S)-2-[(2S)-2-[(2S)-2-[(2S)-2-[(2S)-2-[(2S)-2-(2-aminoacetamido)propanamido]-3-hydroxypropanamido]-3-phenylpropanamido]-3-(4-hydroxyphenyl)propanamido]-3-hydroxypropanamido]-N-(carbamoylmethyl)-3-(1H-indol-3-yl)propanamide; acetic acid	HIT213334308	-9.66767	1	[[31 54 63 1 55 57 41 42 43 44 49] [8343 8617 5770 7946 8614 7423 6524 6524 6524 6524 6524] [577 594 360 552 594 463 409 409 409 409 409] [3 3 1 2 4 2 10 10 10 10 10] [0.9 2.4 1.9 1.8 3.8 9.4 1.4 1.4 1.4 1.4 1.4]]	3 4 95 96 11 12 72 73 99 50 88 33 34	[63 63 [41 42 43 44 49] [41 42 43 44 49] 57 57 1 1 31 54 54 55 55]	32	0 12582912 820248592 73294451 57642129 32767
O=C(OCc1ccc(NC(=O)[C@@H](NC(=O)[C@@H](NC(=O)CCCCCN2C(=O)C=CC2=O)C(C)C)CCCNC(=O)N)cc1)O[C@]1(CC)C(=O)OCC=2C(=O)N3C(c4nc5c(c(CC)c4C3)cc(O)cc5)=CC1=2	33	991.052	C51H58N8O13	1801838-28-7	991.05	Mc-VC-PAB-SN38	T39222	{4-[(2S)-5-(carbamoylamino)-2-[(2S)-2-[6-(2 5-dioxo-2 5-dihydro-1H-pyrrol-1-yl)hexanamido]-3-methylbutanamido]pentanamido]phenyl}methyl (19S)-10 19-diethyl-7-hydroxy-14 18-dioxo-17-oxa-3 13-diazapentacyclo[11.8.0.0^{2 11}.0^{4 9}.0^{15 20}]henicosa-1(21) 2 4 6 8 10 15(20)-heptaen-19-yl carbonate	HIT214322792	-9.62869	1	[[65 54 59 66 33 33 33 33 33 33] [5770 8614 9055 7946 7984 7986 7988 7990 7987 7985] [360 594 621 552 554 554 554 554 554 554] [1 4 2 2 10 10 10 10 10 10] [6.3 2.5 1.3 1.9 0.7 0.7 0.7 0.7 0.7 0.7]]	3 4 72 73 15 33 34 82	[65 65 66 66 [33 33 33 33 33 33] 54 54 59]	33	33570816 76042304 837675056 754902003 1073733111 32767
P(=O)(OCC[N@@H+](CCCOc1cc2ncnc(Nc3n[nH]c(CC(=O)Nc4cc(F)ccc4)c3)c2cc1)CC)(O)[O-]	316	587.54	C26H31FN7O6P	722543-31-9	587.54	Barasertib	T14371	(2-{ethyl[3-({4-[(5-{[(3-fluorophenyl)carbamoyl]methyl}-1H-pyrazol-3-yl)amino]quinazolin-7-yl}oxy)propyl]amino}ethoxy)phosphonic acid	HIT212000355	-9.55808	1	[[9 22 40 37 41 39 8 9 10 32 33 34] [5736 8291 5770 6531 7946 6562 6528 6528 6528 6528 6528 6528] [358 574 360 409 552 411 409 409 409 409 409 409] [1 3 1 2 2 7 10 10 10 10 10 10] [0.5 3.5 2.8 2.3 4.4 2.109074165 0.5 0.5 0.5 0.5 0.5 0.5]]	22 3 4 59 60 95 108 72 73 43 44	[9 40 40 37 37 [8 9 10 32 33 34] 39 41 41 22 22]	36	268435456 14813312 661455120 788523771 258998203 32767
P(=O)(OP(=O)(OP(=O)(OC[C@H]1[C@H](O)[C@H](O)[C@H](N2C(=O)NC(=O)C=C2)O1)[O-])[O-])(OP(=O)(OC[C@@H]1[C@H](O)[C@@H](O)[C@@H](N2C(=O)NC(=O)C=C2)O1)[O-])[O-]	41	878.234	C18H22N4Na4O23P4	211427-08-6	878.23	Diquafosol tetrasodium	T7423	tetrasodium [5-(2 4-dioxo-1 2 3 4-tetrahydropyrimidin-1-yl)-3 4-dihydroxyoxolan-2-yl]methyl [({[({[5-(2 4-dioxo-1 2 3 4-tetrahydropyrimidin-1-yl)-3 4-dihydroxyoxolan-2-yl]methyl phosphonato}oxy)(oxido)phosphoryl]oxy}(oxido)phosphoryl)oxy]phosphonate	HIT212730119	-9.48304	1	[[32 39 40 42 49 1 1 16 24 40 16 24 31 37 36 34 33 32] [8617 8617 8305 8305 6506 7402 7415 7423 7422 8614 7423 7423 8340 8340 8340 8340 8340 8340] [594 594 575 575 408 462 463 463 463 594 463 463 577 577 577 577 577 577] [3 3 3 3 3 4 4 2 2 4 7 7 10 10 10 10 10 10] [0.9 0.6 1.4 0.9 5.6 0.6 0.9 12 0.5 0.5 8.377438617 0.6579017077 0.7 0.7 0.7 0.7 0.7 0.7]]	39 40 115 11 12 116 13 14 28 79 50 33	[49 49 1 [16 24] 16 1 [16 24] 16 [40 42] [31 37 36 34 33 32] [32 39] 40]	43	268435456 75907136 826886146 606898675 728735339 30207
O=C(N[C@H](C(=O)N[C@H](C(=O)N[C@H](C(=O)N[C@H](C(=O)N)Cc1ccc(O)cc1)CCCNC(=[NH2+])N)CC(C)C)CC(C)C)[C@@H](NC(=O)[C@@H](N)Cc1ccccc1)CO	161	910.979	C41H61F3N10O10	TP1904L	910.99	FSLLRY-NH2 TFA(245329-02-6 free base)	TP1904L	(2S)-2-[(2S)-2-[(2S)-2-[(2S)-2-amino-3-phenylpropanamido]-3-hydroxypropanamido]-4-methylpentanamido]-N-[(1S)-1-{[(1S)-1-carbamoyl-2-(4-hydroxyphenyl)ethyl]carbamoyl}-4-[(diaminomethylidene)amino]butyl]-4-methylpentanamide; trifluoroacetic acid	HIT212661597	-9.47786	1	[[15 16 28 31 48 57] [7901 7901 5770 9114 7387 7387] [549 549 360 624 461 461] [3 3 1 3 2 2] [4.2 2.6 5.3 2.9 5.2 4.7]]	3 4 76 77 80 81 46 105	[28 28 [48 57] [48 57] [15 16] [15 16] 31 31]	44	16777216 12849152 816259072 358392403 394167312 32767
O=C([O-])[C@@H](NC(=O)[C@@H](NC(=O)[C@H]1N(C(=O)CNC(=O)[C@@H](NC(=O)[C@H]2N(C(=O)[C@@H](NC(=O)[C@@H](NC(=O)[C@@H]([NH3+])CO)[C@H](CC)C)[C@H](CC)C)CCC2)CO)CCC1)CC(C)C)CCCC[NH3+]	51	971.149	C44H78N10O14	TP1782L	971.16	CEF3 acetate(199727-62-3 free base)	TP1782L	(2S)-6-amino-2-[(2S)-2-{[(2S)-1-{2-[(2S)-2-{[(2S)-1-[(2S 3S)-2-[(2S 3S)-2-[(2S)-2-amino-3-hydroxypropanamido]-3-methylpentanamido]-3-methylpentanoyl]pyrrolidin-2-yl]formamido}-3-hydroxypropanamido]acetyl}pyrrolidin-2-yl]formamido}-4-methylpentanamido]hexanoic acid; acetic acid	HIT212661759	-9.47029	1	[[12 50 1 11 13 52 53 12 52 53] [5770 7982 9147 7946 6531 7423 8023 5770 7423 7423] [360 554 626 552 409 463 557 360 463 463] [1 3 4 2 2 2 4 7 7 7] [16.6 7.4 2 1.3 3 18.3 2.3 8.390263538 7.146686102 0.861974537]]	3 4 5 6 59 60 11 12 13 14 72 47 48 41 42 37 38	[12 12 12 12 13 13 52 52 [52 53] 52 11 50 50 53 53 1 1]	45	0 12845056 837050368 765207155 1044352391 26621
O([C@H](C(=O)[O-])Cc1cc(O)c(O)cc1)C(=O)[C@@H]1[C@@H](c2cc(O)c([O-])cc2)c2c(cc(O)c(O)c2)C=C1C(O[C@@H](C(=O)[O-])Cc1cc(O)c(O)cc1)=O	402	718.614	C36H30O16	263397-69-9	718.61	Rabdosiin	T12651	(2S)-2-[(1S 2R)-3-{[(1R)-1-carboxy-2-(3 4-dihydroxyphenyl)ethoxy]carbonyl}-1-(3 4-dihydroxyphenyl)-6 7-dihydroxy-1 2-dihydronaphthalene-2-carbonyloxy]-3-(3 4-dihydroxyphenyl)propanoic acid	HIT212661253	-9.36286	1	[[10 32 46 48 1 23 25 52 23 41 41 41 41 41 41 6 13 11 9 8 7] [8744 5736 5270 5992 8645 7423 7423 9147 7423 7987 7990 7988 7986 7984 7985 8344 8344 8344 8344 8344 8344] [603 358 328 375 596 463 463 626 463 554 554 554 554 554 554 577 577 577 577 577 577] [1 1 1 1 4 2 2 4 7 10 10 10 10 10 10 10 10 10 10 10 10] [1.1 3.7 2.3 2.6 3 6.4 3.4 4.1 5.501146776 0.5 0.5 0.5 0.5 0.5 0.5 0.5 0.5 0.5 0.5 0.5 0.…	74 75 22 23 94 122 11 12 13 14 15 79 52 53 114 37 38	[46 46 32 32 48 48 [23 25] [23 25] 23 23 [41 41 41 41 41 41] [6 13 11 9 8 7] 1 1 10 52 52]	51	0 9175040 34818 4210945 600607860 31066
O=C([O-])CC[C@H](C[C@@H](C[C@@H](C(=O)CC(=O)[C@@H](C[C@@H](C/C=C/[C@H]([C@@H](O)[C@H]([C@@H](O)C[C@H]1O[C@](C)([C@@H]2O[C@@]([C@H](O)C)(C)CC2)CC1)C)C)C)C)C)C)C	59	709.005	C41H72O9	56092-81-0	709.01	Ionomycin	T7285	(4R 6S 8S 10Z 12R 14R 16E 18R 19R 20S 21S)-11 19 21-trihydroxy-22-[(2S 2'R 5S 5'S)-5'-[(1R)-1-hydroxyethyl]-2 5'-dimethyl-[2 2'-bioxolan]-5-yl]-4 6 8 12 14 18 20-heptamethyl-9-oxodocosa-10 16-dienoic acid	HIT212038952	-9.30002	1	[[37 39 27 28 39 47] [8617 8305 7946 6531 8614 8023] [594 575 552 409 594 557] [3 3 2 2 4 4] [1.3 2.1 4.4 4.9 2 3.2]]	59 60 72 73 41 42 28 29 50 33 34	[28 28 27 27 47 47 39 39 37 39 39]	52	0 71565312 809502754 723656993 371035524 25434
O=C(N[C@H](C(=O)N)CCCC[NH3+])[C@@H](NC(=O)[C@@H](NC(=O)[C@@H](NC(=O)[C@@H](NC(=O)[C@@H](NC(=O)C)CCCNC(=[NH2+])N)Cc1ccc(O)cc1)Cc1ccc(O)cc1)CCCNC(=[NH2+])N)[C@H](CC)C	65	999.167	C46H74N14O11	TP1940L1	999.17	Ac-RYYRIK-NH2 acetate	TP1940L1	(2S)-6-amino-2-[(2S 3S)-2-[(2S)-5-carbamimidamido-2-[(2S)-2-[(2S)-2-[(2S)-5-carbamimidamido-2-acetamidopentanamido]-3-(4-hydroxyphenyl)propanamido]-3-(4-hydroxyphenyl)propanamido]pentanamido]-3-methylpentanamido]hexanamide; acetic acid	HIT215270824	-9.26787	1	[[1 3 8 8 23 25 46 49 57 58 62 57 57 58 58 42 48 47 45 44 43] [7918 7901 7901 7904 9114 5399 8744 8617 5736 5736 8614 5736 6530 5736 6530 8690 8690 8690 8690 8690 8690] [550 549 549 549 624 336 603 594 358 358 594 358 409 358 409 599 599 599 599 599 599] [3 3 3 1 3 1 1 3 1 1 4 7 7 7 7 10 10 10 10 10 10] [2.9 0.6 3.2 1.7 5 6.6 0.5 0.5 11.8 1.6 0.7 7.900215442 2.954951922 3.436622162 0.6209391568 0…	61 62 22 23 24 25 9 97 98 80 81 54 55 50 33 36 114 46 105	[25 25 [57 58] [57 58] [57 58] 57 [57 58] 8 8 [3 8] 8 1 1 49 62 [42 48 47 45 44 43] 46 23 23]	54	16777216 8654848 547815424 500867603 394167632 32767
O=C(N[C@H](C(=O)O)CCCCNC(=O)CCCCCNC(=O)CCc1cc(C[N@@](CC(=O)[O-])CC[N@H+](CC(=O)[O-])Cc2c(O)ccc(CCC(=O)[O-])c2)c(O)cc1)N[C@H](C(=O)[O-])CCC(=O)[O-]	1539	946.993	C44H62N6O17	1366302-52-4	946.99	PSMA-11	T28466	(2S)-2-({[(1S)-1-carboxy-5-(6-{3-[3-({[2-({[5-(2-carboxyethyl)-2-hydroxyphenyl]methyl}(carboxymethyl)amino)ethyl](carboxymethyl)amino}methyl)-4-hydroxyphenyl]propanamido}hexanamido)pentyl]carbamoyl}amino)pentanedioic acid	HIT212713393	-9.26499	1	[[60 22 56 57 62 54 57] [8619 8651 8023 7423 6531 7423 7423] [594 596 557 463 409 463 463] [1 2 4 2 2 7 7] [3 2.3 0.5 12.5 2.3 5.353037255 7.088322575]]	59 60 11 12 13 14 41 125 126 35 45	[62 62 57 57 [54 57] [54 57] 56 60 60 22 22]	55	0 12849216 589627392 207135315 804163030 32255
Fc1cc2[nH+]c(-c3c(C[C@H]4N(C(=O)[C@@H](NC(=O)[C@@H](NC)C)CC)C[C@@H](O)C4)c4c([nH]3)cc(F)cc4)[c-](C[C@H]3N(C(=O)[C@@H](NC(=O)[C@@H](NC)C)CC)C[C@@H](O)C3)c2cc1	1781	806.941	C42H56F2N8O6	1260251-31-7	806.94	Birinapant	T6007	(2S)-N-[(2S)-1-[(2R 4S)-2-[(6 6'-difluoro-3'-{[(2R 4S)-4-hydroxy-1-[(2S)-2-[(2S)-2-(methylamino)propanamido]butanoyl]pyrrolidin-2-yl]methyl}-1H 1'H-[2 2'-biindol]-3-yl)methyl]-4-hydroxypyrrolidin-1-yl]-1-oxobutan-2-yl]-2-(methylamino)propanamide	HIT212000369	-9.24829	1	[[9 52 57 6 9 16 57 31 31 31 31 31 31] [5770 8617 8305 7946 6531 9147 8614 7986 7984 7985 7987 7990 7988] [360 594 575 552 409 626 594 554 554 554 554 554 554] [1 3 3 2 2 4 4 10 10 10 10 10 10] [0.8 5.2 0.7 1.3 1.5 2.9 3.9 0.5 0.5 0.5 0.5 0.5 0.5]]	3 59 60 72 15 28 50 88 33 34 37 38	[9 9 9 6 [31 31 31 31 31 31] 57 52 52 57 57 16 16]	57	0 8390656 625229842 614031991 1006611923 32767
O=C(N[C@@H](C(=O)N[C@@H](C(=O)N[C@H](C(=O)N)CCCC[NH3+])Cc1ccccc1)Cc1cc2c(cc1)cccc2)[C@@H](NC(=O)C([NH3+])(C)C)Cc1[nH]cnc1	229	916.116	C48H69N9O9	T7809L	916.12	Ipamorelin 2 Pivalic acid	T7809L	(2S)-6-amino-2-[(2R)-2-[(2R)-2-[(2S)-2-(2-amino-2-methylpropanamido)-3-(1H-imidazol-5-yl)propanamido]-3-(naphthalen-2-yl)propanamido]-3-phenylpropanamido]hexanamide; bis(2 2-dimethylpropanoic acid)	HIT212659670	-9.23311	1	[[14 49 49 51 31 42 49 49 49 35 40 39 38 37 36] [8617 5285 6530 9114 8651 9100 5736 5737 6530 9148 9148 9148 9148 9148 9148] [594 329 409 624 596 623 358 358 409 626 626 626 626 626 626] [3 1 1 3 2 2 7 7 7 10 10 10 10 10 10] [4.7 3.9 11.3 2.2 3.5 2.6 4.053547671 4.688119369 6.89264266 0.9 0.9 0.9 0.9 0.9 0.9]]	1 2 24 25 7 8 9 10 50 88 35 45 20 21 46 105 66	[49 49 [49 49] [49 49] 49 49 49 49 14 14 31 31 42 42 51 51 [35 40 39 38 37 36]]	59	0 12845056 552411184 741892659 388597009 32701
S(CC[C@H](NC(=O)[C@@H](NC(=O)[C@@H](NC(=O)[C@@H](NC(=O)[C@H](NC(=O)[C@@H](N)Cc1ccc(O)cc1)CCSC)Cc1ccccc1)Cc1[nH]cnc1)CC(C)C)C(=O)N[C@H](C(=O)N)CC(=O)[O-])C	459	955.154	C44H62N10O10S2	119975-64-3	955.15	Deltorphin	T20166	(3S)-3-[(2S)-2-[(2S)-2-[(2S)-2-[(2S)-2-[(2R)-2-[(2S)-2-amino-3-(4-hydroxyphenyl)propanamido]-4-(methylsulfanyl)butanamido]-3-phenylpropanamido]-3-(1H-imidazol-5-yl)propanamido]-4-methylpentanamido]-4-(methylsulfanyl)butanamido]-3-carbamoylpropanoic acid	HIT215271063	-9.22746	1	[[29 36 38 51 59 66 51 13 12 17 16 15 14] [5770 7939 9147 7387 7387 9100 7387 9129 9129 9129 9129 9129 9129] [360 552 626 461 461 623 461 625 625 625 625 625 625] [1 3 4 2 2 2 7 10 10 10 10 10 10] [5.1 1.4 2.9 16.3 2 0.5 6.077049827 0.5 0.5 0.5 0.5 0.5 0.5]]	3 4 76 77 63 64 56 20 110 37 38	[29 29 [51 59] [51 59] 51 51 36 66 [13 12 17 16 15 14] 38 38]	60	0 12845056 718086160 794304631 394234901 32767
O=C([O-])[C@@H](NC(=O)[C@@H](NC(=O)[C@H]1N(C(=O)[C@@H](NC(=O)[C@@H](NC(=O)[C@@H](NC(=O)[C@@H]([NH3+])Cc2nc[nH]c2)Cc2nc[nH]c2)C)CO)CCC1)CCCNC(=[NH2+])N)CCCC[NH3+]	638	891.974	C37H61N15O11	TP1875L	891.99	CDK2 acetate(255064-79-0 free base)	TP1875L	(2S)-6-amino-2-[(2S)-2-{[(2S)-1-[(2S)-2-[(2S)-2-[(2S)-2-[(2S)-2-amino-3-(1H-imidazol-4-yl)propanamido]-3-(1H-imidazol-4-yl)propanamido]propanamido]-3-hydroxypropanoyl]pyrrolidin-2-yl]formamido}-5-carbamimidamidopentanamido]hexanoic acid; acetic acid	HIT212661764	-9.20545	1	[[56 59 45 46 49 51 58 14 14 14 14 14 14 54 58 57 56 55] [5770 5992 8645 8651 7387 6531 7946 9097 9095 9096 9098 9101 9099 6531 6531 6531 6531 6531] [360 375 596 596 461 409 552 623 623 623 623 623 623 409 409 409 409 409] [1 1 4 2 2 2 2 10 10 10 10 10 10 10 10 10 10 10] [5.3 8.1 4.1 1.9 8.1 0.6 0.7 0.7 0.7 0.7 0.7 0.7 0.7 0.6 0.6 0.6 0.6 0.6]]	3 4 94 122 59 95 76 77 72 35 45 52 53 86	[56 56 59 59 51 [54 58 57 56 55] 49 49 58 46 46 45 45 [14 14 14 14 14 14]]	63	16777216 8654848 837763088 1008509555 774866327 28669
O=C([O-])[C@H](NC(=O)[C@@H](NC(=O)[C@@H](NC(=O)[C@@H](NC(=O)[C@@H](NC(=O)[C@@H](NC(=O)[C@@H](N)CC(=O)[O-])CCCNC(=[NH2+])N)C(C)C)Cc1ccc(O)cc1)[C@H](CC)C)Cc1[nH]c[nH+]c1)C	2121	986.991	C41H61F3N12O13	T7616L	987.01	A 779 3TFA(159432-28-7(free base))	T7616L	(3S)-3-amino-3-{[(1S)-4-carbamimidamido-1-{[(1S)-1-{[(1S)-1-{[(1S 2S)-1-{[(1S)-1-{[(1R)-1-carboxyethyl]carbamoyl}-2-(1H-imidazol-5-yl)ethyl]carbamoyl}-2-methylbutyl]carbamoyl}-2-(4-hydroxyphenyl)ethyl]carbamoyl}-2-methylpropyl]carbamoyl}butyl]carbamoyl}propanoic acid; trifluoroacetic acid	HIT212653285	-9.18715	1	[[15 31 32 32 52 24 40 46 61 52 52 61 32 32 32 32 32 32] [8305 5992 5992 7904 5736 8651 8651 8023 7387 5736 6530 7387 7942 7941 7943 7945 7947 7944] [575 375 375 549 358 596 596 557 461 358 409 461 552 552 552 552 552 552] [3 1 1 1 1 2 2 4 2 7 7 7 10 10 10 10 10 10] [2.6 1.6 1.5 0.9 14.8 1.4 3.4 5.3 7.9 7.969977938 2.141591924 6.454187259 0.9 0.9 0.9 0.9 0.9 0.9]]	22 23 24 25 94 122 9 76 77 63 64 97 129 41 42 28 29 35 45	[52 52 52 52 [31 32] [31 32] 52 61 61 61 61 32 [32 32 32 32 32 32] 46 46 15 15 [24 40] 40]	67	16777216 12587008 552542224 903389811 377326613 32767
O=C(N[C@H](C(=O)N[C@H](C(=O)N[C@H](C(=O)N)CC(=O)N)CCCNC(=[NH2+])N)CC(C)C)[C@@H](NC(=O)[C@@H](NC(=O)[C@@H](N)CO)Cc1ccccc1)CC(C)C	296	807.937	C36H61N11O10	T38852L	807.94	TRAP-6 amide acetate	T38852L	(2S)-2-[(2S)-2-[(2S)-2-[(2S)-2-[(2S)-2-[(2S)-2-amino-3-hydroxypropanamido]-3-phenylpropanamido]-4-methylpentanamido]-4-methylpentanamido]-5-carbamimidamidopentanamido]butanediamide; acetic acid	HIT214432431	-9.17169	1	[[17 21 21 47 53 53 22 36 49 11 11 11 11 11 11 37 37 37 37 37 37 25 30 29 28 27 26] [8617 8305 8617 8679 7901 7939 8340 8651 9147 7985 7984 7986 7988 7990 7987 7985 7984 7986 7988 7990 7987 8690 8690 8690 8690 8690 8690] [594 575 594 598 549 552 577 596 626 554 554 554 554 554 554 554 554 554 554 554 554 599 599 599 599 599 599] [3 3 3 1 3 3 4 2 4 10 10 10 10 10 10 10 10 10 10 10 10 10 10 10 10 1…	80 81 56 57 15 16 28 92 93 50 88 35 45 128 130 36 37 38	[53 53 53 53 [11 11 11 11 11 11 37 37 37 37 37 37] [11 11 11 11 11 11] 21 22 22 [17 21] 17 36 36 47 47 [25 30 29 28 27 26] 49 49]	69	16777216 12849152 816783360 354198099 373197824 32765
O=C(N[C@H](C(=O)N)Cc1ccccc1)[C@@H](NC(=O)CNC(=O)[C@H]1N(C(=O)[C@@H](NC(=O)/C=C/c2ccccc2)Cc2ccc(O)cc2)CCC1)CCCC[NH3+]	80	853.883	C42H50F3N7O9	TP1925L	853.9	tcY-NH2 TFA(327177-34-4 free base)	TP1925L	(2S)-6-amino-N-[(1S)-1-carbamoyl-2-phenylethyl]-2-(2-{[(2S)-1-[(2S)-3-(4-hydroxyphenyl)-2-[(2E)-3-phenylprop-2-enamido]propanoyl]pyrrolidin-2-yl]formamido}acetamido)hexanamide; trifluoroacetic acid	HIT212661598	-9.16728	1	[[16 39 40 54 19 29 46 51 50 49 48 47 22 27 26 25 24 23 22 27 26 25 24 23] [5736 7939 7901 9114 8618 8651 6531 6531 6531 6531 6531 6531 7422 7422 7422 7422 7422 7422 8322 8322 8322 8322 8322 8322] [358 552 549 624 594 596 409 409 409 409 409 409 463 463 463 463 463 463 576 576 576 576 576 576] [1 3 3 3 2 2 10 10 10 10 10 10 10 10 10 10 10 10 10 10 10 10 10 10] [4.7 2 13.6 2.2 0.5 1.7 1.4 1.4 1.4 …	22 23 95 96 26 80 81 56 57 103 109 131 35 45 46 105	[16 16 [46 51 50 49 48 47] [46 51 50 49 48 47] [22 27 26 25 24 23] 40 40 39 39 [22 27 26 25 24 23] [22 27 26 25 24 23] 19 29 29 54 54]	70	0 8650752 568606720 207102771 795839891 32255
O=C([O-])[C@@H](NC(=O)[C@@H](NC(=O)[C@@H](NC(=O)[C@H]1N(C(=O)[C@@H](NC(=O)[C@@H](N)CCCNC(=[NH2+])N)CCCNC(=[NH2+])N)CCC1)Cc1ccc(O)cc1)[C@H](CC)C)CC(C)C	347	931.014	C40H65F3N12O10	2952825-79-3	931.03	Neurotensin(8-13) 3TFA(60482-95-3(free base))	T7617L	(2S)-2-[(2S 3S)-2-[(2S)-2-{[(2S)-1-[(2S)-2-[(2S)-2-amino-5-carbamimidamidopentanamido]-5-carbamimidamidopentanoyl]pyrrolidin-2-yl]formamido}-3-(4-hydroxyphenyl)propanamido]-3-methylpentanamido]-4-methylpentanoic acid; trifluoroacetic acid	HIT212653286	-9.13898	1	[[15 35 35 40 46 47 57 46 47 47 47 57] [8026 7901 7939 9114 5770 5770 7387 5770 5770 6530 6531 7387] [557 549 552 624 360 360 461 360 360 409 409 461] [3 3 3 3 1 1 2 7 7 7 7 7] [2.1 6.4 6.2 0.7 7.5 4.1 14.2 5.204823565 6.727733001 4.545515646 1.29798748 6.96804334]]	3 4 5 6 9 10 76 77 63 64 80 81 56 57 117 118 46	[[46 47] [46 47] [46 47] [46 47] [47 47] 47 57 57 57 57 35 35 35 35 15 15 40]	71	16777216 8654848 568811520 500736563 1048544647 32767
O=C(N[C@H](C(=O)N[C@H](C(=O)N)CCCC[NH3+])Cc1[nH]cnc1)[C@@H](NC(=O)[C@@H](NC(=O)[C@@H](NC(=O)[C@@H](N)Cc1[nH]c[nH+]c1)CO)CC(=O)[O-])C(C)C	417	720.777	C30H48N12O9	TP1879L1	720.78	P11 acetate	TP1879L1	(3S)-3-{[(1S)-1-{[(1S)-1-{[(1S)-5-amino-1-carbamoylpentyl]carbamoyl}-2-(1H-imidazol-4-yl)ethyl]carbamoyl}-2-methylpropyl]carbamoyl}-3-[(2S)-2-[(2S)-2-amino-3-(1H-imidazol-4-yl)propanamido]-3-hydroxypropanamido]propanoic acid	HIT214983064	-9.13171	1	[[21 21 38 47 48 25 25 32 48 32 33 47 47 7 7 7 7 7 7 15 15 15 15 15 15] [5399 9128 8305 5736 6506 8651 9100 7423 7387 7423 7423 5736 6530 7985 7984 7986 7988 7990 7987 7985 7984 7986 7988 7990 7987] [336 625 575 358 408 596 623 463 461 463 463 358 409 554 554 554 554 554 554 554 554 554 554 554 554] [1 3 3 1 3 2 2 2 2 7 7 7 7 10 10 10 10 10 10 10 10 10 10 10 10] [5.7 0.5 0.6 11.7 0.5 1.6 0.5 8.9 …	61 62 22 23 24 25 39 9 76 77 11 12 13 14 15 16 28 35 45 20 113	[21 21 47 47 47 47 48 47 48 48 32 32 [32 33] 32 [7 7 7 7 7 7 15 15 15 15 15 15] [15 15 15 15 15 15] 38 25 25 25 21]	72	0 12849152 820846608 740041331 372215061 28669
O=C([O-])[C@@H](NC(=O)[C@@H](NC(=O)CNC(=O)CNC(=O)[C@@H](NC(=O)[C@@H](NC(=O)[C@@H](NC(=O)[C@@H](NC(=O)[C@H]1NC(=O)CC1)C)CCCC[NH3+])CO)CCC(=O)N)CO)CC(=O)N	91	858.853	C33H54N12O15	63958-90-7	858.9	Thymulin	TP2324	(2S)-2-[(2S)-2-(2-{2-[(2S)-2-[(2S)-2-[(2S)-6-amino-2-[(2S)-2-{[(2S)-5-oxopyrrolidin-2-yl]formamido}propanamido]hexanamido]-3-hydroxypropanamido]-4-carbamoylbutanamido]acetamido}acetamido)-3-hydroxypropanamido]-3-carbamoylpropanoic acid	HIT212661623	-9.10804	1	[[11 40 48 48 25 47 59 59] [7982 5736 5285 5770 8645 6531 8651 9100] [554 358 329 360 596 409 596 623] [3 1 1 1 4 2 2 2] [11.2 3.5 2.1 2.9 4.2 1.6 4.7 0.6]]	1 2 22 23 3 4 59 60 47 48 35 45 52 53 20	[48 48 40 40 48 48 47 47 11 11 59 59 25 25 59]	73	0 12582912 820772864 203170419 107974021 26621
O=C([O-])[C@@H](NC(=O)[C@@H](NC(=O)[C@@H](NC(=O)[C@@H](NC(=O)[C@@H](NC(=O)[C@@H](NC(=O)C)Cc1[nH]c[nH+]c1)CC(C)C)CC(=O)[O-])[C@@H](CC)C)[C@H](CC)C)Cc1[nH]c2c(c1)cccc2	212	898.013	C43H63N9O12	T22540L	898.01	Ac-Endothelin-1 (16-21) human acetate	T22540L	(3S)-3-{[(1S)-1-{[(1S)-1-{[(1S)-1-carboxy-2-(1H-indol-2-yl)ethyl]carbamoyl}-2-methylbutyl]carbamoyl}-2-methylbutyl]carbamoyl}-3-[(2S)-2-[(2S)-2-acetamido-3-(1H-imidazol-5-yl)propanamido]-4-methylpentanamido]propanoic acid; acetic acid	HIT212654032	-9.08356	1	[[54 55 30 38 41 49 30 54 54 47 47 47 47 47 47 50 50 50 50 50 50 52 56 55 54 53 21 26 25 24 23 22 21 26 25 24 23 22] [6530 5285 7387 8651 9100 9147 7387 6530 6531 7985 7984 7986 7988 7990 7987 7985 7984 7986 7988 7990 7987 5269 5269 5269 5269 5269 8319 8319 8319 8319 8319 8319 8323 8323 8323 8323 8323 8323] [409 329 461 596 623 626 461 409 409 554 554 554 554 554 554 554 554 554 554 554 554 328 3…	132 1 2 7 8 9 10 76 77 63 64 15 103 109 35 45 20 21 37	[[52 56 55 54 53] 55 55 54 54 [54 54] 54 30 30 30 30 [47 47 47 47 47 47 50 50 50 50 50 50] [21 26 25 24 23 22 21 26 25 24 23 22] [21 26 25 24 23 22] 38 38 41 41 49]	74	0 12849152 541925392 630874227 305761301 32761
O=C(N[C@@H](C(=O)N1[C@H](C(=O)[O-])CCC1)CC(=O)N)[C@@H](NC(=O)CNC(=O)[C@@H](NC(=O)CN)CCCNC(=[NH2+])N)CC(=O)[O-]	408	614.609	C23H38N10O10	114681-65-1	614.61	RGD peptide (GRGDNP)	T7570	1-[2-(2-{2-[2-(2-aminoacetamido)-5-carbamimidamidopentanamido]acetamido}-3-carboxypropanamido)-3-carbamoylpropanoyl]pyrrolidine-2-carboxylic acid	HIT212658714	-9.0376	1	[[1 3 13 13 15 19 24 33 42 42 1 3 3 3 42 42 43 16 16 16 16 16 16] [5770 5770 7901 7939 9147 9100 8645 7423 7387 9055 5770 5770 6530 6531 7387 9055 9055 7986 7984 7985 7987 7990 7988] [360 360 549 552 626 623 596 463 461 621 360 360 409 409 461 621 621 554 554 554 554 554 554] [1 1 3 3 4 2 4 2 2 2 7 7 7 7 7 7 7 10 10 10 10 10 10] [10 1.8 1.3 0.8 0.9 2.2 1.4 2.7 11 4.8 6.446937046 3.978743832 4.639…	3 4 5 6 9 10 76 77 63 64 11 12 80 56 15 16 52 82 83 84 85 20 21 37	[[1 3] [1 3] [1 3] [1 3] [3 3] 3 42 42 42 42 33 33 13 13 [16 16 16 16 16 16] [16 16 16 16 16 16] 24 42 42 [42 43] 42 19 19 15]	76	16777216 12849152 569327616 471376499 774606215 26109
O([C@@H]1[C@H](O)[C@@H](O)[C@H](C)O[C@H]1Oc1cc(O)c2C(=O)C(O[C@H]3[C@H](O)[C@H](O)[C@@H](O)[C@H](C)O3)=C(c3ccc(O)cc3)Oc2c1)[C@H]1[C@H](O)[C@@H](O)[C@H](O)[C@@H](CO)O1	102	740.659	C33H40O19	156980-60-8	740.7	Grosvenorine	TN1714	7-{[(2S 3R 4R 5R 6S)-4 5-dihydroxy-6-methyl-3-{[(2S 3R 4S 5S 6R)-3 4 5-trihydroxy-6-(hydroxymethyl)oxan-2-yl]oxy}oxan-2-yl]oxy}-5-hydroxy-2-(4-hydroxyphenyl)-3-{[(2S 3R 4R 5R 6S)-3 4 5-trihydroxy-6-methyloxan-2-yl]oxy}-4H-chromen-4-one	HIT212665525	-9.03717	1	[[14 20 45 35 43 49 24 24 24 24 24 24 53 53 53 53 53 53 51 51 51 51 51 51 50 50 50 50 50 50 26 26 26 26 26 26 25 25 25 25 25 25] [8617 5736 6530 9147 6531 7946 7987 7990 7988 7986 7984 7985 7987 7990 7988 7986 7984 7985 7987 7990 7988 7986 7984 7985 7987 7990 7988 7986 7984 7985 7987 7990 7988 7986 7984 7985 7987 7990 7988 7986 7984 7985] [594 358 409 626 409 552 554 554 554 554 554 554 554 554 5…	22 23 7 59 72 73 50 37 38	[20 20 45 43 49 49 14 35 35]	77	0 79691776 807438338 541344129 869076084 31582
O=C([O-])[C@@H](NC(=O)[C@@H](NC(=O)CNC(=O)CNC(=O)[C@@H]([NH3+])Cc1ccc(OC(=O)C)cc1)Cc1ccccc1)CC(C)C	138	597.659	C30H39N5O8	T8557	597.66	N-terminally acetylated Leu-enkephalin	T8557	(2S)-2-[(2S)-2-(2-{2-[(2S)-3-[4-(acetyloxy)phenyl]-2-aminopropanamido]acetamido}acetamido)-3-phenylpropanamido]-4-methylpentanoic acid	HIT212653296	-9.00177	1	[[13 13 35 19 23 42 43] [5270 9114 8617 9100 8651 8614 8340] [328 624 594 623 596 594 577] [1 3 3 2 2 4 4] [7.9 8.3 3 0.6 3.6 5.1 3.7]]	74 75 92 93 50 88 33 34 35 45 20 46 105	[13 13 43 43 35 35 42 42 23 23 19 13 13]	80	0 8388608 547627008 89661971 326798772 32767
O=C(OC[C@@H]1[C@@H](O)[C@H](O)[C@@H](O)[C@H](OC2=C(c3ccc(O)cc3)Oc3c(c(O)cc(O)c3)C2=O)O1)c1cc(O)c([O-])c(O)c1	1262	600.481	C28H24O15	56317-05-6	600.48	Kaempferol 3-O-(6''-galloyl)-beta-D-glucopyranoside	TN6600	[(2R 3S 4S 5R 6S)-6-{[5 7-dihydroxy-2-(4-hydroxyphenyl)-4-oxo-4H-chromen-3-yl]oxy}-3 4 5-trihydroxyoxan-2-yl]methyl 3 4 5-trihydroxybenzoate	HIT214312799	-8.91426	1	[[41 8 41 2 2 2 2 2 2 3 3 3 3 3 3 4 4 4 4 4 4 5 5 5 5 5 5 6 6 6 6 6 6 7 7 7 7 7 7] [5736 9100 9055 7988 7990 7987 7985 7984 7986 7988 7990 7987 7985 7984 7986 7988 7990 7987 7985 7984 7986 7988 7990 7987 7985 7984 7986 7988 7990 7987 7985 7984 7986 7988 7990 7987 7985 7984 7986] [358 623 621 554 554 554 554 554 554 554 554 554 554 554 554 554 554 554 554 554 554 554 554 554 554 554 554 554 554 55…	22 23 82 20 21	[41 41 41 8 8]	87	0 79953920 805341186 541344129 600673396 31070
O=C(O[C@H]1[C@H](O[C@H]2[C@@H](O)[C@H](O[C@H]3[C@@H](O)[C@@](O)(CO)CO3)[C@H](O)[C@H](C)O2)[C@H](O)[C@H](OCCc2cc(O)c(O)cc2)O[C@@H]1CO)/C=C/c1cc(O)c(O)cc1	127	756.702	C34H44O19	76076-04-5	756.7	Myricoside	TN7085	4-[(4-{[3 4-dihydroxy-4-(hydroxymethyl)oxolan-2-yl]oxy}-3 5-dihydroxy-6-methyloxan-2-yl)oxy]-6-[2-(3 4-dihydroxyphenyl)ethoxy]-5-hydroxy-2-(hydroxymethyl)oxan-3-yl 3-(3 4-dihydroxyphenyl)prop-2-enoate	HIT213840811	-8.85753	1	[[12 14 30 38 49 52 27 28 29 31 33 34] [8617 8617 8291 5736 5992 9100 7422 7422 7422 7422 7422 7422] [594 594 574 358 375 623 463 463 463 463 463 463] [3 3 3 1 1 2 10 10 10 10 10 10] [1.9 0.6 2.5 4 0.8 1.9 0.6 0.6 0.6 0.6 0.6 0.6]]	22 23 94 26 43 44 50 88 20 21	[38 38 49 [27 28 29 31 33 34] 30 30 [12 14] 12 52 52]	93	0 79691776 811599904 543433121 667880564 31582
Fc1ccc(C[C@H](N)C(=O)N2[C@H](C(=O)N[C@H](C(=O)NCC(=O)N[C@H](C(=O)N)Cc3c4c([nH]c3)cccc4)CCCNC(=[NH2+])N)C[C@@H](O)C2)cc1	376	754.808	C35H47FN10O8	TP1127L1	754.85	Nemifitide acetate(173240-15-8 free base)	TP1127L1	(2S)-2-{[(2S 4R)-1-[(2S)-2-amino-3-(4-fluorophenyl)propanoyl]-4-hydroxypyrrolidin-2-yl]formamido}-N-({[(1S)-1-carbamoyl-2-(1H-indol-3-yl)ethyl]carbamoyl}methyl)-5-[(diaminomethylidene)amino]pentanamide; acetic acid	HIT213840152	-8.83727	1	[[17 31 49 1 13 15 16 17 18 23 15 16 17 18 23] [8291 7982 5736 9100 7423 7420 7420 7420 7420 7420 7422 7422 7422 7422 7422] [574 554 358 623 463 463 463 463 463 463 463 463 463 463 463] [3 3 1 2 2 10 10 10 10 10 10 10 10 10 10] [2.4 0.7 3.7 0.8 5.5 0.5 0.5 0.5 0.5 0.5 2.6 2.6 2.6 2.6 2.6]]	22 23 11 12 26 106 47 43 44 20	[49 49 13 13 [15 16 17 18 23 15 16 17 18 23] [15 16 17 18 23] 31 17 17 1]	94	16777216 8656896 635912208 874111603 795848083 32255
O=[N+]([O-])c1ccc(OC(=O)OCc2ccc(NC(=O)[C@H](NC(=O)[C@@H](NC(=O)OCC3c4c(-c5c3cccc5)cccc4)C(C)C)CCCNC(=O)N)cc2)cc1	136	766.796	C40H42N6O10	863971-53-3	766.8	FMoc-Val-Cit-PAB-PNP	T7767	{4-[5-(carbamoylamino)-2-[2-({[(9H-fluoren-9-yl)methoxy]carbonyl}amino)-3-methylbutanamido]pentanamido]phenyl}methyl 4-nitrophenyl carbonate	HIT212655980	-8.82518	1	[[30 32 56 7 33 4 4 4 4 4 4] [5770 5770 5736 9147 7946 7986 7984 7985 7987 7990 7988] [360 360 358 626 552 554 554 554 554 554 554] [1 1 1 4 2 10 10 10 10 10 10] [0.5 6.3 0.9 4.4 2.3 0.8 0.8 0.8 0.8 0.8 0.8]]	22 3 4 72 73 15 37 38	[56 [30 32] 32 33 33 [4 4 4 4 4 4] 7 7]	96	4210688 41947200 547694084 341633595 535483966 32767
Clc1c(Nc2c(S(=O)(=O)C(C)C)cccc2)nc(Nc2ccc(N3CC[NH+](CCOCCOCCNC(=O)CNc4c5C(=O)N([C@H]6C(=O)NC(=O)CC6)C(=O)c5ccc4)CC3)cc2)nc1	179	931.455	C44H51ClN10O9S	2250025-88-6	931.46	TL12-186	T34888	N-(2-{2-[2-(4-{4-[(5-chloro-4-{[2-(propane-2-sulfonyl)phenyl]amino}pyrimidin-2-yl)amino]phenyl}piperazin-1-yl)ethoxy]ethoxy}ethyl)-2-{[2-(2 6-dioxopiperidin-3-yl)-1 3-dioxo-2 3-dihydro-1H-isoindol-4-yl]amino}acetamide	HIT212080573	-8.8172	1	[[38 1 10 61 14 13 12 11 39 45 44 42 41 40] [8291 8651 7979 7979 7979 7979 7979 7979 8322 8322 8322 8322 8322 8322] [574 596 554 554 554 554 554 554 576 576 576 576 576 576] [3 2 10 10 10 10 10 10 10 10 10 10 10 10] [0.9 3.4 1.2 1.2 1.2 1.2 1.2 1.2 0.5 0.5 0.5 0.5 0.5 0.5]]	15 16 43 103 35 45	[[10 61 14 13 12 11] [10 61 14 13 12 11] 38 [39 45 44 42 41 40] 1 1]	98	16777216 970195072 1065187419 742259443 1072431099 32765
O=C([O-])[C@@H](NC(=O)[C@@H](NC(=O)[C@@H](NC(=O)[C@H]1N(C(=O)[C@@H](NC(=O)[C@H]2N(C(=O)[C@@H](NC(=O)[C@@H]([NH3+])CC(C)C)CO)CCC2)Cc2ccccc2)CCC1)Cc1ccccc1)CC(=O)[O-])CC(C)C	167	995.125	C49H70N8O14	TP1777L	995.15	p2Ca acetate(142606-55-1 free base)	TP1777L	(2S)-2-[(2S)-2-[(2S)-2-{[(2S)-1-[(2S)-2-{[(2S)-1-[(2S)-2-[(2S)-2-amino-4-methylpentanamido]-3-hydroxypropanoyl]pyrrolidin-2-yl]formamido}-3-phenylpropanoyl]pyrrolidin-2-yl]formamido}-3-phenylpropanamido]-3-carboxypropanamido]-4-methylpentanoic acid; acetic acid	HIT215270727	-8.81144	1	[[15 15 11 45 46 52 57 46 51 52 25 30 29 28 27 26 60 65 64 63 62 61] [7901 7939 9147 8023 7423 8326 7423 7423 8326 8326 7985 7985 7985 7985 7985 7985 8340 8340 8340 8340 8340 8340] [549 552 626 557 463 576 463 463 576 576 554 554 554 554 554 554 577 577 577 577 577 577] [3 3 4 4 2 2 2 7 7 7 10 10 10 10 10 10 10 10 10 10 10 10] [0.8 10.1 2.8 4.1 5.9 12.2 0.8 5.632227292 0.6813107008 6.421261111 0.…	11 12 13 14 80 56 57 15 41 42 19 30 31 32 79 37 38	[[46 57] 46 46 46 15 15 15 [25 30 29 28 27 26] 45 45 52 52 [51 52] 52 [60 65 64 63 62 61] 11 11]	99	0 8650752 837050368 756818547 1061129623 32765
O=C(C)c1c(O)c2c(O[C@H]3[C@H](O)[C@@H](O)[C@H](O)[C@@H](CO[C@H]4[C@H](O)[C@@H](O[C@H]5[C@H](O)[C@@H](O)[C@H](O)[C@@H](CO[C@H]6[C@H](O)[C@@H](O)[C@H](O)[C@@H](CO)O6)O5)[C@H](O)[C@@H](CO)O4)O3)cc(OC)cc2cc1C	645	894.821	C38H54O24	245724-10-1	894.82	Torachrysone tetraglucoside	TN7248	1-(8-{[(2S 3R 4S 5S 6R)-6-({[(2R 3R 4S 5R 6R)-3 5-dihydroxy-6-(hydroxymethyl)-4-{[(2S 3R 4S 5S 6R)-3 4 5-trihydroxy-6-({[(2R 3R 4S 5S 6R)-3 4 5-trihydroxy-6-(hydroxymethyl)oxan-2-yl]oxy}methyl)oxan-2-yl]oxy}oxan-2-yl]oxy}methyl)-3 4 5-trihydroxyoxan-2-yl]oxy}-1-hydroxy-6-methoxy-3-methylnaphthalen-2-yl)ethan-1-one	HIT217566164	-8.72749	1	[[38 45 46 48 55 58 48 19 19 19 19 19 19] [8343 8617 8305 8305 5736 6530 8614 7985 7984 7986 7988 7990 7987] [577 594 575 575 358 409 594 554 554 554 554 554 554] [3 3 3 3 1 1 4 10 10 10 10 10 10] [2 0.5 1.3 1.4 2 1 0.6 0.8 0.8 0.8 0.8 0.8 0.8]]	22 23 7 15 28 99 100 50 33	[55 55 58 [19 19 19 19 19 19] [46 48] 38 38 45 48]	107	0 79691776 807405568 541343877 870255732 31582
O=C(N[C@H](C(=O)N)CCC(=O)N)[C@@H](NC(=O)[C@@H](NC(=O)[C@@H](NC(=O)[C@@H](NC(=O)[C@H]1N(C(=O)C)CCC1)Cc1ccccc1)CCCNC(=[NH2+])N)CO)C(C)C	175	833.932	C37H59N11O11	TP1792L	833.95	KKI-5 acetate(97145-43-2 free base)	TP1792L	(2S)-2-[(2S)-2-[(2S)-2-[(2S)-2-[(2S)-2-{[(2S)-1-acetylpyrrolidin-2-yl]formamido}-3-phenylpropanamido]-5-[(diaminomethylidene)amino]pentanamido]-3-hydroxypropanamido]-3-methylbutanamido]pentanediamide; acetic acid	HIT212661690	-8.69179	1	[[37 38 52 42 53 37 37 38 38 38] [5736 5736 5770 9100 7946 5736 6530 5736 5737 6530] [358 358 360 623 552 358 409 358 358 409] [1 1 1 2 2 7 7 7 7 7] [12 5.7 4.4 1.9 2.1 7.835045624 3.647878044 5.063187005 0.5314475784 2.973997749]]	22 23 24 25 3 4 9 10 72 73 20 21	[[37 38] [37 38] [37 38 38] [37 38] 52 52 [37 38] 37 53 53 42 42]	112	16777216 12849152 837246976 505324147 1044352387 32765
O=C(/C=C/c1ccc(O)cc1)C=1C(=O)C(/C=C/2\C(=O)[C@]([O-])([C@H]3[C@H](O)[C@@H](O)[C@H](O)[C@@H](CO)O3)C([O-])=C(C(=O)/C=C/c3ccc(O)cc3)C\2=O)=C([O-])[C@@](O)([C@H]2[C@H](O)[C@@H](O)[C@H](O)[C@@H](CO)O2)C=1[O-]	181	910.78	C43H42O22	36338-96-2	944.8	Safflower-yellow	T6263	(2Z 6S)-5 6-dihydroxy-4-[(2E)-3-(4-hydroxyphenyl)prop-2-enoyl]-2-{[(3S)-2 3 4-trihydroxy-5-[(2E)-3-(4-hydroxyphenyl)prop-2-enoyl]-6-oxo-3-[(2R 3R 4S 5S 6R)-3 4 5-trihydroxy-6-(hydroxymethyl)oxan-2-yl]cyclohexa-1 4-dien-1-yl]methylidene}-6-[(2R 3R 4S 5S 6R)-3 4 5-trihydroxy-6-(hydroxymethyl)oxan-2-yl]cyclohex-4-ene-1 3-dione	HIT212001008	-8.68536	1	[[7 61 20 33 20 51] [8617 6506 8326 8326 8326 7423] [594 408 576 576 576 463] [3 3 2 2 7 7] [1.9 1.7 11.7 1.4 6.251680633 3.908712741]]	39 40 13 14 19 30 31 32 50 88	[61 61 51 51 [20 33] 20 20 20 7 7]	113	0 80478208 807438370 543424897 592415824 31070
O(C[C@@H]1[C@H](O)[C@H](O)[C@@H](O[C@@H]2[C@@H](O)[C@@H](O)[C@@H](O)[C@@H](C)O2)[C@H](Oc2cc(O)c3C(=O)C=C(c4ccc(O)cc4)Oc3c2)O1)[C@@H]1[C@@H](O)[C@@H](O)[C@@H](O)[C@@H](CO)O1	178	740.659	C33H40O19	174284-20-9	740.67	Apigenin-7-O-(2G-rhamnosyl)gentiobioside	T5S1526	7-{[4 5-dihydroxy-6-({[3 4 5-trihydroxy-6-(hydroxymethyl)oxan-2-yl]oxy}methyl)-3-[(3 4 5-trihydroxy-6-methyloxan-2-yl)oxy]oxan-2-yl]oxy}-5-hydroxy-2-(4-hydroxyphenyl)-4H-chromen-4-one	HIT212664577	-8.68216	1	[[31 33 44 45 49 50 44 45 47 49] [8291 7440 6506 6506 8305 8617 6539 7387 7387 8614] [574 464 408 408 575 594 410 461 461 594] [3 3 3 3 3 3 4 2 2 4] [0.6 2.2 1.9 1.2 0.7 2.1 1.1 5.2 1.1 0.7]]	39 40 146 76 77 144 145 43 28 50 88 33	[[44 45] 44 44 [45 47] 45 33 33 31 49 50 50 49]	114	0 79691776 807438338 541344129 600771700 31582
O=C([O-])[C@@H](NC(=O)[C@H]1N(C(=O)[C@@H](NC(=O)[C@@H](NC(=O)[C@@H](NC(=O)[C@@H](NC(=O)CN)C(C)C)Cc2ccc(O)cc2)[C@H](CC)C)Cc2nc[nH]c2)CCC1)Cc1ccccc1	1314	892.009	C44H61N9O11	T40220L	892.01	TRV055 acetate	T40220L	(2S)-2-{[(2S)-1-[(2S)-2-[(2S 3S)-2-[(2S)-2-[(2S)-2-(2-aminoacetamido)-3-methylbutanamido]-3-(4-hydroxyphenyl)propanamido]-3-methylpentanamido]-3-(1H-imidazol-4-yl)propanoyl]pyrrolidin-2-yl]formamido}-3-phenylpropanoic acid; acetic acid	HIT214432424	-8.67687	1	[[7 8 32 8 35 36 46 52 52 38 43 42 41 40 39] [6530 5770 8617 6531 8340 8614 8651 8651 9100 7422 7422 7422 7422 7422 7422] [409 360 594 409 577 594 596 596 623 463 463 463 463 463 463] [1 1 3 2 4 4 2 2 2 10 10 10 10 10 10] [0.7 1.3 3.8 1.9 3 5.7 0.5 2.8 1.2 0.5 0.5 0.5 0.5 0.5 0.5]]	3 7 59 60 26 92 93 50 88 33 34 35 45 20	[8 7 8 8 [38 43 42 41 40 39] 35 35 32 32 36 36 [46 52] 52 52]	115	0 8650752 569204752 634921523 1065323927 32767
Brc1c(O)c(Br)cc(C[C@@H](NC(=O)N2CCC(N3C(=O)Nc4c(cccc4)C3)CC2)C(=O)N[C@H](C(=O)N2CCN(c3cc[nH+]cc3)CC2)CCCC[NH3+])c1	257	869.645	C38H47Br2N9O5	204697-65-4	869.65	Olcegepant	T12293L	(2R)-N-[(2S)-6-amino-1-oxo-1-[4-(pyridin-4-yl)piperazin-1-yl]hexan-2-yl]-3-(3 5-dibromo-4-hydroxyphenyl)-2-{[4-(2-oxo-1 2 3 4-tetrahydroquinazolin-3-yl)piperidine-1-carbonyl]amino}propanamide	HIT212672747	-8.6529	1	[[1 1 17 33 20 53 17 17 17 14 19 18 17 16 15 14 14 14 14 14 19 19 19 19 19 18 18 18 18 18 17 17 17 17 17 16 16 16 16 16 15 15 15 15 15] [7901 7939 5770 7982 9147 8651 5770 6530 6531 6531 6531 6531 6531 6531 6531 5991 5990 5988 5989 5992 5991 5990 5988 5989 5992 5991 5990 5988 5989 5992 5991 5990 5988 5989 5992 5991 5990 5988 5989 5992 5991 5990 5988 5989 5992] [549 552 360 554 626 596 360 409 409…	3 4 5 6 9 95 80 81 56 57 47 48 35 37 38	[17 17 17 17 [17 17] [14 19 18 17 16 15] 1 1 1 1 33 33 53 20 20]	119	0 8683584 665665554 744088211 804255187 32255
S(CC[C@H](NC(=O)[C@H]1N(C(=O)[C@@H](NC(=O)[C@@H](NC(=O)[C@@H](NC(=O)[C@@H](NC(=O)[C@@H](NC(=O)[C@H]2N(C(=O)[C@@H](N)C(C)C)CCC2)C(C)C)CCC(=O)[O-])C)C(C)C)CC(=O)[O-])CCC1)C(=O)[O-])C	908	956.114	C42H69N9O14S	99291-20-0	956.11	V-9-M Cholecystokinin nonapeptide	TP2419	(4S)-4-[(2S)-2-{[(2S)-1-[(2S)-2-amino-3-methylbutanoyl]pyrrolidin-2-yl]formamido}-3-methylbutanamido]-4-{[(1S)-1-{[(1S)-1-{[(2S)-3-carboxy-1-[(2S)-2-{[(1S)-1-carboxy-3-(methylsulfanyl)propyl]carbamoyl}pyrrolidin-1-yl]-1-oxopropan-2-yl]carbamoyl}-2-methylpropyl]carbamoyl}ethyl]carbamoyl}butanoic acid	HIT212718958	-8.63076	1	[[1 26 27 44 56 63 26 27 27 44 56] [9100 7387 7387 7423 7423 8326 7387 7387 9055 7423 7423] [623 461 461 463 463 576 461 461 621 463 463] [2 2 2 2 2 2 7 7 7 7 7] [0.7 1.2 12 15.9 14.9 5.5 5.384986135 4.717080128 1.208243133 6.506310859 5.680205442]]	76 77 63 64 11 12 13 14 19 30 84 20	[[26 27] 27 [26 27] [26 27] [44 56] [44 56] [44 56] [44 56] 63 63 27 1]	124	0 8650752 734289920 790110839 1044090247 26621
S(CC[C@H](N)C(=O)N[C@H](C(=O)N[C@@H](C(=O)N[C@H](C(=O)N1[C@H](C(=O)NCC(=O)N2[C@H](C(=O)[O-])CCC2)CCC1)Cc1ccccc1)Cc1[nH]cnc1)CCC(=O)[O-])C	1144	873.972	C39H55N9O12S	2828433-33-4	873.98	Semax acetate(80714-61-0 free base)	T21268L	(2S)-1-(2-{[(2S)-1-[(2S)-2-{2-[(2S)-2-[(2S)-2-amino-4-(methylsulfanyl)butanamido]-4-carboxybutanamido]-3-(1H-imidazol-5-yl)propanamido}-3-phenylpropanoyl]pyrrolidin-2-yl]formamido}acetyl)pyrrolidine-2-carboxylic acid; acetic acid	HIT212661573	-8.63052	1	[[57 13 14 55 56 14 32 31 30 35 34 33] [5736 8023 7423 9100 8651 7423 8690 8690 8690 8690 8690 8690] [358 557 463 623 596 463 599 599 599 599 599 599] [1 4 2 2 2 7 10 10 10 10 10 10] [2.3 2.9 10.2 5 6.5 5.66637987 0.6 0.6 0.6 0.6 0.6 0.6]]	22 23 11 12 13 14 41 42 35 45 36 20 21	[57 57 14 14 14 14 13 13 56 56 [32 31 30 35 34 33] 55 55]	125	0 12845056 736968720 790110775 774606231 32765
O=C(/N=C/1\Nc2c(C(OCCN)=C\1)cccc2)c1nc(C(=O)Nc2nc3c(c(OCC[NH3+])c2)cccc3)cc(OCC[NH3+])c1	4379	706.019	C31H35Cl3N8O5	T4457	706.02	Pyridostatin Trihydrochloride	T4457	4-(2-aminoethoxy)-N2 N6-bis[4-(2-aminoethoxy)quinolin-2-yl]pyridine-2 6-dicarboxamide trihydrochloride	HIT212651182	-8.61272	1	[[1 1 1 20 36 37 37 20 29 1 1] [5285 5770 6530 8305 7904 7901 7939 8614 9100 5770 6530] [329 360 409 575 549 549 552 594 623 360 409] [1 1 1 3 1 3 3 4 2 7 7] [11.9 9.3 1.8 0.5 0.6 11.4 1.1 4.6 1.7 6.246820079 5.842512378]]	1 2 3 4 5 6 7 8 9 10 97 80 81 56 28 33 34 20 21	[1 1 1 1 1 1 1 1 1 1 36 37 37 37 20 20 20 29 29]	126	0 262272 10977296 1012687826 132897905 32255
S(c1scc(-c2cc[n+](C)cc2)n1)C1=C(C(=O)[O-])N2C(=O)[C@@H](NC(=O)/C(=N\OCC)/c3nc(NP(=O)([O-])[O-])sn3)[C@H]2SC1	415	744.737	C24H25N8O10PS4	400827-46-5	744.74	Ceftaroline fosamil	T7387	4-[2-({2-carboxy-7-[2-(ethoxyimino)-2-[5-(phosphonoamino)-1 2 4-thiadiazol-3-yl]acetamido]-8-oxo-5-thia-1-azabicyclo[4.2.0]oct-2-en-3-yl}sulfanyl)-1 3-thiazol-4-yl]-1-methylpyridin-1-ium acetate	HIT212661166	-8.53763	1	[[13 14 27 43] [9100 8651 7423 7387] [623 596 463 461] [2 2 2 7] [5 6.6 2.3 5.42843337]]	63 64 11 12 35 45 20 21	[43 43 27 27 14 14 13 13]	134	276825216 268910758 425706842 884788735 996922943 32765
ClC(Cl)(P(OP(=O)(OC[C@@H]1[C@@H](O)[C@@H](O)[C@H](n2c3nc(SCCC(F)(F)F)nc(NCCSC)c3nc2)O1)[O-])(=O)[O-])P(=O)([O-])[O-]	233	864.287	C17H21Cl2F3N5Na4O12P3S2	163706-36-3	864.29	cangrelor tetrasodium	T5036	tetrasodium {dichloro[({[(2R 3S 4R 5R)-3 4-dihydroxy-5-(6-{[2-(methylsulfanyl)ethyl]amino}-2-[(3 3 3-trifluoropropyl)sulfanyl]-9H-purin-9-yl)oxolan-2-yl]methyl phosphonato}oxy)(oxido)phosphoryl]methyl}phosphonate	HIT213840083	-8.50591	1	[[42 44 2 16 29 38 39 40 42 29 38 39 41 41 41 41 41 41] [5736 6530 9148 9100 7387 7422 7423 8023 9055 7387 7423 7423 9099 9101 9098 9096 9095 9097] [358 409 626 623 461 463 463 557 621 461 463 463 623 623 623 623 623 623] [1 1 4 2 2 2 2 4 2 7 7 7 10 10 10 10 10 10] [3.7 1 0.7 0.8 3.8 1.4 19.4 6.8 1 5.467812769 1.893663844 6.129331421 0.6 0.6 0.6 0.6 0.6 0.6]]	22 23 7 76 77 63 64 11 12 13 14 41 42 82 20 86 37	[42 42 44 29 29 29 29 [38 39] 39 [38 39] 39 40 40 42 16 [41 41 41 41 41 41] 2]	136	268435456 344393856 998066202 792591095 779091579 32759
O=C([O-])[C@@H](NC(=O)[C@@H](NC(=O)[C@@H](NC(=O)[C@H]1N(C(=O)[C@@H](NC(=O)[C@@H]([NH3+])CCCC[NH3+])CCCC[NH3+])CCC1)Cc1ccc(O)cc1)[C@H](CC)C)CC(C)C	260	821.015	C40H68N8O10	T38807L	821.02	[Lys8 Lys9]-Neurotensin (8-13) acetate	T38807L	(2S)-2-[(2S 3S)-2-[(2S)-2-{[(2S)-1-[(2S)-6-amino-2-[(2S)-2 6-diaminohexanamido]hexanoyl]pyrrolidin-2-yl]formamido}-3-(4-hydroxyphenyl)propanamido]-3-methylpentanamido]-4-methylpentanoic acid; acetic acid	HIT214432508	-8.50269	1	[[9 37 37 37 45 45 46 7 8 53 46 46 46 46 46 46] [8617 7901 7918 7939 5270 9114 7904 8614 8340 8651 7942 7941 7943 7945 7947 7944] [594 549 550 552 328 624 549 594 577 596 552 552 552 552 552 552] [3 3 3 3 1 3 1 4 4 2 10 10 10 10 10 10] [2.3 9 1.1 5.1 6 2.2 3.1 4.7 2.7 1.6 0.8 0.8 0.8 0.8 0.8 0.8]]	74 75 97 98 80 81 54 56 57 129 92 93 50 88 33 34 35 45 46 105	[45 45 46 46 37 37 37 37 37 [46 46 46 46 46 46] 8 8 9 9 7 7 53 53 45 45]	137	0 8650752 568614912 232268339 1048544647 32767
O=C(OCc1ccc(O[C@H]2[C@H](O)[C@@H](O)[C@H](O)[C@@H](CO)O2)cc1)[C@](O)(CC(=O)OCc1ccc(O[C@H]2[C@H](O)[C@@H](O)[C@H](O)[C@@H](CO)O2)cc1)CC(=O)[O-]	228	728.649	C32H40O19	174972-79-3	728.65	Parishin B	T3S1816	3-hydroxy-5-oxo-5-[(4-{[(2S 3R 4S 5S 6R)-3 4 5-trihydroxy-6-(hydroxymethyl)oxan-2-yl]oxy}phenyl)methoxy]-3-{[(4-{[(2S 3R 4S 5S 6R)-3 4 5-trihydroxy-6-(hydroxymethyl)oxan-2-yl]oxy}phenyl)methoxy]carbonyl}pentanoic acid	HIT212664488	-8.5012	1	[[1 17 41 17 20 49 20] [7939 8619 8617 7387 7387 9147 7387] [552 594 594 461 461 626 461] [3 1 3 2 2 4 7] [1.4 1.2 2.1 5.2 13.4 2.8 6.018641232]]	76 77 63 64 56 125 50 88 37 38	[[17 20] [17 20] 20 20 1 17 41 41 49 49]	138	0 79953920 807405600 543432833 592416244 31070
O=C([O-])[C@@H](NC(=O)[C@@H](NC(=O)CNC(=O)[C@@H](NC(=O)[C@@H](N)Cc1ccc(O)cc1)CCCNC(=[NH2+])N)CC(=O)[O-])CO	557	656.642	C26H40N8O12	TP1530L	656.64	YRGDS Fibronectin Fragment acetate(134282-68-1 free base)	TP1530L	(3S)-3-{2-[(2S)-2-[(2S)-2-amino-3-(4-hydroxyphenyl)propanamido]-5-carbamimidamidopentanamido]acetamido}-3-{[(1S)-1-carboxy-2-hydroxyethyl]carbamoyl}propanoic acid; acetic acid	HIT215270738	-8.47557	1	[[5 5 11 12 29 38 39 42 12 31 36 35 34 33 32] [8617 8340 8023 7423 5991 6531 9100 8614 7423 7905 7905 7905 7905 7905 7905] [594 577 557 463 375 409 623 594 463 549 549 549 549 549 549] [3 4 4 2 2 2 2 4 7 10 10 10 10 10 10] [0.8 0.8 5.5 12.3 0.6 2 0.7 6.9 5.849358241 0.5 0.5 0.5 0.5 0.5 0.5]]	147 59 60 11 12 13 14 142 41 42 92 50 33 34 20	[29 38 38 12 12 12 12 [31 36 35 34 33 32] 11 11 5 5 42 42 39]	141	16777216 8654848 816250880 341615187 107908228 32255
O=C(CNc1c2C(=O)N([C@@H]3C(=O)NC(=O)CC3)C(=O)c2ccc1)N1CCN(c2cnc(Nc3nc4N(C(=O)C(C(=O)C)=C(C)c4cn3)C3CCCC3)cc2)CC1	1128	760.798	C39H40N10O7	2229974-83-6	760.8	XY028-140	T36694	4-[(2-{4-[6-({6-acetyl-8-cyclopentyl-5-methyl-7-oxo-7H 8H-pyrido[2 3-d]pyrimidin-2-yl}amino)pyridin-3-yl]piperazin-1-yl}-2-oxoethyl)amino]-2-(2 6-dioxopiperidin-3-yl)-2 3-dihydro-1H-isoindole-1 3-dione	HIT214321274	-8.46077	1	[[12 37 6 6 6 6 6 6 47 47 47 47 47 47 46 46 46 46 46 46 9 9 9 9 9 9 8 8 8 8 8 8 7 7 7 7 7 7] [5736 8617 7984 7986 7988 7990 7987 7985 7984 7986 7988 7990 7987 7985 7984 7986 7988 7990 7987 7985 7984 7986 7988 7990 7987 7985 7984 7986 7988 7990 7987 7985 7984 7986 7988 7990 7987 7985] [358 594 554 554 554 554 554 554 554 554 554 554 554 554 554 554 554 554 554 554 554 554 554 554 554 554 554 554 5…	22 50 88	[12 37 37]	143	16777216 524416 862830610 739828723 1072422355 32703
P(=O)(Oc1c(OP(=O)([O-])[O-])ccc(CNC(=O)COc2ccc(C(=O)Nc3ccc(Oc4ccccc4)cc3)cc2)c1)(O)[O-]	1136	644.46	C28H26N2O12P2	2097938-74-2	644.46	Stafib-2	T9646	{4-[(2-{4-[(4-phenoxyphenyl)carbamoyl]phenoxy}acetamido)methyl]-2-(phosphonooxy)phenoxy}phosphonic acid	HIT215291002	-8.45781	1	[[35 39 34 35 39 9 14 13 12 11 10 27 42 36 30 29 28] [8326 7423 8326 8326 7423 7983 7983 7983 7983 7983 7983 8322 8322 8322 8322 8322 8322] [576 463 576 576 463 554 554 554 554 554 554 576 576 576 576 576 576] [2 2 7 7 7 10 10 10 10 10 10 10 10 10 10 10 10] [20 11.3 1.443936147 7.413817298 7.485327979 0.6 0.6 0.6 0.6 0.6 0.6 0.7 0.7 0.7 0.7 0.7 0.7]]	11 12 13 14 15 19 30 31 32 103	[39 39 39 39 [9 14 13 12 11 10] 35 35 [34 35] 35 [27 42 36 30 29 28]]	144	268435456 393216 2099456 75278866 737075064 32255
Clc1nc(Nc2c(S(=O)(=O)[O-])cc(Nc3c4C(=O)c5c(C(=O)c4c(N)c(S(=O)(=O)[O-])c3)cccc5)cc2)nc(Nc2c(S(=O)(=O)[O-])cccc2)n1	241	774.157	C29H20ClN7O11S3	84166-13-2	774.2	CIBACRON BLUE 3G-A	T5446	1-amino-4-{[4-({4-chloro-6-[(2-sulfophenyl)amino]-1 3 5-triazin-2-yl}amino)-3-sulfophenyl]amino}-9 10-dioxo-9 10-dihydroanthracene-2-sulfonic acid	HIT212658649	-8.45302	1	[[26 26 33 35 35 49 49 50 33 34 35 35 12 29 17 16 14 13 39 39 39 39 39 44 44 44 44 44 43 43 43 43 43 42 42 42 42 42 41 41 41 41 41 40 40 40 40 40] [8626 8645 7387 7387 9055 8651 9100 9147 7387 7387 7387 9055 8618 8618 8618 8618 8618 8618 5991 5990 5988 5989 5992 5991 5990 5988 5989 5992 5991 5990 5988 5989 5992 5991 5990 5988 5989 5992 5991 5990 5988 5989 5992 5991 5990 5988 5989 5992] [595 596 4…	76 77 63 64 104 51 35 45 52 82 84 85 20 37	[[33 35] [33 35] [33 34 35] [33 35] [12 29 17 16 14 13] 26 49 49 26 35 35 35 49 50]	145	16777216 961937664 211357785 539089088 736753241 32171
O=C(NCC(=O)N[C@H](C(=O)N[C@H](C(=O)N[C@H](C(=O)N)CCC[NH3+])CC(C)C)CCCNC(=[NH2+])N)[C@@H](NC(=O)[C@@H](NC(=O)c1occc1)CC(C)C)[C@H](CC)C	248	891.978	C38H64F3N11O10	TP1378	891.98	2-Furoyl-LIGRLO-amide TFA(729589-58-6 free base)	TP1378	(2S 3S)-N-({[(1S)-1-{[(1S)-1-{[(1S)-4-amino-1-carbamoylbutyl]carbamoyl}-3-methylbutyl]carbamoyl}-4-[(diaminomethylidene)amino]butyl]carbamoyl}methyl)-2-[(2S)-2-[(furan-2-yl)formamido]-4-methylpentanamido]-3-methylpentanamide; trifluoroacetic acid	HIT212654035	-8.42829	1	[[36 36 36 22 30 50 36 36] [5285 5770 6530 8651 9100 8614 5770 6530] [329 360 409 596 623 594 360 409] [1 1 1 2 2 4 7 7] [11.5 8.2 5.7 4 1.7 4.1 6.260660242 7.88283384]]	1 2 3 4 5 6 7 8 9 10 33 34 35 45 20 21	[36 36 36 36 36 36 36 36 36 36 50 50 22 22 30 30]	147	16777216 75763712 552019968 496542259 373001344 28607
O=C(N[C@@H](C(=O)N1CCC([NH3+])(C(=O)[O-])CC1)CCCC[NH3+])[C@H](NC(=O)[C@H](NC(=O)[C@H](N)Cc1ccccc1)Cc1ccccc1)CC(C)C	648	739.901	C38H57N7O8	TP2485	739.9	difelikefalin acetate	TP2485	4-amino-1-[(2R)-6-amino-2-[(2R)-2-[(2R)-2-[(2R)-2-amino-3-phenylpropanamido]-3-phenylpropanamido]-4-methylpentanamido]hexanoyl]piperidine-4-carboxylic acid; acetic acid	HIT213840821	-8.41465	1	[[4 4 4 14 14 14 45 46 49 36 41 40 39 38 37 26 31 30 29 28 27] [7901 7904 7939 5270 5399 9128 8651 9147 7979 7387 7387 7387 7387 7387 7387 8319 8319 8319 8319 8319 8319] [549 549 552 328 336 625 596 626 554 461 461 461 461 461 461 576 576 576 576 576 576] [3 1 3 1 1 3 2 4 4 10 10 10 10 10 10 10 10 10 10 10 10] [1.2 4.8 10.7 0.8 11.8 2.5 2.3 2.2 1.6 0.5 0.5 0.5 0.5 0.5 0.5 0.6 0.6 0.6 0.6 0.6 0.6]]	74 61 62 143 97 98 80 56 57 67 68 103 35 45 113 139 37 38	[14 14 14 [36 41 40 39 38 37] 4 4 4 4 4 49 49 [26 31 30 29 28 27] 45 45 14 14 46 46]	148	0 8650752 598499360 221782675 522950039 32765
O=C(NCC(=O)N[C@H](C(=O)N1[C@H](C(=O)N[C@H](C(=O)N)CO)CCC1)Cc1ccc(O)cc1)[C@@H](NC(=O)[C@H](NC(=O)[C@@H](N)Cc1ccc(O)cc1)C)Cc1ccccc1	606	916.896	C42H51F3N8O12	78331-26-7	916.89	Dermorphin TFA	T7748	(2S)-2-[(2R)-2-[(2S)-2-amino-3-(4-hydroxyphenyl)propanamido]propanamido]-N-({[(2S)-1-[(2S)-2-{[(1S)-1-carbamoyl-2-hydroxyethyl]carbamoyl}pyrrolidin-1-yl]-3-(4-hydroxyphenyl)-1-oxopropan-2-yl]carbamoyl}methyl)-3-phenylpropanamide; trifluoroacetic acid	HIT212658729	-8.40869	1	[[13 18 40 55 57 32 33 33 33 33 33 33 9 15 14 12 11 10 21 26 25 24 23 22] [5736 8617 5270 7901 7939 8651 7984 7986 7988 7990 7987 7985 6528 6528 6528 6528 6528 6528 8690 8690 8690 8690 8690 8690] [358 594 328 549 552 596 554 554 554 554 554 554 409 409 409 409 409 409 599 599 599 599 599 599] [1 3 1 3 3 2 10 10 10 10 10 10 10 10 10 10 10 10 10 10 10 10 10 10] [2.3 2 0.8 0.7 4.3 2.7 1.2 1.2 1.2 1.…	74 22 23 95 80 56 57 15 16 50 88 35 45 36	[40 13 13 [9 15 14 12 11 10] 55 57 57 [33 33 33 33 33 33] [33 33 33 33 33 33] 18 18 32 32 [21 26 25 24 23 22]]	149	0 12582912 837042176 73146995 795839955 32767
O=C(N[C@H](C(=O)N)Cc1ccccc1)[C@@H](NC(=O)CNC(=O)[C@H]1N(C(=O)[C@@H](NC(=O)C[NH3+])Cc2ccc(O)cc2)CCC1)CCCC[NH3+]	293	894.814	C37H48F6N8O11	T7740	894.81	Protease-Activated Receptor-4 diTFA	T7740	(2S)-6-amino-2-(2-{[(2S)-1-[(2S)-2-(2-aminoacetamido)-3-(4-hydroxyphenyl)propanoyl]pyrrolidin-2-yl]formamido}acetamido)-N-[(1S)-1-carbamoyl-2-phenylethyl]hexanamide; bis(trifluoroacetic acid)	HIT212655960	-8.39897	1	[[1 6 47 13 32 34 40 45 44 43 42 41] [8744 8617 8305 9100 6531 5770 8322 8322 8322 8322 8322 8322] [603 594 575 623 409 360 576 576 576 576 576 576] [1 3 3 2 2 7 10 10 10 10 10 10] [5 0.6 1.2 0.9 3 2.794972195 0.7 0.7 0.7 0.7 0.7 0.7]]	5 59 60 28 103 50 114 149 20	[34 32 32 47 [40 45 44 43 42 41] 6 1 1 13]	150	0 8650752 568606720 207102515 795839891 32255
FC1(F)[C@H]([O-])[C@@H](CO)O[C@H]1N1C(=O)N=C(NC(=O)OCc2cc([N+](=O)[O-])c(O[C@H]3[C@H](OC(=O)C)[C@@H](OC(=O)C)[C@@H](OC(=O)C)[C@@H](COC(=O)C)O3)cc2)C=C1	6163	788.615	C31H34F2N4O18	2629250-69-5	788.61	SSK1	T37450	[(2R 3S 4S 5R 6S)-3 4 5-tris(acetyloxy)-6-(4-{[({1-[(2R 4R 5R)-3 3-difluoro-4-hydroxy-5-(hydroxymethyl)oxolan-2-yl]-2-oxo-1 2-dihydropyrimidin-4-yl}carbamoyl)oxy]methyl}-2-nitrophenoxy)oxan-2-yl]methyl acetate	HIT214983119	-8.38914	1	[[26 47 13 17 53 53 34 35 36 37 48 49] [5736 7939 8645 8340 7387 9055 9147 9147 9147 9147 9147 9147] [358 552 596 577 461 621 626 626 626 626 626 626] [1 3 4 4 2 2 10 10 10 10 10 10] [2 2.5 0.9 1.3 6.2 0.5 0.6 0.6 0.6 0.6 0.6 0.6]]	22 23 76 77 56 57 92 52 82 66	[26 26 53 53 47 47 17 13 53 [34 35 36 37 48 49]]	152	4194304 100944064 896224774 913148410 1006632559 32767
SCCNC(=O)CCNC(=O)[C@H](O)C(COP(=O)(OP(=O)(OC[C@@H]1[C@@H](OP(=O)([O-])[O-])[C@@H](O)[C@H](n2c3ncnc(N)c3nc2)O1)[O-])[O-])(C)C	286	767.534	C21H36N7O16P3S	85-61-0	767.53	Coenzyme A	T10857	{[(2R 3S 4R 5R)-5-(6-amino-9H-purin-9-yl)-4-hydroxy-2-({[hydroxy({hydroxy[(3R)-3-hydroxy-2 2-dimethyl-3-({2-[(2-sulfanylethyl)carbamoyl]ethyl}carbamoyl)propoxy]phosphoryl}oxy)phosphoryl]oxy}methyl)oxolan-3-yl]oxy}phosphonic acid	HIT212661239	-8.3785	1	[[20 48 7 12 24 39 48 48] [8617 5770 8651 8651 8340 9147 6531 7946] [594 360 596 596 577 626 409 552] [3 1 2 2 4 4 2 2] [0.6 1.4 3.5 5.7 7.1 3.2 0.5 1.2]]	3 59 72 92 93 50 35 45 37 38	[48 48 48 24 24 20 [7 12] [7 12] 39 39]	153	268435456 80085120 971860018 758967027 1047519227 32767
Clc1ccc(C[C@H](NC(=O)[C@@H](NC(=O)CCC[NH3+])CC=2C=3C(=NC=2)C=C[C@@H](O)C=3)C(=O)N[C@H](C(=O)NCC[c-]2c3c([nH+]c2)ccc(OC)c3)Cc2ccncc2)cc1	1295	807.336	C43H47ClN8O6	2034159-30-1	807.34	123C4	TP1561	4-amino-N-[(1S)-1-{[(1S)-2-(4-chlorophenyl)-1-{[(1S)-1-{[2-(5-methoxy-1H-indol-3-yl)ethyl]carbamoyl}-2-(pyridin-4-yl)ethyl]carbamoyl}ethyl]carbamoyl}-2-(5-hydroxy-1H-indol-3-yl)ethyl]butanamide	HIT214983139	-8.37234	1	[[9 44 54 54 48 35 35 35 35 35 35 37 37 37 37 37 37 7 8 9 10 11 3 6 7 8 5 4] [8291 5770 7901 7939 7946 7990 7988 7986 7984 7985 7987 7990 7988 7986 7984 7985 7987 7422 7422 7422 7422 7422 8322 8322 8322 8322 8322 8322] [574 360 549 552 552 554 554 554 554 554 554 554 554 554 554 554 554 463 463 463 463 463 576 576 576 576 576 576] [3 1 3 3 2 10 10 10 10 10 10 10 10 10 10 10 10 10 10 10 10 10 10 1…	3 26 106 80 81 72 73 56 57 15 16 43 44 103	[44 [7 8 9 10 11] [7 8 9 10 11] 54 54 48 48 54 54 [35 35 35 35 35 35 37 37 37 37 37 37] [35 35 35 35 35 35] 9 9 [3 6 7 8 5 4]]	154	33554432 9191424 619085840 1012495287 124759281 32767
O=C([O-])[C@@H](NC(=O)CNC(=O)[C@@H](NC(=O)[C@@H](NC(=O)CNC(=O)CNC(=O)[C@@H](N)Cc1ccccc1)Cc1ccccc1)[C@H](O)C)C	671	655.699	C31H41N7O9	T23076L	655.7	Nociceptin (1-7) acetate	T23076L	(2S)-2-{2-[(2S 3R)-2-[(2S)-2-(2-{2-[(2S)-2-amino-3-phenylpropanamido]acetamido}acetamido)-3-phenylpropanamido]-3-hydroxybutanamido]acetamido}propanoic acid	HIT212674719	-8.36505	1	[[26 29 42 13 12 13 36 41 40 39 38 37] [5736 6530 7904 7423 7423 7423 9148 9148 9148 9148 9148 9148] [358 409 549 463 463 463 626 626 626 626 626 626] [1 1 1 2 7 7 10 10 10 10 10 10] [0.6 1.5 0.7 16.8 5.134340113 6.831732128 0.7 0.7 0.7 0.7 0.7 0.7]]	22 7 8 11 12 13 14 97 66	[26 29 29 13 13 [12 13] [12 13] 42 [36 41 40 39 38 37]]	155	0 12845056 816054272 68821587 321818004 32767
O=C([O-])[C@@H](NC(=O)[C@@H](NC(=O)[C@@H](NC(=O)[C@@H](NC(=O)[C@H]1N(C(=O)[C@H]2N(C(=O)[C@@H](N)C)CCC2)CCC1)Cc1nc[nH]c1)C)CC(C)C)CO	2295	919.822	C35H51F6N9O13	TP1938L	919.82	RS09 2TFA (1449566-36-2 free base)	TP1938L	(2S)-2-[(2S)-2-[(2S)-2-[(2S)-2-{[(2S)-1-[(2S)-1-[(2S)-2-aminopropanoyl]pyrrolidine-2-carbonyl]pyrrolidin-2-yl]formamido}-3-(1H-imidazol-4-yl)propanamido]propanamido]-4-methylpentanamido]-3-hydroxypropanoic acid; bis(trifluoroacetic acid)	HIT212659287	-8.36173	1	[[3 6 38 46 48] [8617 8340 6531 9100 7423] [594 577 409 623 463] [3 4 2 2 2] [0.5 8.6 2.8 1 1]]	59 60 11 92 93 50 20	[38 38 48 6 6 3 46]	157	0 8650752 837640208 756949555 1044350343 28669
O=C(N[C@@H]([C@H](O)C[N@@]1[C@@H](C(=O)NC(C)(C)C)C[C@@H]2[C@@H](C1)CCCC2)Cc1ccccc1)[C@@H](NC(=O)c1nc2c(cc1)cccc2)CC(=O)N	3646	670.841	C38H50N6O5	127779-20-8	670.84	Saquinavir	T7903	N-{4-[3-(tert-butylcarbamoyl)-decahydroisoquinolin-2-yl]-3-hydroxy-1-phenylbutan-2-yl}-2-[(quinolin-2-yl)formamido]butanediamide	HIT212090282	-8.35519	1	[[33 35 7 36] [5736 5736 8651 7387] [358 358 596 461] [1 1 2 2] [0.7 6.3 2.6 2.1]]	22 23 76 77 35 45	[[33 35] 35 36 36 7 7]	158	0 12582912 596402224 741892819 1061129619 32767
S(CC[C@H](NC(=O)[C@@H](NC(=O)CNC(=O)CNC(=O)[C@@H](N)Cc1ccc(O)cc1)Cc1ccccc1)C(=O)N)C	665	686.7	C29H37F3N6O8S	TP1254	686.7	[Met5]-Enkephalin amide TFA (60117-17-1 free base)	TP1254	(2S)-2-[(2S)-2-(2-{2-[(2S)-2-amino-3-(4-hydroxyphenyl)propanamido]acetamido}acetamido)-3-phenylpropanamido]-4-(methylsulfanyl)butanamide; trifluoroacetic acid	HIT212659495	-8.34026	1	[[8 15 37 18 16 16 16 16 16 16] [5992 5736 8617 7989 9099 9101 9098 9096 9095 9097] [375 358 594 554 623 623 623 623 623 623] [1 1 3 2 10 10 10 10 10 10] [0.6 1.6 3.6 0.6 0.8 0.8 0.8 0.8 0.8 0.8]]	22 23 94 107 50 88 86	[15 15 8 18 37 37 [16 16 16 16 16 16]]	162	0 8388608 715390976 123216407 124685712 32767
O=C(C)c1c([O-])c2c(O[C@H]3[C@H](O)[C@@H](O)[C@H](O)[C@@H](CO[C@H]4[C@H](O)[C@@H](O[C@H]5[C@H](O)[C@@H](O)[C@H](O)[C@@H](CO)O5)[C@H](O)[C@@H](CO)O4)O3)cc(OC)cc2cc1C	311	732.68	C32H44O19	1002727-58-3	732.68	Torachrysone Triglucoside	TN7250	1-(8-{[(2S 3R 4S 5S 6R)-6-({[(2R 3R 4S 5R 6R)-3 5-dihydroxy-6-(hydroxymethyl)-4-{[(2S 3R 4S 5S 6R)-3 4 5-trihydroxy-6-(hydroxymethyl)oxan-2-yl]oxy}oxan-2-yl]oxy}methyl)-3 4 5-trihydroxyoxan-2-yl]oxy}-1-hydroxy-6-methoxy-3-methylnaphthalen-2-yl)ethan-1-one	HIT217576396	-8.33417	1	[[26 33 44 49 51 18] [9100 8343 8305 5736 5736 9100] [623 577 575 358 358 623] [1 3 3 1 1 2] [1.1 2.5 0.7 3.8 4.1 4]]	22 23 28 99 100 101 20 21	[[49 51] [49 51] 44 33 33 26 18 18]	163	0 79953920 807405568 541343877 870255732 31582
Clc1c(C(F)(F)F)cc(S(=O)(=O)N[C@H](C(=O)[O-])CCC(=O)NCC(=O)N[C@H](C(=O)N[C@H](C(=O)N[C@H](C(=O)N)C)C(C)C)CC(C)C)cc1	289	729.165	C28H40ClF3N6O9S	2848717-49-5	729.16	MMP-7-IN-2	T78181	(2S)-4-[({[(1S)-1-{[(1S)-1-{[(1S)-1-carbamoylethyl]carbamoyl}-2-methylpropyl]carbamoyl}-3-methylbutyl]carbamoyl}methyl)carbamoyl]-2-[4-chloro-3-(trifluoromethyl)benzenesulfonamido]butanoic acid	HIT217576380	-8.29394	1	[[19 19 31 34 35 35 38 39 40 45 47 48 38 39 40 45 47 48] [5270 5399 8651 8023 7423 7423 8319 8319 8319 8319 8319 8319 8340 8340 8340 8340 8340 8340] [328 336 596 557 463 463 576 576 576 576 576 576 577 577 577 577 577 577] [1 1 2 4 2 7 10 10 10 10 10 10 10 10 10 10 10 10] [2.4 3.3 2.3 5.5 9.1 5.791296567 0.9 0.9 0.9 0.9 0.9 0.9 0.7 0.7 0.7 0.7 0.7 0.7]]	74 75 61 62 11 12 13 14 41 42 103 79 35 45	[19 19 19 19 35 35 35 35 34 34 [38 39 40 45 47 48] [38 39 40 45 47 48] 31 31]	166	0 966002694 750006601 87669274 1052290956 32765
O=C([O-])[C@@H](NC(=O)[C@@H](NC(=O)[C@@H](NC(=O)CNC(=O)[C@@H](NC(=O)[C@@H](NC(=O)[C@@H](N)Cc1ccccc1)Cc1ccccc1)C)CC(C)C)CC(=O)[O-])CC(=O)[O-]	714	800.855	C37H52N8O12	TP1545L1	800.85	FFAGLDD amine salt	TP1545L1	(2S)-2-[(2S)-2-[(2S)-2-{2-[(2S)-2-[(2S)-2-[(2S)-2-amino-3-phenylpropanamido]-3-phenylpropanamido]propanamido]acetamido}-4-methylpentanamido]-3-carboxypropanamido]butanedioic acid amine	HIT212661601	-8.29305	1	[[27 17 17 25 39 44 49 39 40 43 44 48 49] [9100 6531 7988 9100 7423 8326 7423 7423 7423 8326 8326 7423 7423] [623 409 554 623 463 576 463 463 463 576 576 463 463] [1 2 2 2 2 2 2 7 7 7 7 7 7] [1.7 1.9 0.6 0.6 2.7 14.9 6.8 2.8627647 3.095350997 3.451489307 6.566032146 0.9012252219 5.407477062]]	59 60 11 12 13 14 107 19 30 31 32 101 102 20	[17 17 [39 49] [39 49] [39 40 48 49] 49 17 44 44 [43 44] 44 27 27 25]	167	0 8650752 547627008 85598803 322473108 32765
S(=O)(=O)([O-])c1c(/C(/c2ccc(N(CC)Cc3cc(S(=O)(=O)[O-])ccc3)cc2)=C\2/C=C/C(=[N+](\CC)/Cc3cc(S(=O)(=O)[O-])ccc3)/C=C/2)ccc(O)c1	291	808.848	C37H34N2Na2O10S3	2353-45-9	808.85	Fast Green FCF	T7772	disodium 2-[(4-{ethyl[(3-sulfonatophenyl)methyl]amino}phenyl)[(1E 4E)-4-{ethyl[(3-sulfonatophenyl)methyl]iminiumyl}cyclohexa-2 5-dien-1-ylidene]methyl]-5-hydroxybenzene-1-sulfonate	HIT212655954	-8.29298	1	[[12 13 34 50 12 5 5 5 5 5 14 14 14 14 14 9 9 9 9 9 8 8 8 8 8 7 7 7 7 7 6 6 6 6 6] [6561 7946 8614 9147 6562 5989 5992 5991 5990 5988 5989 5992 5991 5990 5988 5989 5992 5991 5990 5988 5989 5992 5991 5990 5988 5989 5992 5991 5990 5988 5989 5992 5991 5990 5988] [411 552 594 626 411 375 375 375 375 375 375 375 375 375 375 375 375 375 375 375 375 375 375 375 375 375 375 375 375 375 375 375 375 375 37…	152 108 72 73 33 34 37 38	[12 12 13 13 34 34 50 50]	168	0 958267648 185765961 316705536 1005507098 32758
O=C([O-])C[NH+](CC(=O)[O-])Cc1c([O-])cc2Oc3c([C@@]4(OC(=O)c5c4cccc5)c2c1)cc(CN(CC(=O)[O-])CC(=O)[O-])c(O)c3	325	622.533	C30H26N2O13	1461-15-0	622.53	Calcein	T14855	2-{[(7'-{[bis(carboxymethyl)amino]methyl}-3' 6'-dihydroxy-3-oxo-3H-spiro[2-benzofuran-1 9'-xanthen]-2'-yl)methyl](carboxymethyl)amino}acetic acid	HIT212005414	-8.29138	1	[[19 1 8 9 26 29 36 1 8] [5736 7423 7422 8318 6531 9100 8023 7423 7423] [358 463 463 576 409 623 557 463 463] [1 2 2 4 2 2 4 7 7] [5.1 2.6 0.6 1.2 5.4 1.7 1.6 4.418452262 1.465144277]]	22 23 59 60 11 12 13 14 41 42 69 20 21	[19 19 26 26 [1 8] 1 [1 8] 1 36 36 9 29 29]	169	0 67371008 861929504 543179504 737119318 32223
O=C(N[C@H](C(=O)N1[C@H](C(=O)N2[C@H](C(=O)N[C@H](C(=O)N[C@H](C(=O)N)CCC(=O)[O-])CCC(=O)[O-])CCC2)CCC1)CO)[C@@H](NC(=O)[C@H]1N(C(=O)[C@@H](NC(=O)C)CCCC[NH3+])CCC1)CO	306	910.968	C39H62N10O15	220334-14-5	910.97	Angstrom6	T26629	(4S)-4-{[(2S)-1-[(2S)-1-[(2S)-2-[(2S)-2-{[(2S)-1-[(2S)-6-amino-2-acetamidohexanoyl]pyrrolidin-2-yl]formamido}-3-hydroxypropanamido]-3-hydroxypropanoyl]pyrrolidine-2-carbonyl]pyrrolidin-2-yl]formamido}-4-{[(1S)-1-carbamoyl-3-carboxypropyl]carbamoyl}butanoic acid	HIT214318268	-8.24761	1	[[21 25 31 50 51 60 21 21 21 21 21 21 21 21] [6530 7423 8645 6531 7946 9147 6530 6531 9098 9101 9099 9097 9095 9096] [409 463 596 409 552 626 409 409 623 623 623 623 623 623] [1 2 4 2 2 4 7 7 10 10 10 10 10 10] [0.5 9.7 0.9 5.4 1.1 3.6 2.486007221 0.9463349754 1.2 1.2 1.2 1.2 1.2 1.2]]	7 59 60 9 11 12 72 52 86 155 37 38	[21 50 50 [21 21] 25 25 51 31 [21 21 21 21 21 21] [21 21 21 21 21 21] 60 60]	171	0 12845056 837042176 740172403 774868359 26621
Clc1c2c(nc3c1CCCC3)cc(C(=O)NCCC[C@H](C(=O)N1CCC(O)(CN3C(=O)c4c(N=C3)cc(NC(=O)CCN3CCN(C)CC3)cc4)CC1)Cc1ccccc1)cc2	2658	861.47	C48H57ClN8O5	2417089-74-6	861.47	XL177A	T9122	N-[(4S)-4-benzyl-5-[4-hydroxy-4-({7-[3-(4-methylpiperazin-1-yl)propanamido]-4-oxo-3 4-dihydroquinazolin-3-yl}methyl)piperidin-1-yl]-5-oxopentyl]-9-chloro-5 6 7 8-tetrahydroacridine-3-carboxamide	HIT213840215	-8.24312	1	[[53 59 6 7 8 9 52 49 30 31 32 42 43 44 19 24 23 22 21 20] [7387 9147 6528 6528 6528 6528 6528 6528 7987 7987 7987 7987 7987 7987 8340 8340 8340 8340 8340 8340] [461 626 409 409 409 409 409 409 554 554 554 554 554 554 577 577 577 577 577 577] [2 4 10 10 10 10 10 10 10 10 10 10 10 10 10 10 10 10 10 10] [4.2 1.8 0.6 0.6 0.6 0.6 0.6 0.6 0.5 0.5 0.5 0.5 0.5 0.5 0.5 0.5 0.5 0.5 0.5 0.5]]	95 76 77 15 79 37 38	[[6 7 8 9 52 49] 53 53 [30 31 32 42 43 44] [19 24 23 22 21 20] 59 59]	172	0 0 657408048 1060729558 804257235 32767
O=C(NC[C@H](C)c1ccccc1)c1c(O)c(O)cc2c(O)c(-c3c([O-])c4c(c(C(=O)NC[C@@H](C)c5ccccc5)c(O)c(O)c4)cc3C)c(C)cc12	404	700.776	C42H40N2O8	1228108-65-3	700.78	Sabutoclax	T6650	1 1' 6 6' 7 7'-hexahydroxy-3 3'-dimethyl-N5 N5'-bis(2-phenylpropyl)-[2 2'-binaphthalene]-5 5'-dicarboxamide	HIT212762131	-8.2305	1	[[33 35 7 6 11 10 9 8] [5736 5736 8690 8690 8690 8690 8690 8690] [358 358 599 599 599 599 599 599] [1 1 10 10 10 10 10 10] [7.4 6.1 0.6 0.6 0.6 0.6 0.6 0.6]]	22 23 36	[[33 35] [33 35] [7 6 11 10 9 8]]	176	0 12845056 270534658 88621634 872318032 32767
O=C([O-])[C@@H](NC(=O)[C@@H](NC(=O)CNC(=O)[C@H](NC(=O)[C@@H](N)Cc1ccc(O)cc1)C)Cc1ccccc1)CC(C)C	772	683.673	C31H40F3N5O9	67586-27-0	683.67	Leuphasyl TFA	T20435L	(2S)-2-[(2S)-2-{2-[(2R)-2-[(2S)-2-amino-3-(4-hydroxyphenyl)propanamido]propanamido]acetamido}-3-phenylpropanamido]-4-methylpentanoic acid; trifluoroacetic acid	HIT213890938	-8.21264	1	[[1 8 15 19 39] [8305 8023 9055 9100 8651] [575 557 621 623 596] [3 4 2 2 2] [1.8 0.7 1.1 0.7 6.5]]	41 28 29 35 45 82 20	[8 1 1 39 39 15 19]	180	0 8650752 547627008 89793043 326929556 32767
S(=O)(=O)(N(CCOc1cc2c(cc1)cccc2)[C@H]1[C@H](O)[C@@H](O)[C@H](O)[C@@H](CO)O1)c1ccc([NH2+][O-])cc1	933	520.552	C24H28N2O9S	188480-51-5	520.55	SCH54292	T9198	4-(hydroxyamino)-N-[2-(naphthalen-2-yloxy)ethyl]-N-[(2R 3R 4S 5S 6R)-3 4 5-trihydroxy-6-(hydroxymethyl)oxan-2-yl]benzene-1-sulfonamide	HIT213828640	-8.21204	1	[[1 33 1 34 35 36] [8305 6506 8614 7387 7423 8023] [575 408 594 461 463 557] [3 3 4 2 2 4] [1.4 5.9 3.3 17.2 0.7 2.4]]	39 40 76 77 11 41 42 28 33 34	[33 33 34 34 35 36 36 1 1 1]	181	0 1037041670 951065929 75287259 795860602 32247
Fc1cc([C@@H]2N(C3=Nn4c(-c5[nH+]c(N6CCN(C(=O)CCOCCNc7c8C(=O)N([C@@H]9C(=O)NC(=O)CC9)C(=O)c8ccc7)CC6)ccc5)cnc4C=C3)CCC2)ccc1	5387	814.863	C43H43FN10O6	2412055-93-5	814.86	CG 428	T41224	2-(2 6-dioxopiperidin-3-yl)-4-[(2-{3-[4-(6-{6-[(2R)-2-(3-fluorophenyl)pyrrolidin-1-yl]imidazo[1 2-b]pyridazin-3-yl}pyridin-2-yl)piperazin-1-yl]-3-oxopropoxy}ethyl)amino]-2 3-dihydro-1H-isoindole-1 3-dione	HIT214324258	-8.20374	1	[[10 13 40 41 42 43 44 41 48 47 46 45 42] [9147 8651 8322 8322 8322 8322 8322 8322 8322 8322 8322 8322 8322] [626 596 576 576 576 576 576 576 576 576 576 576 576] [4 2 10 10 10 10 10 10 10 10 10 10 10] [1.9 3.2 0.9 0.9 0.9 0.9 0.9 0.7 0.7 0.7 0.7 0.7 0.7]]	103 35 45 37 38	[[40 41 42 43 44 41 48 47 46 45 42] 13 13 10 10]	182	0 2361472 930037778 1008559099 803995131 32253
P(=O)(OC1(COc2c(F)cc(N3C(=O)O[C@@H](CNC(=O)C)C3)cc2)CCN(c2c(F)cc3C(=O)C(C(=O)[O-])=CN(C4CC4)c3c2)CC1)(O)[O-]	1321	807.774	C37H48F2N5O11P	T12337L	807.77	Oxaquin TEA	T12337L	1-cyclopropyl-7-[4-({4-[(5S)-5-(acetamidomethyl)-2-oxo-1 3-oxazolidin-3-yl]-2-fluorophenoxy}methyl)-4-(phosphonooxy)piperidin-1-yl]-6-fluoro-4-oxo-1 4-dihydroquinoline-3-carboxylic acid; triethylamine	HIT215519197	-8.17501	1	[[15 27 14 15 30 48 16 48 2 46 45 41 40 3 3 40 39 7 5 4] [6506 5270 6524 7387 6531 8326 7387 8326 7423 7423 7423 7423 7423 7423 7423 7423 7423 7423 7423 7423] [408 328 409 461 409 576 461 576 463 463 463 463 463 463 463 463 463 463 463 463] [3 1 4 2 2 2 7 7 10 10 10 10 10 10 10 10 10 10 10 10] [2.5 1.3 0.7 1.4 4 17.6 5.933763905 6.865261346 0.7 0.7 0.7 0.7 0.7 0.7 0.9 0.9 0.9 0.9 0.9 0.9]]	74 39 40 59 60 157 76 63 64 26 19 30 31 32	[27 15 15 30 30 14 15 16 16 [2 46 45 41 40 3 3 40 39 7 5 4] 48 48 48 48]	183	274726912 68044800 929614114 779996147 804257791 32767
S(=O)(=O)([O-])c1cc(O)c2c(c1)cc(NC(=O)Nc1cc3c(c(O)cc(S(=O)(=O)[O-])c3)cc1)cc2	364	548.453	C21H14N2Na2O9S2	20324-87-2	548.45	AMI-1	T2352	disodium 4-hydroxy-7-{[(5-hydroxy-7-sulfonatonaphthalen-2-yl)carbamoyl]amino}naphthalene-2-sulfonate	HIT212033148	-8.13731	1	[[19 27 30 1 34] [5736 6506 5736 9147 7423] [358 408 358 626 463] [1 3 1 4 7] [7.4 2.5 0.8 5.1 1.531631393]]	22 23 39 40 13 37 38	[[19 30] 19 27 27 34 1 1]	189	0 957747520 135336009 73975808 191682136 32235
Clc1c2c(N=S(=O)([O-])C)nn(CC(F)(F)F)c2c(-c2c([C@@H](NC(=O)Cn3nc(C(F)(F)F)c4[C@@H]5[C@H](C(F)(F)c34)C5)Cc3cc(F)cc(F)c3)nc(C#CC(S(=O)(=O)C)(C)C)cc2)cc1	365	968.282	C39H32ClF10N7O5S2	2189684-44-2	968.28	Lenacapavir	T11465	N-[(1S)-1-{3-[4-chloro-3-methanesulfonamido-1-(2 2 2-trifluoroethyl)-1H-indazol-7-yl]-6-(3-methanesulfonyl-3-methylbut-1-yn-1-yl)pyridin-2-yl}-2-(3 5-difluorophenyl)ethyl]-2-[(2S 4R)-5 5-difluoro-9-(trifluoromethyl)-7 8-diazatricyclo[4.3.0.0^{2 4}]nona-1(6) 8-dien-7-yl]acetamide	HIT212671307	-8.12937	1	[[39 59 59 13 20 18 17 15 14 24 25 26 31 35] [8651 7387 7387 8690 8690 8690 8690 8690 8690 9100 9100 9100 9100 9100] [596 461 461 599 599 599 599 599 599 623 623 623 623 623] [2 2 7 10 10 10 10 10 10 10 10 10 10 10] [1.5 2.9 4.762807909 0.5 0.5 0.5 0.5 0.5 0.5 0.8 0.8 0.8 0.8 0.8]]	76 77 63 64 35 45 36 86	[59 59 59 59 39 39 [13 20 18 17 15 14] [24 25 26 31 35]]	190	2162688 691275910 207450227 607780606 1002175131 32701
O=C(N[C@](C(=O)N)(Cc1ccccc1)C)[C@@H](NC(=O)C(NC(=O)[C@@H](NC(=O)C)CCCNC(=[NH2+])N)(C)C)CCCNC(=[NH2+])N	368	677.795	C30H51N11O7	TP2338L	677.8	Cenupatide acetate	TP2338L	(2S)-N-(1-{[(1S)-1-{[(1S)-1-benzyl-1-carbamoylethyl]carbamoyl}-4-carbamimidamidobutyl]carbamoyl}-1-methylethyl)-5-carbamimidamido-2-acetamidopentanamide; acetic acid	HIT215270938	-8.11346	1	[[11 30 31 31 34 37 11 11 12 12 28 30 30 30 31 31 11 11 11 11 11 11] [5736 5770 5285 5770 8651 8645 5736 6530 6530 6531 6530 5770 6530 6531 5770 6530 9101 9099 9097 9095 9096 9098] [358 360 329 360 596 596 358 409 409 409 409 360 409 409 360 409 623 623 623 623 623 623] [1 1 1 1 2 4 7 7 7 7 7 7 7 7 7 7 10 10 10 10 10 10] [4.6 2.8 6 5.2 4 3.4 2.660260689 1.101657426 1.460231958 0.6434085183 1.9590…	1 2 22 23 24 3 4 5 6 9 10 35 45 52 53 86 155	[31 31 11 11 11 [30 31] [30 31] [30 31] [30 31] [11 12 12 28 30 30 31] 31 34 34 37 37 [11 11 11 11 11 11] [11 11 11 11 11 11]]	192	16777216 8654848 547823648 490381843 372933632 32701
O(C)c1c(O)ccc([C@H]2[C@H](CO)c3c(c(O)cc([C@@H]4[C@@H](O)C(=O)c5c(O)cc(O)cc5O4)c3)O2)c1	387	482.436	C25H22O10	33889-69-9	482.44	Silychristin	T3879	(2R 3R)-3 5 7-trihydroxy-2-[(2R 3S)-7-hydroxy-2-(4-hydroxy-3-methoxyphenyl)-3-(hydroxymethyl)-2 3-dihydro-1-benzofuran-5-yl]-3 4-dihydro-2H-1-benzopyran-4-one	HIT212664670	-8.06558	1	[[9 18 24] [5992 5736 6506] [375 358 408] [1 1 3] [1.1 5.9 4.6]]	22 23 94 39 40	[18 18 9 24 24]	198	0 71303168 274728962 541343908 600638576 31582
O=C([O-])[C@@H](NC(=O)[C@@H](NC(=O)[C@@H](NC(=O)[C@@H](NC(=O)C)CCCC[NH3+])CC(=O)[O-])C(C)C)Cc1ccc(O)cc1	394	625.668	C28H43N5O11	TP2363L	625.67	Acetyl tetrapeptide-2 Acetate	TP2363L	(3S)-3-[(2S)-6-amino-2-acetamidohexanamido]-3-{[(1S)-1-{[(1S)-1-carboxy-2-(4-hydroxyphenyl)ethyl]carbamoyl}-2-methylpropyl]carbamoyl}propanoic acid; acetic acid	HIT213840635	-8.03873	1	[[1 33 33 33 11 12 24 39 12] [6506 5270 5399 9114 8023 7423 9147 8651 7423] [408 328 336 624 557 463 626 596 463] [3 1 1 3 4 2 4 2 7] [3.4 5 3 0.5 4.9 1.2 6.8 0.5 1.746121205]]	74 75 61 62 39 40 11 13 41 42 35 46 37 38	[33 33 33 33 1 1 12 12 11 11 39 33 24 24]	201	0 8650752 547627008 207233619 377261316 32767
O=C([O-])[C@@H](NC(=O)[C@@H](NC(=O)[C@H]1N(C(=O)[C@@H](NC(=O)[C@@H](NC(=O)[C@@H](NC(=O)[C@@H]([NH3+])CC(C)C)C(C)C)C(C)C)Cc2ccc(O)cc2)CCC1)Cc1c2c([nH]c1)cccc2)[C@H](O)C	429	877.037	C45H64N8O10	137201-62-8	877	Spinorphin	T8455	(2S 3R)-2-[(2S)-2-{[(2S)-1-[(2S)-2-[(2S)-2-[(2S)-2-[(2S)-2-amino-4-methylpentanamido]-3-methylbutanamido]-3-methylbutanamido]-3-(4-hydroxyphenyl)propanoyl]pyrrolidin-2-yl]formamido}-3-(1H-indol-3-yl)propanamido]-3-hydroxybutanoic acid	HIT212661177	-8.02819	1	[[6 6 47 62 63 62 63 45 46 47 48 53 45 46 47 48 53 48 53 52 51 50 49] [5270 9114 8305 7423 7422 7423 7423 8319 8319 8319 8319 8319 8614 8614 8614 8614 8614 8618 8618 8618 8618 8618 8618] [328 624 575 463 463 463 463 576 576 576 576 576 594 594 594 594 594 594 594 594 594 594 594] [1 3 3 2 2 7 7 10 10 10 10 10 10 10 10 10 10 10 10 10 10 10 10] [9.5 8.9 3.5 14.9 0.6 5.872907755 1.613587329 0.8 0.8 …	74 75 11 12 13 14 28 29 103 104 158 46 105	[6 6 [62 63] 62 [62 63] 62 47 47 [45 46 47 48 53] [45 46 47 48 53 48 53 52 51 50 49] [48 53 52 51 50 49] 6 6]	205	0 8388608 834953232 626549299 1065190807 32767
O=C1C(c2c3c(n(CCC[NH3+])c2)cccc3)=C(c2c3c(n(C)c2)cccc3)C(=O)[N-]1	3043	458.509	C26H26N4O4	138516-31-1	458.51	Bisindolylmaleimide VIII acetate	T10549	3-[1-(3-aminopropyl)-1H-indol-3-yl]-4-(1-methyl-1H-indol-3-yl)-2 5-dihydro-1H-pyrrole-2 5-dione; acetic acid	HIT212671062	-8.01172	1	[[10 10 10 10 1 1 30 10 10 10] [5285 5736 5737 6530 8651 9100 9147 5736 5737 6530] [329 358 358 409 596 623 626 358 358 409] [1 1 1 1 2 2 4 7 7 7] [10.2 2.3 0.5 8.9 3.6 1 1.6 4.05831329 4.693204824 6.891050081]]	1 2 22 23 24 25 7 8 9 10 35 45 20 37 38	[10 10 [10 10] 10 [10 10] [10 10] 10 10 10 10 1 1 1 30 30]	206	0 524288 837337106 605578022 761495635 32701
