# Supplementary material for: Meta-analysis of multi-center transcriptomic profiles and machine learning reveal phospholipase Cβ4 as a Wnt/Ca²+ signaling mediator in glioblastoma immunotherapy
Source: Front Immunol. 2025 Aug 7;16:1610683. doi: 10.3389/fimmu.2025.1610683 (PMC12368592; doi:10.3389/fimmu.2025.1610683)
Supplement: Supplementary file 4 [file Table2.xlsx]

## Sheet: Fig.1C
	APCDD1	SOD3	ITPRIPL1	PLCB4	RAC2	THRA	RIN3	HMGB2	IMPA2	CD274	LAMA1	SLC15A3	SLC29A1	TPST1	ABLIM1	ATF3	CYGB	FAM171B	NPM2	PLXNA4	PTX3	RAB20	C1QB	CYTL1	GALNT14	NFAM1	P2RX7	RAB42	RND2	SUN2	BICC1	CAMK2G	CAPG	FCGR1A	ICAM1	RASGRP1	NEGR1	SELENBP1	TIFA	B2M	C1QA	CNTNAP1	CSPG4	NCF1C	RGS1	SDC2
PD1_datGBM_PRJNA482620	1	0	0	0	0	0	0	0	0	0	1	1	1	1	0	0	0	0	0	0	0	0	0	0	0	0	0	0	0	0	0	0	0	0	0	0	0	0	0	0	0	0	0	0	0	0
PD1_datMelanoma_GSE91061	1	1	1	1	1	1	0	0	0	0	0	0	0	0	1	1	1	1	1	1	1	1	0	0	0	0	0	0	0	0	0	0	0	0	0	0	0	0	0	0	0	0	0	0	0	0
PD1_RCC_Braun	0	0	0	0	0	0	1	0	0	0	0	0	0	0	0	0	0	0	0	0	0	0	1	1	1	1	1	1	1	1	0	0	0	0	0	0	0	0	0	0	0	0	0	0	0	0
PDL1_datBLCA_IMvigor	1	1	0	1	1	0	1	1	1	0	0	0	0	0	0	0	0	0	0	0	0	0	0	0	0	0	0	0	0	0	1	1	1	1	1	1	0	0	0	0	0	0	0	0	0	0
PD1_CTLA4_datMelanoma_PRJEB23709	1	0	0	0	0	1	0	1	0	1	0	0	0	0	0	0	0	0	0	0	0	0	0	0	0	0	0	0	0	0	0	0	0	0	0	0	1	1	1	0	0	0	0	0	0	0
PD1_datSTAD_PRJEB25780	0	1	1	0	0	0	0	0	1	1	0	0	0	0	0	0	0	0	0	0	0	0	0	0	0	0	0	0	0	0	0	0	0	0	0	0	0	0	0	1	1	1	1	1	1	1

## Sheet: Fig.2A
	CNV_APCDD1	CNV_CD274	CNV_HMGB2	CNV_IMPA2	CNV_ITPRIPL1	CNV_PLCB4	CNV_RAC2	CNV_RIN3	CNV_SOD3	CNV_THRA	mut_APCDD1	mut_CD274	mut_HMGB2	mut_IMPA2	mut_ITPRIPL1	mut_PLCB4	mut_RAC2	mut_RIN3	mut_SOD3	mut_THRA	mut_ATRX	mut_PIK3CA	mut_RB1	mut_TP53	mut_EGFR	mut_PTEN	mut_IDH1	mut_IDH2	cohort
TCGA-02-0001-01C	5	1	5	5	1	3	5	5	5	3	5	5	5	5	5	5	5	5	5	5	5	5	5	5	5	5	5	5	TCGA
TCGA-02-0003-01A	5	5	5	5	5	5	5	5	5	5	5	5	5	5	5	5	5	5	5	5	5	5	5	6	6	5	5	5	TCGA
TCGA-02-0006-01B	3	5	5	3	5	1	5	5	5	5	5	5	5	5	5	5	5	5	5	5	5	5	5	5	5	5	5	5	TCGA
TCGA-02-0007-01A	5	5	5	5	5	5	3	3	5	5	5	5	5	5	5	5	5	5	5	5	5	5	5	5	5	5	5	5	TCGA
TCGA-02-0009-01A	5	3	5	5	5	5	5	5	5	5	5	5	5	5	5	5	5	5	5	5	5	5	5	5	5	5	5	5	TCGA
TCGA-02-0010-01A	3	3	5	3	5	5	3	3	5	5	5	5	5	5	5	5	5	5	5	5	5	5	5	5	5	5	5	5	TCGA
TCGA-02-0011-01B	3	1	5	3	5	3	5	3	1	5	5	5	5	5	5	5	5	5	5	5	5	5	5	5	5	5	5	5	TCGA
TCGA-02-0014-01A	5	3	3	5	5	5	5	5	3	5	5	5	5	5	5	5	5	5	5	5	5	5	5	5	5	5	5	5	TCGA
TCGA-02-0015-01A	5	4	5	5	5	1	3	5	5	5	5	5	5	5	5	5	5	5	5	5	5	5	5	5	5	5	5	5	TCGA
TCGA-02-0016-01A	5	3	5	5	5	1	3	5	5	5	5	5	5	5	5	5	5	5	5	5	5	5	5	5	5	5	5	5	TCGA
TCGA-02-0021-01A	5	5	5	5	5	1	5	5	5	5	5	5	5	5	5	5	5	5	5	5	5	5	5	5	5	5	5	5	TCGA
TCGA-02-0023-01B	5	5	5	5	5	5	5	5	5	5	5	5	5	5	5	5	5	5	5	5	5	5	5	5	5	5	5	5	TCGA
TCGA-02-0024-01B	5	1	3	5	3	5	5	3	5	5	5	5	5	5	5	5	5	5	5	5	5	5	5	5	5	5	5	5	TCGA
TCGA-02-0025-01A	1	1	5	1	5	1	5	3	5	5	5	5	5	5	5	5	5	5	5	5	5	5	5	5	5	5	5	5	TCGA
TCGA-02-0026-01B	5	5	3	5	5	5	5	5	5	5	5	5	5	5	5	5	5	5	5	5	5	5	5	5	5	5	5	5	TCGA
TCGA-02-0027-01A	5	3	5	5	5	5	3	5	5	5	5	5	5	5	5	5	5	5	5	5	5	5	5	5	5	5	5	5	TCGA
TCGA-02-0028-01A	5	5	5	5	5	5	5	5	5	5	5	5	5	5	5	5	5	5	5	5	5	5	5	5	5	5	5	5	TCGA
TCGA-02-0033-01A	5	5	5	5	5	5	5	5	5	3	5	5	5	5	5	5	5	5	5	5	5	6	6	6	5	5	5	5	TCGA
TCGA-02-0034-01A	3	5	5	3	5	1	5	3	5	5	5	5	5	5	5	5	5	5	5	5	5	5	5	5	5	5	5	5	TCGA
TCGA-02-0037-01A	5	3	5	5	5	1	5	5	5	5	5	5	5	5	5	5	5	5	5	5	5	5	5	5	5	5	5	5	TCGA
TCGA-02-0038-01A	5	5	5	5	5	5	5	5	5	3	5	5	5	5	5	5	5	5	5	5	5	5	5	5	5	5	5	5	TCGA
TCGA-02-0039-01A	5	5	5	5	5	5	3	3	5	3	5	5	5	5	5	5	5	5	5	5	5	5	5	5	5	5	5	5	TCGA
TCGA-02-0043-01A	5	5	5	5	5	1	3	5	5	5	5	5	5	5	5	5	5	5	5	5	5	5	5	5	5	5	5	5	TCGA
TCGA-02-0046-01A	5	5	5	5	5	5	5	5	5	5	5	5	5	5	5	5	5	5	5	5	5	5	5	5	5	5	5	5	TCGA
TCGA-02-0047-01A	5	5	5	5	5	5	5	3	5	5	5	5	5	5	5	5	5	5	5	5	5	6	5	5	5	5	5	5	TCGA
TCGA-02-0048-01A	5	5	5	5	5	5	5	3	5	5	5	5	5	5	5	5	5	5	5	5	5	5	5	5	5	5	5	5	TCGA
TCGA-02-0051-01A	5	1	5	5	5	1	1	3	5	1	5	5	5	5	5	5	5	5	5	5	5	5	5	5	5	5	5	5	TCGA
TCGA-02-0052-01A	5	1	5	5	5	5	5	5	5	5	5	5	5	5	5	5	5	5	5	5	5	5	5	5	5	5	5	5	TCGA
TCGA-02-0054-01A	5	4	3	5	5	1	3	5	3	5	5	5	5	5	5	5	5	5	5	5	5	5	5	5	5	5	5	5	TCGA
TCGA-02-0055-01A	5	5	1	5	5	1	1	3	1	3	5	5	5	5	5	5	5	5	5	5	5	5	5	6	5	6	5	5	TCGA
TCGA-02-0057-01A	5	3	5	5	5	1	3	5	5	5	5	5	5	5	5	5	5	5	5	5	5	5	5	5	5	5	5	5	TCGA
TCGA-02-0058-01A	5	3	5	5	5	5	5	4	5	5	5	5	5	5	5	5	5	5	5	5	5	5	5	5	5	5	5	5	TCGA
TCGA-02-0059-01A	5	5	5	5	3	5	3	4	5	3	5	5	5	5	5	5	5	5	5	5	5	5	5	5	5	5	5	5	TCGA
TCGA-02-0060-01A	5	5	1	5	5	3	3	3	5	5	5	5	5	5	5	5	5	5	5	5	5	5	5	5	5	5	5	5	TCGA
TCGA-02-0064-01A	5	3	3	5	5	5	5	5	5	5	5	5	5	5	5	5	5	5	5	5	5	5	5	5	5	5	5	5	TCGA
TCGA-02-0068-01A	5	3	5	5	5	1	5	5	5	3	5	5	5	5	5	5	5	5	5	5	5	5	5	5	5	5	5	5	TCGA
TCGA-02-0069-01A	5	1	1	5	5	5	1	3	3	5	5	5	5	5	5	5	5	5	5	5	5	5	5	5	5	5	5	5	TCGA
TCGA-02-0070-01A	5	5	5	5	5	5	5	5	5	5	5	5	5	5	5	5	5	5	5	5	5	5	5	5	5	5	5	5	TCGA
TCGA-02-0071-01A	5	5	5	5	5	5	5	5	5	5	5	5	5	5	5	5	5	5	5	5	5	5	5	5	5	5	5	5	TCGA
TCGA-02-0074-01A	1	1	1	1	3	1	1	3	1	5	5	5	5	5	5	5	5	5	5	5	5	5	5	5	5	5	5	5	TCGA
TCGA-02-0075-01A	3	5	1	3	3	1	3	1	1	5	5	5	5	5	5	5	5	5	5	5	5	5	5	5	5	5	5	5	TCGA
TCGA-02-0079-01A	3	5	3	3	5	5	3	5	3	3	5	5	5	5	5	5	5	5	5	5	5	5	5	5	5	5	5	5	TCGA
TCGA-02-0080-01A	5	4	5	5	5	5	5	5	4	5	5	5	5	5	5	5	5	5	5	5	5	5	5	5	5	5	5	5	TCGA
TCGA-02-0083-01A	5	3	5	5	5	1	5	5	5	5	5	5	5	5	5	5	5	5	5	5	5	5	5	5	5	5	5	5	TCGA
TCGA-02-0084-01A	5	5	5	5	5	1	5	5	5	5	5	5	5	5	5	5	5	5	5	5	5	5	5	5	5	5	5	5	TCGA
TCGA-02-0085-01A	5	5	5	5	5	5	5	5	5	5	5	5	5	5	5	5	5	5	5	5	5	5	5	5	5	5	5	5	TCGA
TCGA-02-0086-01A	5	3	5	5	5	1	3	3	5	3	5	5	5	5	5	5	5	5	5	5	5	5	5	5	5	5	5	5	TCGA
TCGA-02-0087-01A	5	5	5	5	5	5	5	5	5	5	5	5	5	5	5	5	5	5	5	5	5	5	5	5	5	5	5	5	TCGA
TCGA-02-0089-01A	5	3	5	5	5	1	5	5	5	5	5	5	5	5	5	5	5	5	5	5	5	5	5	5	5	5	5	5	TCGA
TCGA-02-0099-01A	5	3	5	5	5	5	3	3	5	5	5	5	5	5	5	5	5	5	5	5	5	5	5	5	5	5	5	5	TCGA
TCGA-02-0102-01A	5	5	5	5	5	5	5	1	5	5	5	5	5	5	5	5	5	5	5	5	5	5	5	5	5	5	5	5	TCGA
TCGA-02-0104-01A	1	3	5	1	5	5	5	3	5	5	5	5	5	5	5	5	5	5	5	5	5	5	5	5	5	5	5	5	TCGA
TCGA-02-0106-01A	3	3	5	3	1	1	1	5	5	3	5	5	5	5	5	5	5	5	5	5	5	5	5	5	5	5	5	5	TCGA
TCGA-02-0107-01A	5	3	5	5	5	5	5	3	5	5	5	5	5	5	5	5	5	5	5	5	5	5	5	5	5	5	5	5	TCGA
TCGA-02-0111-01A	5	5	5	5	5	1	5	5	5	5	5	5	5	5	5	5	5	5	5	5	5	5	5	5	5	5	5	5	TCGA
TCGA-02-0113-01A	3	5	1	3	1	1	3	3	1	3	5	5	5	5	5	5	5	5	5	5	5	5	5	5	5	5	5	5	TCGA
TCGA-02-0114-01A	5	3	5	5	5	5	5	5	5	5	5	5	5	5	5	5	5	5	5	5	5	5	5	5	5	5	5	5	TCGA
TCGA-02-0115-01A	5	3	5	5	5	1	5	5	5	3	5	5	5	5	5	5	5	5	5	5	5	5	5	5	5	5	5	5	TCGA
TCGA-02-0116-01A	5	3	5	5	5	1	5	5	5	5	5	5	5	5	5	5	5	5	5	5	5	5	5	5	5	5	5	5	TCGA
TCGA-02-0258-01A	5	3	3	5	5	1	5	4	5	3	5	5	5	5	5	5	5	5	5	5	5	5	5	5	5	5	5	5	TCGA
TCGA-02-0260-01A	5	5	5	5	5	5	3	5	5	5	5	5	5	5	5	5	5	5	5	5	5	5	5	5	5	5	5	5	TCGA
TCGA-02-0266-01A	1	1	5	1	5	1	3	3	5	1	5	5	5	5	5	5	5	5	5	5	5	5	5	5	5	5	5	5	TCGA
TCGA-02-0269-01B	5	5	5	5	5	1	3	5	5	3	5	5	5	5	5	5	5	5	5	5	5	5	5	5	5	5	5	5	TCGA
TCGA-02-0271-01A	1	5	5	1	5	5	5	5	5	5	5	5	5	5	5	5	5	5	5	5	5	5	5	5	5	5	5	5	TCGA
TCGA-02-0281-01A	1	1	5	1	1	3	1	3	5	1	5	5	5	5	5	5	5	5	5	5	5	5	5	5	5	5	5	5	TCGA
TCGA-02-0285-01A	5	3	5	5	5	1	5	5	5	5	5	5	5	5	5	5	5	5	5	5	5	5	5	5	5	5	5	5	TCGA
TCGA-02-0289-01A	5	5	5	5	5	1	5	5	5	5	5	5	5	5	5	5	5	5	5	5	5	5	5	5	5	5	5	5	TCGA
TCGA-02-0290-01A	5	3	5	5	5	1	5	5	5	5	5	5	5	5	5	5	5	5	5	5	5	5	5	5	5	5	5	5	TCGA
TCGA-02-0317-01A	5	5	5	5	5	5	5	5	5	5	5	5	5	5	5	5	5	5	5	5	5	5	5	5	5	5	5	5	TCGA
TCGA-02-0321-01A	5	5	5	5	5	5	3	5	5	5	5	5	5	5	5	5	5	5	5	5	5	5	5	5	5	5	5	5	TCGA
TCGA-02-0324-01A	3	5	5	3	5	5	1	3	5	5	5	5	5	5	5	5	5	5	5	5	5	5	5	5	5	5	5	5	TCGA
TCGA-02-0325-01A	1	1	5	1	5	5	3	3	5	1	5	5	5	5	5	5	5	5	5	5	5	5	5	5	5	5	5	5	TCGA
TCGA-02-0326-01A	5	5	5	5	5	5	3	5	5	5	5	5	5	5	5	5	5	5	5	5	5	5	5	5	5	5	5	5	TCGA
TCGA-02-0330-01A	5	3	5	5	5	5	5	3	5	5	5	5	5	5	5	5	5	5	5	5	5	5	5	5	5	5	5	5	TCGA
TCGA-02-0332-01A	5	1	5	5	5	5	5	3	5	5	5	5	5	5	5	5	5	5	5	5	5	5	5	5	5	5	5	5	TCGA
TCGA-02-0333-01A	5	3	5	5	5	1	3	5	5	5	5	5	5	5	5	5	5	5	5	5	5	5	5	5	5	5	5	5	TCGA
TCGA-02-0337-01A	5	5	5	5	5	5	5	5	5	5	5	5	5	5	5	5	5	5	5	5	5	5	5	5	5	5	5	5	TCGA
TCGA-02-0338-01A	5	5	5	5	5	5	5	5	5	5	5	5	5	5	5	5	5	5	5	5	5	5	5	5	5	5	5	5	TCGA
TCGA-02-0339-01A	5	3	5	5	5	5	5	5	5	5	5	5	5	5	5	5	5	5	5	5	5	5	5	5	5	5	5	5	TCGA
TCGA-02-0422-01A	5	3	5	5	5	5	5	5	5	1	5	5	5	5	5	5	5	5	5	5	5	5	5	5	5	5	5	5	TCGA
TCGA-02-0430-01A	5	5	5	5	5	5	5	5	5	5	5	5	5	5	5	5	5	5	5	5	5	5	5	5	5	5	5	5	TCGA
TCGA-02-0432-01A	5	3	3	5	5	5	5	3	5	5	5	5	5	5	5	5	5	5	5	5	5	5	5	5	5	5	5	5	TCGA
TCGA-02-0440-01A	5	3	5	5	5	5	5	5	5	5	5	5	5	5	5	5	5	5	5	5	5	5	5	5	5	5	5	5	TCGA
TCGA-02-0446-01A	5	5	5	5	5	5	5	3	5	5	5	5	5	5	5	5	5	5	5	5	5	5	5	5	5	5	5	5	TCGA
TCGA-02-0451-01A	5	3	5	5	5	5	5	5	5	5	5	5	5	5	5	5	5	5	5	5	5	5	5	5	5	5	5	5	TCGA
TCGA-02-0456-01A	5	1	5	5	5	1	3	3	5	1	5	5	5	5	5	5	5	5	5	5	5	5	5	5	5	5	5	5	TCGA
TCGA-02-2466-01A	5	3	3	5	5	1	3	3	5	1	5	5	5	5	5	5	5	5	5	5	5	5	5	5	6	5	5	5	TCGA
TCGA-02-2470-01A	3	5	5	3	5	5	5	5	5	5	5	5	5	5	5	6	5	5	5	5	5	5	5	5	5	6	5	5	TCGA
TCGA-02-2483-01A	5	1	3	5	5	1	3	5	3	5	5	5	5	5	5	5	5	5	5	5	6	5	5	6	5	5	6	5	TCGA
TCGA-02-2485-01A	5	5	3	5	5	5	5	5	3	5	5	5	5	5	5	5	5	5	5	5	5	6	5	6	6	5	5	5	TCGA
TCGA-02-2486-01A	5	5	5	5	5	5	3	5	5	5	5	5	5	5	5	5	5	5	5	5	5	5	5	5	5	5	5	5	TCGA
TCGA-06-0119-01A	5	3	5	5	5	1	5	5	5	5	5	5	5	5	5	5	5	5	5	5	5	5	5	5	5	5	5	5	TCGA
TCGA-06-0121-01A	5	5	5	5	5	5	5	5	5	5	5	5	5	5	5	5	5	5	5	5	5	5	5	5	5	5	5	5	TCGA
TCGA-06-0122-01A	5	3	5	5	5	1	5	5	5	5	5	5	5	5	5	5	5	5	5	5	5	5	5	5	5	5	5	5	TCGA
TCGA-06-0124-01A	5	3	5	5	5	5	5	5	5	5	5	5	5	5	5	5	5	5	5	5	5	5	5	5	5	6	5	5	TCGA
TCGA-06-0125-01A	5	5	5	5	5	1	5	5	5	5	5	5	5	5	5	5	5	5	5	5	5	5	5	5	6	6	5	5	TCGA
TCGA-06-0126-01A	5	3	5	5	5	1	5	5	5	5	5	5	5	5	5	5	5	5	5	5	5	5	5	5	5	5	5	5	TCGA
TCGA-06-0127-01A	5	5	5	5	5	1	5	5	5	5	5	5	5	5	5	5	5	5	5	5	5	5	5	5	5	5	5	5	TCGA
TCGA-06-0128-01A	1	3	5	1	5	1	5	3	5	5	5	5	5	5	5	5	5	5	5	5	5	5	5	6	5	5	6	5	TCGA
TCGA-06-0129-01A	3	5	4	3	5	5	3	3	5	5	5	5	5	5	5	5	5	5	5	5	6	5	5	6	5	5	6	5	TCGA
TCGA-06-0130-01A	1	1	1	1	5	1	1	4	1	3	5	5	5	5	5	5	5	5	5	5	5	5	6	6	5	5	5	5	TCGA
TCGA-06-0132-01A	5	3	5	5	5	5	5	5	5	5	5	5	5	5	5	5	5	5	5	5	5	5	5	5	5	5	5	5	TCGA
TCGA-06-0133-01A	5	5	5	5	1	5	5	5	5	5	5	5	5	5	5	5	5	5	5	5	5	5	5	5	5	5	5	5	TCGA
TCGA-06-0137-01A	5	1	5	5	5	1	5	5	5	5	5	5	5	5	5	5	5	5	5	5	5	5	5	5	5	5	5	5	TCGA
TCGA-06-0138-01A	5	5	3	5	5	5	5	3	3	5	5	5	5	5	5	5	5	5	5	5	5	5	5	5	5	5	5	5	TCGA
TCGA-06-0139-01B	5	3	5	5	5	5	5	5	5	5	5	5	5	5	5	5	5	5	5	5	5	5	5	5	5	5	5	5	TCGA
TCGA-06-0140-01A	5	5	5	5	5	5	3	5	5	5	5	5	5	5	5	5	5	5	5	5	5	5	6	5	5	5	5	5	TCGA
TCGA-06-0141-01A	5	3	5	5	5	5	3	3	5	5	5	5	5	5	5	5	5	5	5	5	5	5	5	5	5	5	5	5	TCGA
TCGA-06-0142-01A	5	5	5	5	5	5	5	5	5	5	5	5	5	5	5	5	5	5	5	5	5	5	5	5	6	5	5	5	TCGA
TCGA-06-0143-01A	5	5	5	5	5	5	5	3	5	5	5	5	5	5	5	5	5	5	5	5	5	5	5	5	5	5	5	5	TCGA
TCGA-06-0145-01A	5	3	5	5	5	5	3	5	5	5	5	5	5	5	5	5	5	5	5	5	5	5	5	5	5	5	5	5	TCGA
TCGA-06-0146-01A	5	1	5	5	5	5	5	3	5	5	5	5	5	5	5	5	5	5	5	5	5	5	5	5	5	5	5	5	TCGA
TCGA-06-0147-01A	1	5	5	1	5	1	3	5	5	3	5	5	5	5	5	5	5	5	5	5	5	5	5	5	5	5	5	5	TCGA
TCGA-06-0148-01A	5	4	5	5	5	1	5	5	5	5	5	5	5	5	5	5	5	5	5	5	5	5	5	5	5	5	5	5	TCGA
TCGA-06-0149-01A	5	5	5	5	5	1	5	5	5	3	5	5	5	5	5	5	5	5	5	5	5	5	5	5	5	5	5	5	TCGA
TCGA-06-0150-01A	5	3	5	5	5	1	5	5	5	5	5	5	5	5	5	5	5	5	5	5	5	5	5	5	5	5	5	5	TCGA
TCGA-06-0151-01A	3	5	5	3	1	1	5	1	5	1	5	5	5	5	5	5	5	5	5	5	5	5	5	5	5	5	5	5	TCGA
TCGA-06-0152-01A	5	5	3	5	3	1	3	5	3	3	5	5	5	5	5	5	5	5	5	5	5	5	5	5	5	5	5	5	TCGA
TCGA-06-0154-01A	5	3	5	5	5	1	5	5	5	5	5	5	5	5	5	5	5	5	5	5	5	5	5	5	6	5	5	5	TCGA
TCGA-06-0155-01B	5	5	5	5	5	5	5	5	5	5	5	5	5	5	5	5	5	5	5	5	5	5	5	5	6	6	5	5	TCGA
TCGA-06-0157-01A	5	5	5	5	5	1	5	5	5	5	5	5	5	5	5	5	5	5	5	5	5	5	5	5	6	6	5	5	TCGA
TCGA-06-0158-01A	5	3	5	5	5	1	3	5	5	5	5	5	5	5	5	5	5	5	5	5	5	5	5	5	6	5	5	5	TCGA
TCGA-06-0159-01A	5	5	5	5	5	5	3	1	5	3	5	5	5	5	5	5	5	5	5	5	5	5	5	5	5	5	5	5	TCGA
TCGA-06-0160-01A	5	5	5	5	5	5	5	5	5	5	5	5	5	5	5	5	5	5	5	5	5	5	5	5	5	5	5	5	TCGA
TCGA-06-0162-01A	5	3	5	5	5	5	3	3	5	5	5	5	5	5	5	5	5	5	5	5	5	5	5	5	5	5	5	5	TCGA
TCGA-06-0164-01A	5	3	5	5	5	1	3	5	5	3	5	5	5	5	5	5	5	5	5	5	5	5	5	5	5	5	5	5	TCGA
TCGA-06-0165-01A	5	5	5	5	5	5	5	5	5	5	5	5	5	5	5	5	5	5	5	5	5	5	5	5	5	5	5	5	TCGA
TCGA-06-0166-01A	5	3	3	5	5	5	3	3	3	3	5	5	5	5	5	5	5	5	5	5	5	6	5	5	5	6	5	5	TCGA
TCGA-06-0168-01A	5	5	5	5	5	5	3	5	5	5	5	5	5	5	5	5	5	5	5	5	5	5	5	5	5	6	5	5	TCGA
TCGA-06-0169-01A	5	5	5	5	5	1	5	5	5	5	5	5	5	5	5	5	5	5	5	5	5	5	5	5	5	5	5	5	TCGA
TCGA-06-0171-01A	3	3	5	3	5	1	5	3	5	5	5	5	5	5	5	5	5	5	5	5	5	6	5	5	5	5	5	5	TCGA
TCGA-06-0173-01A	3	3	5	3	5	1	5	5	3	1	5	5	5	5	5	5	5	5	5	5	5	5	5	5	5	5	5	5	TCGA
TCGA-06-0174-01A	5	5	3	5	5	1	5	5	3	5	5	5	5	5	5	5	5	5	5	5	5	5	5	5	6	5	5	5	TCGA
TCGA-06-0175-01A	5	3	5	5	5	1	3	5	3	5	5	5	5	5	5	5	5	5	5	5	5	5	5	5	5	5	5	5	TCGA
TCGA-06-0176-01A	5	5	5	5	5	1	5	5	5	5	5	5	5	5	5	5	5	5	5	5	5	5	5	5	5	5	5	5	TCGA
TCGA-06-0177-01A	5	3	3	5	5	1	5	1	3	3	5	5	5	5	5	5	5	5	5	5	5	5	5	5	5	5	5	5	TCGA
TCGA-06-0178-01A	5	5	5	5	5	5	5	5	5	5	5	5	5	5	5	5	5	5	5	5	5	5	5	5	5	5	5	5	TCGA
TCGA-06-0179-01A	5	5	5	5	5	1	5	5	5	5	5	5	5	5	5	5	5	5	5	5	5	5	5	5	5	5	5	5	TCGA
TCGA-06-0182-01A	5	5	5	5	3	1	3	5	5	5	5	5	5	5	5	5	5	5	5	5	5	5	5	5	5	5	5	5	TCGA
TCGA-06-0184-01A	5	5	5	5	5	5	5	5	5	3	5	5	5	5	5	5	5	5	5	5	5	5	6	6	5	6	5	5	TCGA
TCGA-06-0185-01A	5	3	5	5	5	1	3	1	5	5	5	5	5	5	5	5	5	5	5	5	5	5	5	5	6	5	5	5	TCGA
TCGA-06-0187-01A	5	3	5	5	5	5	5	5	5	3	5	5	5	5	5	5	5	5	5	5	5	5	5	5	5	6	5	5	TCGA
TCGA-06-0188-01A	1	3	5	1	3	3	3	3	5	1	5	5	5	5	5	5	5	5	5	5	5	5	6	6	5	6	5	5	TCGA
TCGA-06-0189-01A	5	5	5	5	5	1	3	5	5	3	5	5	5	5	5	5	5	5	5	5	5	5	5	6	5	5	5	5	TCGA
TCGA-06-0190-01A	5	5	5	5	5	5	5	5	5	3	5	5	5	5	5	5	5	5	5	5	5	5	5	6	5	6	5	5	TCGA
TCGA-06-0192-01B	5	5	3	5	1	1	5	3	3	5	5	5	5	5	5	5	5	5	5	5	5	5	5	5	5	6	5	5	TCGA
TCGA-06-0194-01A	5	5	5	5	5	5	3	3	5	5	5	5	5	5	5	5	5	5	5	5	5	5	5	5	5	5	5	5	TCGA
TCGA-06-0195-01B	5	1	1	5	5	1	5	1	1	1	5	5	5	5	5	5	5	5	5	5	5	5	6	6	5	6	5	5	TCGA
TCGA-06-0197-01A	1	5	5	1	5	1	3	5	5	3	5	5	5	5	5	5	5	5	5	5	5	5	5	5	5	5	5	5	TCGA
TCGA-06-0201-01A	5	5	5	5	5	5	5	5	5	5	5	5	5	5	5	5	5	5	5	5	5	5	5	5	5	5	5	5	TCGA
TCGA-06-0206-01A	3	5	5	3	5	1	5	5	5	3	5	5	5	5	5	5	5	5	5	5	5	5	5	5	5	5	5	5	TCGA
TCGA-06-0208-01B	5	3	5	5	5	5	5	5	5	5	5	5	5	5	5	5	5	5	5	5	5	5	5	5	5	5	5	5	TCGA
TCGA-06-0209-01A	1	3	5	1	5	1	1	3	5	5	5	5	5	5	5	5	5	5	5	5	5	5	5	5	5	5	5	5	TCGA
TCGA-06-0210-01B	5	3	5	5	5	5	5	5	5	5	5	5	5	5	5	5	5	5	5	5	5	6	5	6	5	5	5	5	TCGA
TCGA-06-0211-01B	5	3	5	5	5	1	5	5	5	5	5	5	5	5	5	5	5	5	5	5	5	5	5	5	6	5	5	5	TCGA
TCGA-06-0213-01A	3	3	5	3	5	5	5	5	5	5	5	5	5	5	5	5	5	6	5	5	6	5	6	5	5	6	5	5	TCGA
TCGA-06-0214-01A	5	3	5	5	5	5	5	5	5	5	5	5	5	5	5	5	5	5	5	5	5	5	5	5	5	5	5	5	TCGA
TCGA-06-0216-01B	5	1	3	5	1	1	3	3	3	1	5	5	5	5	5	5	5	5	5	5	5	5	5	5	5	6	5	5	TCGA
TCGA-06-0219-01A	5	3	5	5	5	5	3	3	5	5	5	5	5	5	5	5	5	5	5	5	5	5	5	5	5	5	5	5	TCGA
TCGA-06-0221-01A	5	3	5	5	5	5	3	3	5	5	5	5	5	5	5	5	5	5	5	5	6	5	5	6	5	5	6	5	TCGA
TCGA-06-0237-01A	3	3	5	3	5	1	3	5	5	1	5	5	5	5	5	5	5	5	5	5	5	5	5	6	6	5	5	5	TCGA
TCGA-06-0238-01A	1	5	5	1	5	5	5	5	5	5	5	5	5	5	5	5	5	5	5	5	5	5	5	6	5	5	5	5	TCGA
TCGA-06-0240-01A	5	5	5	5	5	5	5	5	5	5	5	5	5	5	5	5	5	5	5	5	5	5	5	5	5	5	5	5	TCGA
TCGA-06-0241-01A	5	5	3	5	5	5	3	3	5	5	5	5	5	5	5	5	5	5	5	5	6	5	5	6	5	5	5	5	TCGA
TCGA-06-0394-01A	5	3	5	5	5	5	5	5	5	5	5	5	5	5	5	5	5	5	5	5	5	5	5	5	5	5	5	5	TCGA
TCGA-06-0397-01A	5	3	5	5	5	1	3	1	5	5	5	5	5	5	5	5	5	5	5	5	5	5	5	5	5	5	5	5	TCGA
TCGA-06-0402-01A	1	5	5	1	5	1	3	5	5	5	5	5	5	5	5	5	5	5	5	5	5	5	5	5	5	5	5	5	TCGA
TCGA-06-0409-01A	5	3	1	5	5	1	1	3	1	1	5	5	5	5	5	5	5	5	5	5	5	5	5	5	5	5	5	5	TCGA
TCGA-06-0410-01A	1	2	1	1	5	1	3	3	1	1	5	5	5	5	5	5	5	5	5	5	5	5	5	5	5	5	5	5	TCGA
TCGA-06-0412-01A	5	3	5	5	5	5	5	3	5	5	5	5	5	5	5	5	5	5	5	5	5	5	5	5	5	5	5	5	TCGA
TCGA-06-0413-01A	5	5	5	5	5	5	5	5	5	5	5	5	5	5	5	5	5	5	5	5	5	5	5	5	5	5	5	5	TCGA
TCGA-06-0414-01A	1	1	3	1	3	3	1	1	3	1	5	5	5	5	5	5	5	5	5	5	5	5	5	5	5	5	5	5	TCGA
TCGA-06-0644-01A	5	1	5	5	5	1	5	3	5	3	5	5	5	5	5	5	5	5	5	5	5	5	5	6	5	6	5	5	TCGA
TCGA-06-0645-01A	5	5	3	5	5	1	5	5	3	5	5	5	5	5	5	5	5	5	5	5	5	5	5	5	5	5	5	5	TCGA
TCGA-06-0646-01A	5	3	5	5	5	5	5	3	5	5	5	5	5	5	5	5	5	5	5	5	5	5	5	5	5	5	5	5	TCGA
TCGA-06-0648-01A	3	5	5	3	5	5	3	5	5	5	5	5	5	5	5	5	5	5	5	5	5	5	5	5	5	5	5	5	TCGA
TCGA-06-0649-01B	3	3	5	3	5	5	5	3	5	5	5	5	5	5	5	5	5	5	5	5	5	5	5	5	6	5	5	5	TCGA
TCGA-06-0650-01A	5	5	5	5	5	5	5	5	5	5	5	5	5	5	5	5	5	5	5	5	5	5	5	5	6	6	5	5	TCGA
TCGA-06-0686-01A	1	5	5	1	5	3	5	5	5	1	5	5	5	5	5	5	5	5	5	5	5	5	5	5	5	5	5	5	TCGA
TCGA-06-0743-01A	5	5	5	5	5	1	5	5	5	1	5	5	5	5	5	5	5	5	5	5	5	5	5	6	6	6	5	5	TCGA
TCGA-06-0744-01A	5	3	3	5	5	5	3	5	3	3	5	5	5	5	5	5	5	5	5	5	5	5	5	6	5	5	5	5	TCGA
TCGA-06-0745-01A	5	3	5	5	5	1	3	3	5	5	5	5	5	5	5	5	5	5	5	6	5	5	5	5	5	5	5	5	TCGA
TCGA-06-0747-01A	5	3	5	5	5	1	3	1	5	5	5	5	5	5	5	5	5	5	5	5	5	5	5	5	6	5	5	5	TCGA
TCGA-06-0749-01A	5	5	5	5	5	5	5	5	5	5	5	5	5	5	5	5	5	5	5	5	5	5	5	5	6	6	5	5	TCGA
TCGA-06-0750-01A	5	3	5	5	5	5	5	3	5	5	5	5	5	5	5	5	5	5	5	5	5	5	5	5	6	5	5	5	TCGA
TCGA-06-0875-01A	5	3	5	5	5	5	3	3	5	5	5	5	5	5	5	5	5	5	5	5	5	5	5	6	5	6	5	5	TCGA
TCGA-06-0876-01A	4	3	5	4	5	5	5	3	5	5	5	5	5	5	5	5	5	5	5	5	5	5	5	6	6	6	5	5	TCGA
TCGA-06-0877-01A	5	5	5	5	1	1	5	5	5	5	5	5	5	5	5	5	5	5	5	5	5	5	5	5	5	5	5	5	TCGA
TCGA-06-0878-01A	5	3	5	5	5	5	3	3	5	3	5	5	5	5	5	5	5	5	5	5	5	5	5	5	6	5	5	5	TCGA
TCGA-06-0879-01A	5	3	1	5	5	5	5	5	1	5	5	5	5	5	5	5	5	5	5	5	5	6	5	5	5	5	5	5	TCGA
TCGA-06-0881-01A	5	5	5	5	5	5	5	5	5	5	5	5	5	5	5	5	5	5	5	5	5	5	5	5	6	6	5	5	TCGA
TCGA-06-0882-01A	5	3	5	5	5	1	3	5	5	3	5	5	5	5	5	5	5	5	5	5	5	5	5	5	5	6	5	5	TCGA
TCGA-06-0939-01A	5	5	5	5	5	5	3	5	5	5	5	5	5	5	5	5	5	5	5	5	5	5	6	5	5	5	5	5	TCGA
TCGA-06-1084-01A	5	3	5	5	5	5	3	3	5	5	5	5	5	5	5	5	5	5	5	5	5	5	5	5	5	6	5	5	TCGA
TCGA-06-1086-01A	3	3	5	3	1	5	1	5	5	5	5	5	5	5	5	5	5	5	5	5	5	5	5	5	5	5	5	5	TCGA
TCGA-06-1087-01A	1	1	3	1	3	1	1	1	3	1	5	5	5	5	5	5	5	5	5	5	5	5	6	6	5	5	5	5	TCGA
TCGA-06-1800-01A	3	5	3	3	5	5	5	5	3	5	5	5	5	5	5	6	5	5	5	5	5	5	6	6	5	6	5	5	TCGA
TCGA-06-1801-01A	5	5	5	5	5	5	5	5	5	1	5	5	5	5	5	5	5	5	5	5	5	5	5	5	5	6	5	5	TCGA
TCGA-06-1802-01A	5	3	5	5	1	1	5	5	5	5	5	5	5	5	5	5	5	5	5	5	6	5	5	5	5	6	5	5	TCGA
TCGA-06-1804-01A	5	3	5	5	5	5	3	3	5	5	5	5	5	5	5	5	5	5	5	5	5	5	5	5	6	6	5	5	TCGA
TCGA-06-1805-01A	1	5	3	1	5	5	5	5	5	5	5	5	5	5	5	5	5	5	5	5	5	5	5	6	5	5	6	5	TCGA
TCGA-06-1806-01A	3	3	5	3	5	1	3	5	5	4	5	5	5	5	5	5	5	5	5	5	5	5	5	5	5	5	5	5	TCGA
TCGA-06-2557-01A	1	3	3	1	1	1	5	5	3	1	5	5	5	5	5	5	5	5	5	5	5	5	5	5	5	5	5	5	TCGA
TCGA-06-2558-01A	5	5	5	5	5	5	3	5	5	5	5	5	5	5	5	5	5	5	5	5	5	5	5	6	5	6	5	5	TCGA
TCGA-06-2559-01A	1	5	5	1	5	5	5	5	5	5	5	5	5	5	5	5	5	5	5	5	5	5	5	6	5	6	5	5	TCGA
TCGA-06-2561-01A	5	3	5	5	5	5	5	3	5	5	5	5	5	5	5	5	5	5	5	5	5	5	5	5	6	6	5	5	TCGA
TCGA-06-2562-01A	5	3	5	5	5	1	3	5	5	5	5	5	5	5	5	5	5	5	5	5	5	5	5	5	5	5	5	5	TCGA
TCGA-06-2563-01A	5	5	5	5	5	1	5	1	5	5	5	5	5	5	5	5	5	5	5	5	5	5	5	6	6	5	5	5	TCGA
TCGA-06-2564-01A	5	5	5	5	5	5	5	5	5	5	5	5	5	5	5	5	5	5	5	5	5	5	5	5	5	5	5	5	TCGA
TCGA-06-2565-01A	5	3	5	5	5	1	5	5	5	5	5	5	5	5	5	5	5	5	5	5	5	5	5	5	6	6	5	5	TCGA
TCGA-06-2566-01A	5	5	5	5	5	5	5	5	5	5	5	5	5	5	5	5	5	5	5	5	5	5	5	5	5	5	5	5	TCGA
TCGA-06-2567-01A	5	3	5	5	5	5	3	5	5	5	5	5	5	5	5	5	5	5	5	5	5	5	5	6	6	5	5	5	TCGA
TCGA-06-2569-01A	5	3	3	5	1	1	1	1	5	3	5	5	5	5	5	5	5	5	5	5	5	5	5	6	5	5	5	5	TCGA
TCGA-06-2570-01A	5	5	5	5	5	5	5	5	5	5	5	5	5	5	5	5	5	5	5	5	6	6	5	6	5	5	6	5	TCGA
TCGA-06-5408-01A	3	3	5	1	5	5	3	5	5	3	5	5	5	5	5	5	5	5	5	5	5	5	5	6	5	5	5	5	TCGA
TCGA-06-5410-01A	5	3	5	5	5	5	5	5	5	5	5	5	5	5	5	5	5	5	5	5	5	5	5	5	5	5	5	5	TCGA
TCGA-06-5411-01A	5	5	5	5	5	5	3	3	5	5	5	5	5	5	5	5	5	5	5	5	5	5	5	5	5	6	5	5	TCGA
TCGA-06-5412-01A	5	3	5	5	5	5	5	5	5	5	5	5	5	5	5	5	5	5	5	5	5	5	5	5	5	6	5	5	TCGA
TCGA-06-5413-01A	5	5	5	5	5	5	3	5	5	5	5	5	5	5	5	5	5	5	5	5	5	6	5	5	5	5	5	5	TCGA
TCGA-06-5414-01A	5	3	5	5	5	1	5	5	5	5	5	5	5	5	5	5	5	5	5	5	5	5	5	5	5	5	5	5	TCGA
TCGA-06-5415-01A	5	3	5	5	5	1	5	5	5	5	5	5	5	5	5	5	5	5	5	5	5	5	5	5	5	5	5	5	TCGA
TCGA-06-5416-01A	5	1	3	5	3	5	5	3	3	5	6	6	5	5	5	6	6	6	5	6	6	6	6	6	6	6	5	6	TCGA
TCGA-06-5418-01A	5	3	5	5	5	5	3	5	5	5	5	5	5	5	5	5	5	5	5	5	5	5	5	5	5	6	5	5	TCGA
TCGA-06-5856-01A	5	3	1	5	3	1	3	3	1	5	5	5	5	5	5	5	5	5	5	5	5	5	5	5	6	5	5	5	TCGA
TCGA-06-5858-01A	1	5	5	1	5	5	5	5	5	5	5	5	5	5	5	5	5	6	5	5	6	5	6	6	5	6	5	5	TCGA
TCGA-06-5859-01A	3	3	3	5	5	5	5	3	5	5	5	5	5	5	5	5	5	5	5	5	5	5	5	5	5	5	5	5	TCGA
TCGA-06-6388-01A	5	5	5	5	5	1	5	5	5	5	5	5	5	5	5	5	5	5	5	5	6	5	5	5	5	5	5	5	TCGA
TCGA-06-6389-01A	1	3	3	1	3	5	3	3	5	5	5	5	5	5	5	5	5	5	5	5	5	5	5	6	5	5	6	5	TCGA
TCGA-06-6390-01A	5	5	5	5	5	1	3	3	5	5	5	5	5	5	5	5	5	5	5	5	5	5	5	5	5	5	5	5	TCGA
TCGA-06-6391-01A	5	1	5	5	5	5	5	5	5	5	5	5	5	5	5	5	5	5	5	5	6	6	5	5	5	5	5	5	TCGA
TCGA-06-6693-01A	5	3	5	5	5	5	3	5	3	5	5	5	5	5	5	5	5	5	5	5	5	5	5	5	6	5	5	5	TCGA
TCGA-06-6694-01A	3	3	5	3	3	5	5	5	5	1	5	5	5	5	5	5	5	5	5	5	5	5	5	6	5	5	5	5	TCGA
TCGA-06-6695-01A	3	3	5	3	5	1	5	5	5	5	5	5	5	5	5	5	5	5	5	5	5	5	5	5	6	5	5	5	TCGA
TCGA-06-6697-01A	5	3	5	5	5	1	3	3	1	5	5	5	5	5	5	5	5	5	5	5	5	5	5	5	5	5	5	5	TCGA
TCGA-06-6698-01A	1	5	5	1	5	1	3	5	5	5	5	5	5	5	5	5	5	5	5	5	5	5	6	6	5	5	5	5	TCGA
TCGA-06-6699-01A	5	3	5	5	5	5	5	3	5	5	5	5	5	5	5	5	5	5	5	5	5	5	5	5	5	5	5	5	TCGA
TCGA-06-6700-01A	5	5	5	5	5	5	5	5	5	1	5	5	5	5	5	5	5	5	5	5	5	5	5	5	5	5	5	5	TCGA
TCGA-06-6701-01A	5	5	5	5	5	5	5	5	5	5	5	5	5	5	5	5	5	5	5	5	6	5	5	6	5	5	6	5	TCGA
TCGA-06-A5U0-01A	3	3	3	3	5	5	5	5	5	5	5	5	5	5	5	5	5	5	5	5	6	5	5	6	5	5	5	5	TCGA
TCGA-06-A5U1-01A	5	3	5	5	5	1	3	3	5	1	5	5	5	5	5	5	5	5	5	5	5	5	5	5	5	5	5	5	TCGA
TCGA-06-A6S0-01A	5	3	5	5	3	5	5	5	3	5	5	5	5	5	5	5	5	5	5	5	5	6	5	5	5	5	5	5	TCGA
TCGA-06-A6S1-01A	5	3	5	5	5	5	3	3	5	5	5	5	5	5	5	5	5	5	5	5	5	5	5	5	6	5	5	5	TCGA
TCGA-06-A7TK-01A	5	5	5	5	5	1	5	5	5	5	5	5	5	5	5	5	5	5	5	5	5	5	5	5	5	5	5	5	TCGA
TCGA-06-A7TL-01A	5	5	5	5	5	5	5	3	5	5	5	5	5	5	5	5	5	5	5	5	6	5	5	6	5	5	6	5	TCGA
TCGA-08-0244-01A	5	5	5	5	5	5	3	1	5	5	5	5	5	5	5	5	5	5	5	5	5	5	5	5	5	5	5	5	TCGA
TCGA-08-0245-01A	5	5	1	5	5	3	3	3	1	3	5	5	5	5	5	5	5	5	5	5	5	5	5	5	5	5	5	5	TCGA
TCGA-08-0246-01A	5	3	1	5	5	1	3	1	1	5	5	5	5	5	5	5	5	5	5	5	5	5	5	5	5	5	5	5	TCGA
TCGA-08-0344-01A	5	5	5	5	5	5	5	5	5	5	5	5	5	5	5	5	5	5	5	5	5	5	5	5	5	5	5	5	TCGA
TCGA-08-0345-01A	5	5	5	5	5	5	5	5	5	5	5	5	5	5	5	5	5	5	5	5	5	5	5	5	5	5	5	5	TCGA
TCGA-08-0346-01A	5	5	5	5	1	5	5	5	5	5	5	5	5	5	5	5	5	5	5	5	5	5	5	5	5	5	5	5	TCGA
TCGA-08-0347-01A	5	5	5	5	5	5	5	5	5	5	5	5	5	5	5	5	5	5	5	5	5	5	5	5	5	5	5	5	TCGA
TCGA-08-0348-01A	5	5	5	5	5	5	5	5	5	5	5	5	5	5	5	5	5	5	5	5	5	5	5	5	5	5	5	5	TCGA
TCGA-08-0349-01A	5	5	5	5	5	5	3	5	5	5	5	5	5	5	5	5	5	5	5	5	5	5	5	5	5	5	5	5	TCGA
TCGA-08-0350-01A	3	5	3	3	5	5	3	5	5	5	5	5	5	5	5	5	5	5	5	5	5	5	5	5	5	5	5	5	TCGA
TCGA-08-0351-01A	5	5	3	5	5	5	5	5	3	5	5	5	5	5	5	5	5	5	5	5	5	5	5	5	5	5	5	5	TCGA
TCGA-08-0352-01A	5	5	5	5	5	1	5	5	5	5	5	5	5	5	5	5	5	5	5	5	5	5	5	5	5	5	5	5	TCGA
TCGA-08-0353-01A	1	5	5	1	5	5	5	5	3	1	5	5	5	5	5	5	5	5	5	5	5	5	5	5	5	5	5	5	TCGA
TCGA-08-0354-01A	5	3	5	5	5	5	3	5	5	5	5	5	5	5	5	5	5	5	5	5	5	5	5	5	5	5	5	5	TCGA
TCGA-08-0355-01A	5	3	5	5	5	1	5	5	5	5	5	5	5	5	5	5	5	5	5	5	5	5	5	5	5	5	5	5	TCGA
TCGA-08-0356-01A	5	5	3	5	5	1	5	5	5	5	5	5	5	5	5	5	5	5	5	5	5	5	5	5	5	5	5	5	TCGA
TCGA-08-0357-01A	5	5	5	5	5	1	5	5	5	5	5	5	5	5	5	5	5	5	5	5	5	5	5	5	5	5	5	5	TCGA
TCGA-08-0358-01A	5	3	5	5	5	5	5	5	5	5	5	5	5	5	5	5	5	5	5	5	5	5	5	5	5	5	5	5	TCGA
TCGA-08-0359-01A	5	5	5	5	5	5	5	5	5	5	5	5	5	5	5	5	5	5	5	5	5	5	5	5	5	5	5	5	TCGA
TCGA-08-0375-01A	5	3	5	5	5	1	5	5	5	5	5	5	5	5	5	5	5	5	5	5	5	5	5	5	5	5	5	5	TCGA
TCGA-08-0380-01A	3	5	5	5	5	5	5	3	5	5	5	5	5	5	5	5	5	5	5	5	5	5	5	5	5	5	5	5	TCGA
TCGA-08-0386-01A	5	1	3	5	1	1	3	3	3	3	5	5	5	5	5	5	5	5	5	5	5	5	5	5	5	5	5	5	TCGA
TCGA-08-0389-01A	5	5	5	5	5	5	3	5	5	5	5	5	5	5	5	5	5	5	5	5	5	5	5	5	5	5	5	5	TCGA
TCGA-08-0390-01A	5	3	5	5	5	5	5	3	5	3	5	5	5	5	5	5	5	5	5	5	5	5	5	5	5	5	5	5	TCGA
TCGA-08-0392-01A	5	3	5	5	5	5	3	3	5	5	5	5	5	5	5	5	5	5	5	5	5	5	5	5	5	5	5	5	TCGA
TCGA-08-0509-01A	5	5	5	5	5	5	5	5	5	5	5	5	5	5	5	5	5	5	5	5	5	5	5	5	5	5	5	5	TCGA
TCGA-08-0510-01A	3	3	1	3	1	1	1	1	1	1	5	5	5	5	5	5	5	5	5	5	5	5	5	5	5	5	5	5	TCGA
TCGA-08-0512-01A	5	5	5	5	5	5	3	3	5	5	5	5	5	5	5	5	5	5	5	5	5	5	5	5	5	5	5	5	TCGA
TCGA-08-0514-01A	5	3	5	5	5	1	5	1	1	5	5	5	5	5	5	5	5	5	5	5	5	5	5	5	5	5	5	5	TCGA
TCGA-08-0516-01A	5	3	1	5	5	1	3	5	1	5	5	5	5	5	5	5	5	5	5	5	5	5	5	5	5	5	5	5	TCGA
TCGA-08-0517-01A	5	3	5	5	5	5	5	3	5	5	5	5	5	5	5	5	5	5	5	5	5	5	5	5	5	5	5	5	TCGA
TCGA-08-0518-01A	5	5	5	5	5	1	5	5	5	5	5	5	5	5	5	5	5	5	5	5	5	5	5	5	5	5	5	5	TCGA
TCGA-08-0520-01A	5	3	5	5	5	5	3	3	5	5	5	5	5	5	5	5	5	5	5	5	5	5	5	5	5	5	5	5	TCGA
TCGA-08-0521-01A	5	5	5	5	5	5	5	5	5	5	5	5	5	5	5	5	5	5	5	5	5	5	5	5	5	5	5	5	TCGA
TCGA-08-0524-01A	5	5	5	5	5	5	5	5	5	5	5	5	5	5	5	5	5	5	5	5	5	5	5	5	5	5	5	5	TCGA
TCGA-08-0525-01A	3	3	5	3	5	5	5	5	3	5	5	5	5	5	5	5	5	5	5	5	5	5	5	5	5	5	5	5	TCGA
TCGA-08-0529-01A	5	3	5	5	5	1	5	5	5	5	5	5	5	5	5	5	5	5	5	5	5	5	5	5	5	5	5	5	TCGA
TCGA-08-0531-01A	5	5	1	5	5	1	5	5	1	5	5	5	5	5	5	5	5	5	5	5	5	5	5	5	5	5	5	5	TCGA
TCGA-12-0615-01A	5	3	5	5	3	5	5	3	5	5	5	5	5	5	5	5	5	5	5	5	5	5	5	5	5	5	5	5	TCGA
TCGA-12-0616-01A	5	5	1	5	5	5	5	3	1	5	5	5	5	5	5	5	5	5	5	5	5	5	5	5	6	5	5	5	TCGA
TCGA-12-0618-01A	5	5	5	5	5	5	1	5	5	5	5	5	5	5	5	5	5	5	5	5	5	5	5	6	5	6	5	5	TCGA
TCGA-12-0619-01A	5	5	3	5	5	5	3	1	3	3	5	5	5	5	5	5	5	5	5	5	5	5	5	6	6	5	5	5	TCGA
TCGA-12-0620-01A	5	5	5	5	5	5	3	5	5	5	5	5	5	5	5	5	5	5	5	5	5	5	5	5	5	5	5	5	TCGA
TCGA-12-0654-01B	5	3	5	5	5	5	5	3	5	5	5	5	5	5	5	5	5	5	5	5	5	5	5	5	5	5	5	5	TCGA
TCGA-12-0656-01A	5	3	5	5	5	1	3	5	5	5	5	5	5	5	5	5	5	5	5	5	5	5	5	5	6	6	5	5	TCGA
TCGA-12-0657-01A	1	5	5	1	5	5	5	5	5	5	5	5	5	5	5	5	5	5	5	5	5	5	5	5	6	5	5	5	TCGA
TCGA-12-0662-01A	5	5	5	5	5	5	3	3	3	5	5	5	5	5	5	5	5	5	5	5	5	5	5	6	5	5	5	5	TCGA
TCGA-12-0670-01B	5	3	5	5	5	1	3	5	5	5	5	5	5	5	5	5	5	5	5	5	5	5	5	5	6	5	5	5	TCGA
TCGA-12-0688-01A	5	5	5	5	5	1	5	5	5	5	5	5	5	5	5	5	5	5	5	5	5	5	5	5	5	5	5	5	TCGA
TCGA-12-0691-01A	5	3	3	5	5	5	5	3	1	5	5	5	5	5	5	5	5	5	5	5	5	5	5	6	6	5	5	5	TCGA
TCGA-12-0692-01A	5	5	5	5	5	1	5	3	5	5	5	5	5	5	5	5	5	5	5	5	5	5	5	5	5	5	5	5	TCGA
TCGA-12-0703-01A	5	5	5	5	5	1	5	5	5	5	5	5	5	5	5	5	5	5	5	5	5	5	5	5	5	5	5	5	TCGA
TCGA-12-0707-01A	5	3	5	5	5	1	3	5	5	5	5	5	5	5	5	5	5	5	5	5	5	5	5	6	6	6	5	5	TCGA
TCGA-12-0769-01A	5	5	5	5	5	5	5	5	5	5	5	5	5	5	5	5	5	5	5	5	5	5	5	5	5	5	5	5	TCGA
TCGA-12-0772-01A	5	5	5	5	5	5	5	5	5	3	5	5	5	5	5	5	5	5	5	5	5	5	5	5	5	5	5	5	TCGA
TCGA-12-0773-01A	5	5	5	5	5	5	5	5	5	5	5	5	5	5	5	5	5	5	5	5	6	5	5	6	5	5	5	5	TCGA
TCGA-12-0775-01A	5	3	5	5	5	5	5	5	5	5	5	5	5	5	5	5	5	5	5	5	5	5	5	5	5	5	5	5	TCGA
TCGA-12-0776-01A	3	5	5	3	5	5	3	5	5	5	5	5	5	5	5	5	5	5	5	5	5	5	5	5	5	5	5	5	TCGA
TCGA-12-0778-01A	5	3	5	5	1	1	5	5	5	5	5	5	5	5	5	5	5	5	5	5	6	5	5	5	5	6	5	5	TCGA
TCGA-12-0780-01A	5	3	5	5	5	1	5	5	5	5	5	5	5	5	5	5	5	5	5	5	5	5	5	5	5	5	5	5	TCGA
TCGA-12-0818-01A	5	4	5	5	5	5	5	3	5	5	5	5	5	5	5	5	5	5	5	6	6	5	5	6	5	5	6	5	TCGA
TCGA-12-0819-01A	5	3	5	5	5	1	5	5	5	5	5	5	5	5	5	5	5	5	5	5	5	5	5	5	5	5	5	5	TCGA
TCGA-12-0820-01A	5	1	5	5	5	1	3	5	5	5	5	5	5	5	5	5	5	5	5	5	5	5	5	5	5	5	5	5	TCGA
TCGA-12-0821-01A	5	3	5	5	5	5	3	3	5	1	5	5	5	5	5	5	5	5	5	5	5	6	5	5	5	5	5	5	TCGA
TCGA-12-0822-01A	5	5	5	5	5	5	5	5	5	5	5	5	5	5	5	5	5	5	5	5	5	5	5	5	5	5	5	5	TCGA
TCGA-12-0826-01A	3	3	5	3	3	1	3	5	5	3	5	5	5	5	5	5	5	5	5	5	5	5	5	5	5	5	5	5	TCGA
TCGA-12-0827-01A	3	3	3	3	5	1	3	3	3	1	5	5	5	5	5	5	5	5	5	5	5	5	5	5	5	5	6	5	TCGA
TCGA-12-0828-01A	5	5	5	5	5	5	5	5	5	5	5	5	5	5	5	6	5	5	5	5	5	5	5	5	5	6	5	5	TCGA
TCGA-12-0829-01A	5	5	5	5	5	1	5	5	5	5	5	5	5	5	5	5	5	5	5	6	5	5	5	5	6	5	5	5	TCGA
TCGA-12-1088-01A	3	3	5	3	5	5	3	3	5	5	5	5	5	5	5	5	5	5	5	5	5	5	5	6	5	5	5	5	TCGA
TCGA-12-1089-01A	5	5	5	5	5	5	5	3	5	5	5	5	5	5	5	5	5	5	5	5	5	5	5	5	5	6	5	5	TCGA
TCGA-12-1090-01A	1	5	5	1	5	5	5	5	5	5	5	5	5	5	5	5	5	5	5	5	5	5	5	5	5	5	5	5	TCGA
TCGA-12-1091-01A	5	5	5	5	5	5	3	3	5	5	5	5	5	5	5	5	5	5	5	5	5	5	5	5	5	5	5	5	TCGA
TCGA-12-1092-01B	1	3	5	1	5	5	5	3	5	1	5	5	5	5	5	5	5	5	5	5	5	5	6	6	5	6	5	5	TCGA
TCGA-12-1093-01A	5	3	5	5	5	1	5	5	5	5	5	5	5	5	5	5	5	5	5	5	5	5	5	5	5	6	5	5	TCGA
TCGA-12-1094-01A	5	5	5	5	5	1	5	5	5	5	5	5	5	5	5	5	5	5	5	5	5	5	5	5	5	5	5	5	TCGA
TCGA-12-1095-01A	5	3	5	5	5	1	5	5	5	5	5	5	5	5	5	5	5	5	5	5	5	5	5	5	5	5	5	5	TCGA
TCGA-12-1096-01A	3	1	5	3	5	5	3	3	5	1	5	5	5	5	5	5	5	5	5	5	5	5	5	5	5	5	5	5	TCGA
TCGA-12-1097-01B	5	3	5	5	5	5	3	5	5	5	5	5	5	5	5	5	5	5	5	5	5	5	5	5	5	5	5	5	TCGA
TCGA-12-1098-01C	5	3	3	5	5	5	5	5	5	3	5	5	5	5	5	5	5	5	5	5	5	5	5	5	5	5	5	5	TCGA
TCGA-12-1099-01A	5	5	5	5	1	3	1	5	5	5	5	5	5	5	5	5	5	5	5	5	5	5	5	5	5	5	5	5	TCGA
TCGA-12-1598-01A	1	5	3	1	5	5	3	3	3	5	5	5	5	5	5	5	5	5	5	5	5	5	5	6	5	6	5	5	TCGA
TCGA-12-1599-01A	5	3	5	5	5	5	5	5	5	5	5	5	5	5	5	5	5	5	5	5	5	5	5	5	5	6	5	5	TCGA
TCGA-12-1600-01A	5	5	5	5	3	1	3	5	5	5	5	5	5	5	5	5	5	5	5	5	5	5	6	6	6	5	5	5	TCGA
TCGA-12-1602-01A	1	3	5	1	5	1	1	3	5	1	5	5	5	5	5	5	5	5	5	5	5	5	5	5	5	5	5	5	TCGA
TCGA-12-3644-01A	5	5	3	5	5	5	5	5	3	5	5	5	5	5	5	5	5	5	5	5	5	5	6	6	5	6	5	5	TCGA
TCGA-12-3646-01A	5	1	3	5	3	1	3	1	3	5	5	5	5	6	5	5	5	5	5	5	5	5	5	5	5	5	5	5	TCGA
TCGA-12-3648-01A	5	5	5	5	5	1	5	5	5	5	5	5	5	5	5	5	5	5	5	5	5	5	5	5	5	5	5	5	TCGA
TCGA-12-3649-01A	5	3	5	5	5	1	3	5	5	5	5	5	5	5	5	5	5	5	5	5	5	5	5	5	5	6	5	5	TCGA
TCGA-12-3650-01A	5	5	5	5	5	5	5	5	5	5	5	5	5	5	5	5	5	5	5	5	5	5	5	5	6	5	5	5	TCGA
TCGA-12-3651-01A	3	3	5	3	5	5	3	3	5	5	5	5	5	5	5	5	5	5	5	5	5	5	5	5	5	5	5	5	TCGA
TCGA-12-3652-01A	5	3	5	5	5	1	5	5	5	5	5	5	5	5	5	5	5	5	5	5	5	5	5	5	6	5	5	5	TCGA
TCGA-12-3653-01A	1	3	3	1	1	1	3	1	3	3	5	5	5	5	5	5	5	5	5	5	5	5	5	5	5	5	5	5	TCGA
TCGA-12-5295-01A	1	5	5	1	5	5	3	3	5	5	5	5	5	5	5	5	5	5	5	5	5	5	5	5	5	5	5	5	TCGA
TCGA-12-5299-01A	5	5	5	5	5	5	5	5	5	5	5	5	5	5	5	5	5	5	5	5	5	5	5	5	5	5	5	5	TCGA
TCGA-12-5301-01A	5	5	5	5	5	5	5	5	5	5	5	5	5	5	5	5	5	5	5	5	5	6	5	5	5	5	5	5	TCGA
TCGA-14-0736-01A	5	3	5	5	5	5	3	3	5	5	5	5	5	5	5	5	5	5	5	5	5	5	5	5	5	6	5	5	TCGA
TCGA-14-0740-01B	5	3	3	5	1	1	5	5	5	5	5	5	5	5	5	5	5	5	5	5	5	5	5	6	5	5	5	5	TCGA
TCGA-14-0781-01B	5	5	5	5	5	5	5	5	5	5	5	5	5	5	5	5	5	5	5	5	5	5	5	5	5	6	5	5	TCGA
TCGA-14-0783-01B	5	3	5	5	3	1	3	3	5	5	5	5	5	5	5	5	5	5	5	5	5	5	5	5	5	5	5	5	TCGA
TCGA-14-0786-01B	5	3	5	5	5	1	5	5	5	5	5	5	5	5	5	5	5	5	5	5	5	5	5	5	6	5	5	5	TCGA
TCGA-14-0787-01A	5	3	5	5	5	1	3	5	5	5	5	5	5	5	5	5	5	5	5	5	5	5	5	5	5	5	5	5	TCGA
TCGA-14-0789-01A	5	5	5	5	5	5	5	5	5	5	5	5	5	5	5	5	5	5	5	5	5	5	5	5	6	5	5	5	TCGA
TCGA-14-0790-01B	5	4	5	5	5	1	5	5	5	5	5	5	5	5	5	5	5	5	5	5	5	5	5	5	6	5	5	5	TCGA
TCGA-14-0812-01B	3	1	5	3	3	5	5	5	5	5	5	5	5	5	5	5	5	5	5	5	5	5	6	6	5	5	5	5	TCGA
TCGA-14-0813-01A	5	3	3	5	5	5	1	3	5	1	5	5	5	5	5	5	5	5	5	5	5	5	5	6	5	6	5	5	TCGA
TCGA-14-0817-01A	3	1	5	3	1	1	5	3	5	5	5	5	5	5	5	5	5	5	5	5	5	5	5	6	5	5	5	5	TCGA
TCGA-14-0862-01B	5	3	3	5	5	5	3	3	5	3	5	5	5	5	5	5	5	5	5	5	5	5	5	5	5	5	5	5	TCGA
TCGA-14-0865-01B	5	5	5	5	5	5	3	3	5	1	5	5	5	5	5	5	5	5	5	5	5	5	5	5	5	5	5	5	TCGA
TCGA-14-0866-01B	5	5	5	5	5	1	5	5	5	5	5	5	5	5	5	5	5	5	5	5	5	5	5	5	6	6	5	5	TCGA
TCGA-14-0867-01A	1	1	3	1	3	3	3	1	3	5	5	5	5	5	5	5	5	5	5	5	5	5	6	6	5	6	5	5	TCGA
TCGA-14-0871-01A	1	4	5	1	2	1	3	5	5	3	5	5	5	5	5	5	5	5	5	5	5	5	5	6	5	5	5	5	TCGA
TCGA-14-1034-01A	5	5	5	5	5	5	3	5	5	5	5	5	5	5	5	5	5	5	5	5	5	5	5	6	6	6	5	5	TCGA
TCGA-14-1037-01A	5	3	5	5	5	5	5	5	5	5	5	5	5	5	5	5	5	5	5	5	5	5	6	5	5	5	5	5	TCGA
TCGA-14-1043-01B	5	5	5	5	5	1	5	5	5	5	5	5	5	5	5	5	5	5	5	5	5	5	5	5	5	5	5	5	TCGA
TCGA-14-1395-01B	5	3	5	5	5	1	5	5	5	5	5	5	5	5	5	5	5	5	5	5	5	5	5	5	6	6	5	5	TCGA
TCGA-14-1396-01A	5	3	3	5	5	5	5	3	5	5	5	5	5	5	5	5	5	5	5	5	6	5	5	6	5	5	5	5	TCGA
TCGA-14-1401-01A	5	5	5	5	5	5	5	5	5	5	5	5	5	5	5	5	5	5	5	5	5	5	5	5	5	5	5	5	TCGA
TCGA-14-1402-01A	5	3	5	5	5	1	3	5	5	5	5	5	5	5	5	5	5	5	5	5	5	5	5	5	5	5	5	5	TCGA
TCGA-14-1450-01B	5	5	5	5	5	5	3	5	5	5	5	5	5	5	5	5	5	5	5	5	5	5	5	5	5	5	5	5	TCGA
TCGA-14-1451-01A	5	5	5	5	5	5	5	5	5	5	5	5	5	5	5	5	5	5	5	5	5	5	5	5	5	6	5	5	TCGA
TCGA-14-1452-01A	5	5	5	5	5	1	5	5	5	5	5	5	5	5	5	5	5	5	5	5	5	5	5	5	5	5	5	5	TCGA
TCGA-14-1453-01A	3	3	3	3	1	1	5	3	1	3	5	5	5	5	5	5	5	5	5	5	6	5	5	5	5	5	5	5	TCGA
TCGA-14-1454-01A	5	5	3	5	5	5	3	5	3	5	5	5	5	5	5	5	5	5	5	5	5	5	5	5	5	5	5	5	TCGA
TCGA-14-1455-01A	5	5	5	5	5	5	5	3	5	5	5	5	5	5	5	5	5	5	5	5	5	5	5	5	6	5	5	5	TCGA
TCGA-14-1456-01B	5	5	1	5	5	1	5	5	5	5	5	5	5	5	5	5	5	5	5	5	6	5	5	6	6	5	6	5	TCGA
TCGA-14-1458-01A	5	3	3	5	5	5	5	5	3	5	5	5	5	5	5	5	5	5	5	5	6	5	5	6	5	5	6	5	TCGA
TCGA-14-1459-01A	5	5	5	5	5	5	5	5	5	5	5	5	5	5	5	5	5	5	5	5	5	5	5	5	5	5	5	5	TCGA
TCGA-14-1794-01A	1	5	5	1	5	5	3	5	5	1	5	5	5	5	5	5	5	6	5	5	5	5	5	6	5	6	5	5	TCGA
TCGA-14-1795-01A	5	5	5	5	5	5	5	5	5	5	5	5	5	5	5	5	5	6	5	5	5	5	5	6	5	6	5	5	TCGA
TCGA-14-1821-01A	5	3	3	5	5	5	3	3	3	5	5	5	5	5	5	5	5	5	5	5	6	5	5	6	5	5	6	5	TCGA
TCGA-14-1823-01A	1	5	3	1	1	1	5	3	3	5	5	5	5	5	5	5	5	5	5	5	5	5	5	5	5	5	5	5	TCGA
TCGA-14-1825-01A	5	5	5	5	5	5	5	5	5	5	5	5	5	5	5	5	5	5	5	5	5	5	5	6	5	5	5	5	TCGA
TCGA-14-1827-01A	5	5	5	5	5	5	5	5	5	5	5	5	5	5	5	5	5	5	5	5	5	5	5	5	6	5	5	5	TCGA
TCGA-14-1829-01A	5	5	5	5	5	5	5	3	5	5	5	5	5	5	5	5	5	5	5	5	5	5	5	5	5	5	5	5	TCGA
TCGA-14-2554-01A	5	5	5	5	5	1	3	5	5	5	5	5	5	5	5	5	5	5	5	5	5	5	5	5	6	5	5	5	TCGA
TCGA-14-2555-01B	5	5	5	5	5	1	5	1	5	5	5	5	5	5	5	5	5	5	5	5	5	5	5	5	5	5	5	5	TCGA
TCGA-14-3477-01A	1	5	1	3	1	3	3	3	1	1	5	5	5	5	5	5	5	5	5	5	5	5	5	6	5	5	5	5	TCGA
TCGA-14-4157-01A	3	5	5	3	5	5	5	3	5	5	5	5	5	5	5	5	5	5	5	5	6	5	5	6	5	5	6	5	TCGA
TCGA-15-0742-01A	5	5	3	5	5	1	3	5	5	5	5	5	5	5	5	5	5	5	5	5	5	6	5	5	6	5	5	5	TCGA
TCGA-15-1444-01A	5	3	5	5	3	5	3	5	5	5	5	5	5	5	5	5	5	5	5	5	5	5	5	5	5	5	5	5	TCGA
TCGA-15-1446-01A	5	5	5	5	5	5	5	5	5	1	5	5	5	5	5	6	5	5	5	5	5	5	5	5	5	5	5	5	TCGA
TCGA-15-1447-01A	1	3	3	1	3	1	1	5	5	3	5	5	5	5	5	5	5	5	5	5	5	5	5	5	5	5	5	5	TCGA
TCGA-15-1449-01A	1	3	3	1	5	1	1	5	3	1	5	5	5	5	5	5	5	5	5	5	5	5	5	5	5	5	5	5	TCGA
TCGA-16-0846-01A	3	3	5	3	1	1	1	1	1	1	5	5	5	5	5	5	5	5	5	5	5	5	5	6	5	6	5	5	TCGA
TCGA-16-0848-01A	5	5	3	5	5	5	5	5	3	5	5	5	5	5	5	5	5	5	5	5	5	5	5	6	5	6	5	5	TCGA
TCGA-16-0849-01A	5	5	5	5	5	5	5	5	3	5	5	5	5	5	5	5	5	5	5	5	6	5	5	6	6	5	6	5	TCGA
TCGA-16-0850-01A	3	5	5	1	3	3	5	5	5	5	5	5	5	5	5	5	5	5	5	5	5	5	5	6	5	5	6	5	TCGA
TCGA-16-0861-01A	5	3	5	5	5	1	5	3	5	5	5	5	5	5	5	5	5	5	5	5	5	5	5	5	5	6	5	5	TCGA
TCGA-16-1045-01B	5	3	5	5	5	5	5	3	5	2	5	5	5	5	5	5	5	5	5	5	5	5	5	5	6	6	5	5	TCGA
TCGA-16-1047-01B	5	3	5	5	5	5	5	5	5	5	5	5	5	5	5	5	5	5	5	5	5	5	5	5	5	5	5	5	TCGA
TCGA-16-1048-01B	5	3	5	5	5	1	5	5	5	5	5	5	5	5	5	5	5	5	5	5	5	6	5	5	6	5	5	5	TCGA
TCGA-16-1055-01B	5	5	5	5	5	5	5	5	5	5	5	5	5	5	5	5	5	5	5	5	5	5	5	5	5	5	5	5	TCGA
TCGA-16-1056-01B	5	3	5	5	5	5	3	5	5	5	5	5	5	5	5	5	5	5	5	5	5	5	5	5	5	5	5	5	TCGA
TCGA-16-1060-01A	5	5	5	5	5	1	5	5	5	5	5	5	5	5	5	5	5	5	5	5	5	5	5	5	5	5	5	5	TCGA
TCGA-16-1062-01A	5	5	5	5	5	1	5	5	5	5	5	5	5	5	5	5	5	5	5	5	5	5	5	5	5	5	5	5	TCGA
TCGA-16-1063-01B	5	3	5	5	5	5	5	5	5	5	5	5	5	5	5	5	5	5	5	5	5	5	5	5	5	5	5	5	TCGA
TCGA-16-1460-01A	5	5	5	5	5	5	5	5	5	5	5	5	5	5	5	5	5	5	5	5	6	5	5	6	5	5	6	5	TCGA
TCGA-19-0955-01A	5	3	5	5	5	1	5	5	5	3	5	5	5	5	5	5	5	5	5	5	5	5	5	5	5	5	5	5	TCGA
TCGA-19-0957-01C	5	5	5	5	1	5	5	5	5	5	5	5	5	5	5	5	5	5	5	5	5	5	5	5	5	6	5	5	TCGA
TCGA-19-0960-01A	1	3	5	1	5	5	5	5	5	5	5	5	5	5	5	5	5	5	5	5	5	5	5	5	5	5	5	5	TCGA
TCGA-19-0962-01B	5	1	5	5	5	5	3	1	5	5	5	5	5	5	5	5	5	5	5	5	5	5	5	5	5	5	5	5	TCGA
TCGA-19-0963-01B	5	3	5	5	5	5	3	5	5	5	5	5	5	5	5	5	5	5	5	5	5	5	5	5	5	5	5	5	TCGA
TCGA-19-0964-01A	5	5	5	5	5	5	3	5	5	5	5	5	5	5	5	5	5	5	5	5	5	5	5	5	5	5	5	5	TCGA
TCGA-19-1385-01A	5	3	5	5	5	5	3	5	5	5	5	5	5	5	5	5	5	5	5	5	5	5	5	5	5	5	5	5	TCGA
TCGA-19-1386-01A	5	5	5	5	5	1	5	5	5	5	5	5	5	5	5	5	5	5	5	5	5	5	5	5	5	5	5	5	TCGA
TCGA-19-1387-01A	5	5	3	5	5	5	1	5	3	5	5	5	5	5	5	5	5	5	5	5	5	5	5	5	5	6	5	5	TCGA
TCGA-19-1388-01A	5	3	4	5	3	1	1	5	3	1	5	5	5	5	5	5	5	5	5	5	6	5	5	6	6	5	5	5	TCGA
TCGA-19-1389-01A	5	3	5	5	5	5	3	3	5	5	5	5	5	5	5	5	5	5	5	5	5	5	5	5	5	5	5	5	TCGA
TCGA-19-1390-01A	3	5	3	3	3	3	1	3	5	1	5	5	5	5	5	5	5	5	5	5	5	5	5	6	5	5	5	5	TCGA
TCGA-19-1392-01A	1	1	5	1	3	1	3	5	1	1	5	5	5	5	5	5	5	5	5	5	5	5	5	5	5	5	5	5	TCGA
TCGA-19-1786-01A	5	3	5	5	1	1	5	5	5	5	5	5	5	5	5	5	5	5	5	5	5	5	5	5	5	5	5	5	TCGA
TCGA-19-1787-01B	1	5	5	1	5	5	5	5	5	5	5	5	5	5	5	5	5	5	5	5	6	5	6	6	5	5	5	6	TCGA
TCGA-19-1789-01A	5	5	5	5	5	1	5	5	5	5	5	5	5	5	5	5	5	5	5	5	5	5	5	5	6	5	5	5	TCGA
TCGA-19-1791-01A	5	5	5	5	5	5	3	3	5	5	5	5	5	5	5	5	5	5	5	5	5	5	5	5	5	5	5	5	TCGA
TCGA-19-2619-01A	5	3	5	5	5	5	5	5	5	5	5	5	5	5	5	5	5	5	5	5	5	5	5	5	5	5	5	5	TCGA
TCGA-19-2620-01A	5	3	5	5	5	5	3	1	5	5	5	5	5	5	5	5	5	5	5	5	5	5	5	5	6	5	5	5	TCGA
TCGA-19-2621-01B	5	5	5	5	5	5	5	5	5	5	5	5	5	5	5	5	5	5	5	5	6	5	5	5	6	6	5	5	TCGA
TCGA-19-2623-01A	5	5	5	5	5	5	3	3	5	3	5	5	5	5	5	5	5	5	5	5	5	5	6	6	5	5	5	5	TCGA
TCGA-19-2624-01A	5	5	5	5	5	5	5	5	5	5	5	5	5	5	5	5	5	5	5	5	5	5	5	5	6	5	5	5	TCGA
TCGA-19-2625-01A	5	3	5	5	3	5	3	5	5	5	5	5	5	5	5	5	5	5	5	6	5	5	6	6	5	6	5	5	TCGA
TCGA-19-2629-01A	1	4	3	1	1	5	3	3	3	5	5	5	5	5	5	5	5	5	5	5	6	5	5	6	5	5	6	5	TCGA
TCGA-19-2631-01A	5	5	5	5	5	1	3	5	5	5	5	5	5	5	5	5	5	5	5	5	5	5	5	5	5	5	5	5	TCGA
TCGA-19-4065-01A	3	1	3	3	5	5	1	5	3	3	5	5	5	5	5	5	5	5	5	5	5	5	5	6	5	6	5	5	TCGA
TCGA-19-5947-01A	5	3	5	5	5	5	3	3	5	5	5	5	5	5	5	5	5	5	5	5	5	6	5	5	5	5	5	5	TCGA
TCGA-19-5950-01A	5	3	5	5	5	1	5	5	5	3	5	5	5	5	5	5	5	5	5	5	5	5	5	5	5	5	5	5	TCGA
TCGA-19-5951-01A	5	5	5	5	5	1	5	5	5	5	5	5	5	5	5	5	5	5	5	5	5	5	5	5	5	5	5	5	TCGA
TCGA-19-5952-01A	5	3	5	5	5	5	5	5	5	5	5	5	5	5	5	5	5	5	5	5	5	5	5	5	5	6	5	5	TCGA
TCGA-19-5953-01B	5	5	5	5	5	5	5	5	5	5	5	5	5	5	5	5	5	5	5	5	5	5	5	5	5	6	5	5	TCGA
TCGA-19-5954-01A	5	5	5	5	5	1	5	5	5	5	5	5	5	5	5	5	5	5	5	5	5	6	5	5	5	5	5	5	TCGA
TCGA-19-5955-01A	5	3	5	5	5	5	5	5	5	5	5	5	5	5	5	5	5	5	5	5	5	5	5	5	5	6	5	5	TCGA
TCGA-19-5956-01A	5	5	1	5	3	5	3	3	5	5	5	5	5	6	6	6	5	5	5	6	6	5	6	6	6	6	5	5	TCGA
TCGA-19-5958-01A	5	3	5	5	5	1	3	5	5	5	5	5	5	5	5	5	5	5	5	5	5	5	5	5	5	5	5	5	TCGA
TCGA-19-5959-01A	5	3	5	5	5	1	5	5	5	5	5	5	5	5	5	5	5	5	5	5	5	5	5	5	5	6	5	5	TCGA
TCGA-19-5960-01A	3	5	5	3	5	5	3	3	5	5	5	5	5	5	5	5	5	5	5	5	5	5	5	5	5	5	5	5	TCGA
TCGA-19-A60I-01A	5	5	5	5	5	5	3	5	5	5	5	5	5	5	5	5	5	5	5	5	5	5	6	5	5	5	5	5	TCGA
TCGA-19-A6J4-01A	5	3	1	5	5	5	3	3	1	1	5	5	5	5	5	5	5	5	5	5	5	5	5	5	5	5	5	5	TCGA
TCGA-19-A6J5-01A	5	5	3	5	5	5	5	3	5	5	5	5	5	5	5	5	5	5	5	5	6	5	5	6	5	6	6	5	TCGA
TCGA-26-1438-01A	3	5	5	3	5	5	5	5	5	5	5	5	5	5	5	5	5	5	5	5	5	5	5	5	5	5	5	5	TCGA
TCGA-26-1439-01A	3	3	1	3	5	1	5	3	1	5	5	5	5	5	5	5	5	5	5	5	5	5	5	5	6	5	5	5	TCGA
TCGA-26-1440-01A	5	5	5	5	5	1	5	3	5	5	5	5	5	5	5	5	5	5	5	5	5	5	5	5	5	5	5	5	TCGA
TCGA-26-1442-01A	5	3	3	5	5	5	5	5	5	5	5	5	5	5	5	5	5	5	5	5	5	5	5	6	5	5	6	5	TCGA
TCGA-26-1443-01A	5	5	5	5	5	5	5	5	5	5	5	5	5	5	5	5	5	5	5	5	5	5	5	5	5	5	5	5	TCGA
TCGA-26-1799-01A	5	5	5	5	5	5	5	5	5	5	5	5	5	5	5	5	5	5	5	5	6	5	5	5	5	5	5	5	TCGA
TCGA-26-5132-01A	5	5	5	5	5	5	3	5	5	5	5	5	5	5	5	5	5	5	5	5	5	5	6	5	5	6	5	5	TCGA
TCGA-26-5133-01A	3	5	5	3	5	5	5	3	5	5	5	5	5	5	5	5	5	5	5	5	5	5	5	6	5	5	5	5	TCGA
TCGA-26-5134-01A	5	5	5	5	5	5	5	3	5	5	5	5	5	5	5	5	5	5	5	5	5	5	5	5	5	5	5	5	TCGA
TCGA-26-5135-01A	5	5	5	5	5	5	5	5	5	5	5	5	5	5	5	5	5	5	5	5	5	5	5	5	5	5	5	5	TCGA
TCGA-26-5136-01B	1	1	5	1	5	5	3	5	5	5	5	5	5	5	5	5	5	5	5	5	5	6	5	6	5	5	5	5	TCGA
TCGA-26-5139-01A	5	5	5	5	5	5	5	5	5	5	5	5	5	5	5	5	5	5	5	5	5	5	5	5	6	5	5	5	TCGA
TCGA-26-6173-01A	5	5	5	5	5	1	3	5	5	5	5	5	5	5	5	5	5	5	5	5	5	5	5	5	5	5	5	5	TCGA
TCGA-26-6174-01A	5	3	5	5	5	5	5	5	5	5	5	5	5	5	5	5	5	5	5	5	5	5	5	5	5	6	5	5	TCGA
TCGA-26-A7UX-01B	5	5	5	5	5	5	5	5	5	5	5	5	5	5	5	5	5	5	5	5	5	5	5	5	5	6	5	5	TCGA
TCGA-27-1830-01A	3	5	5	3	5	5	3	5	3	5	5	5	5	5	5	5	5	5	5	5	5	5	5	6	5	5	5	5	TCGA
TCGA-27-1831-01A	5	5	5	5	5	5	5	5	5	5	5	5	5	5	5	5	5	5	5	5	5	5	5	5	6	5	5	5	TCGA
TCGA-27-1832-01A	5	5	5	5	5	5	3	3	5	5	5	5	5	5	5	5	5	5	5	5	5	5	5	5	5	5	5	5	TCGA
TCGA-27-1833-01A	5	3	5	5	5	1	5	5	5	5	5	5	5	5	5	5	5	5	5	5	5	5	5	5	5	5	5	5	TCGA
TCGA-27-1834-01A	3	1	5	3	1	1	3	3	5	3	5	5	5	5	5	5	5	5	5	5	5	5	5	5	5	6	5	5	TCGA
TCGA-27-1835-01A	5	5	5	5	5	1	3	5	5	1	5	5	5	5	5	5	5	5	5	5	5	5	5	6	5	5	5	5	TCGA
TCGA-27-1836-01A	5	3	5	5	5	5	5	5	5	5	5	5	5	5	5	5	5	5	5	5	5	5	5	6	5	5	5	5	TCGA
TCGA-27-1837-01A	5	5	5	5	5	5	5	5	3	5	5	5	5	5	5	5	5	5	5	5	5	5	5	5	5	6	5	5	TCGA
TCGA-27-1838-01A	3	1	3	3	5	5	5	5	3	5	5	5	5	5	5	5	5	5	5	5	5	6	5	6	6	6	5	5	TCGA
TCGA-27-2518-01A	5	5	5	5	5	5	5	5	5	5	5	5	5	5	5	5	5	5	5	5	5	5	5	5	5	5	5	5	TCGA
TCGA-27-2519-01A	5	5	5	5	5	1	3	3	5	5	5	5	5	5	5	5	5	5	5	5	5	5	5	6	5	6	5	5	TCGA
TCGA-27-2521-01A	1	3	5	1	5	3	1	5	5	1	5	5	5	5	5	5	5	5	5	5	6	5	5	6	5	5	6	5	TCGA
TCGA-27-2523-01A	5	3	5	5	5	1	3	5	5	5	5	5	5	5	5	5	5	5	5	5	5	5	5	5	5	5	5	5	TCGA
TCGA-27-2524-01A	5	3	5	5	5	5	5	5	5	5	5	5	5	5	5	5	5	5	5	5	5	5	6	5	5	6	5	5	TCGA
TCGA-27-2526-01A	5	3	5	5	5	1	5	5	5	5	5	5	5	5	5	5	5	5	5	5	5	5	5	5	5	6	5	5	TCGA
TCGA-27-2527-01A	5	5	5	5	5	1	3	3	5	5	5	5	5	5	5	5	5	5	5	5	5	6	5	5	5	5	5	5	TCGA
TCGA-27-2528-01A	5	5	5	5	5	1	5	5	5	5	5	5	5	5	5	5	5	5	5	5	5	5	5	5	6	5	5	5	TCGA
TCGA-28-1746-01A	5	5	5	5	5	5	1	5	5	1	5	5	5	5	5	5	5	5	5	5	5	5	5	6	5	6	5	5	TCGA
TCGA-28-1747-01C	5	5	5	5	5	5	5	5	5	5	5	5	5	5	5	5	5	5	5	5	5	5	5	5	6	5	5	5	TCGA
TCGA-28-1749-01A	5	5	5	5	5	1	5	5	5	5	5	5	5	5	5	5	5	5	5	5	5	5	5	5	6	6	5	5	TCGA
TCGA-28-1750-01A	3	3	5	3	5	3	5	3	5	5	5	5	5	5	5	5	5	5	5	5	5	5	5	5	5	6	5	5	TCGA
TCGA-28-1751-01A	5	3	5	5	5	1	5	5	5	5	5	5	5	5	5	5	5	5	5	5	5	5	5	5	5	5	5	5	TCGA
TCGA-28-1752-01A	5	5	5	5	5	5	3	5	5	5	5	5	5	5	5	5	5	5	5	5	5	5	6	6	6	5	5	5	TCGA
TCGA-28-1753-01A	5	5	5	5	5	5	5	5	5	5	5	5	5	5	5	5	5	5	5	5	5	5	5	6	5	6	5	5	TCGA
TCGA-28-1755-01A	5	5	5	5	5	5	5	5	5	5	5	5	5	5	5	5	5	5	5	5	5	5	5	5	5	5	5	5	TCGA
TCGA-28-1756-01C	5	3	3	5	5	5	5	3	5	5	5	5	5	5	5	5	5	5	5	5	5	5	5	5	5	5	5	5	TCGA
TCGA-28-1757-01A	5	5	5	5	5	5	5	5	5	5	5	5	5	5	5	5	5	5	5	5	5	6	5	5	6	5	5	5	TCGA
TCGA-28-2501-01A	5	3	5	5	5	5	5	5	5	5	5	5	5	5	5	5	5	5	5	5	5	5	5	5	5	5	5	5	TCGA
TCGA-28-2502-01B	5	3	5	5	5	5	5	5	5	5	5	5	5	5	5	5	5	5	5	5	5	5	5	5	5	6	5	5	TCGA
TCGA-28-2506-01A	1	3	1	1	5	1	3	3	1	1	5	5	5	5	5	5	5	5	5	5	5	5	5	5	5	5	5	5	TCGA
TCGA-28-2509-01A	1	1	5	1	3	1	3	3	5	3	5	5	5	5	5	5	5	5	5	5	5	5	5	6	5	6	5	5	TCGA
TCGA-28-2510-01A	5	5	5	5	5	5	5	5	5	5	5	5	5	5	5	5	5	5	5	5	5	5	5	5	5	6	5	5	TCGA
TCGA-28-2513-01A	5	3	5	5	5	1	5	5	5	5	5	5	5	5	5	5	5	5	5	5	5	5	5	5	5	6	5	5	TCGA
TCGA-28-2514-01A	3	5	3	3	5	5	5	3	3	5	5	5	5	5	5	5	5	5	5	5	5	5	5	5	5	5	5	5	TCGA
TCGA-28-5204-01A	5	3	5	5	5	5	5	5	5	5	5	5	5	5	5	5	5	5	5	5	5	5	5	5	5	5	5	5	TCGA
TCGA-28-5207-01A	3	5	5	3	5	5	3	3	3	1	5	5	5	5	5	5	5	5	5	5	5	5	5	6	6	5	5	5	TCGA
TCGA-28-5208-01A	5	3	5	5	5	5	3	5	5	5	5	5	5	5	5	5	5	5	5	5	5	5	5	5	5	5	5	5	TCGA
TCGA-28-5209-01A	5	3	5	5	5	5	5	5	5	5	5	5	5	5	5	5	5	5	5	5	5	5	5	5	6	6	5	5	TCGA
TCGA-28-5211-01C	5	5	5	5	5	5	5	5	5	5	5	5	5	5	5	5	5	5	6	5	5	5	5	5	5	5	5	5	TCGA
TCGA-28-5213-01A	3	3	5	3	5	5	3	3	5	5	5	5	5	5	5	5	5	5	5	5	5	5	5	5	6	5	5	5	TCGA
TCGA-28-5214-01A	5	5	3	5	5	1	5	5	3	3	5	5	5	5	5	5	5	5	5	5	6	5	5	5	5	5	5	5	TCGA
TCGA-28-5215-01A	5	1	1	5	3	1	1	3	1	1	5	5	5	5	5	5	5	5	5	5	5	5	5	6	5	5	5	5	TCGA
TCGA-28-5216-01A	1	1	5	3	5	5	1	3	5	5	5	5	5	5	5	5	5	5	5	5	5	5	5	6	5	6	5	5	TCGA
TCGA-28-5218-01A	5	5	5	5	1	1	1	5	5	1	5	5	5	5	5	5	5	5	5	5	5	5	5	5	5	5	5	5	TCGA
TCGA-28-5219-01A	5	5	5	5	5	5	5	5	5	5	5	5	5	5	5	5	5	5	5	5	5	5	5	6	5	5	5	5	TCGA
TCGA-28-5220-01A	5	3	3	5	5	5	5	3	5	5	5	5	5	5	5	5	5	5	5	5	5	5	5	5	5	5	5	5	TCGA
TCGA-28-6450-01A	5	5	5	5	5	1	5	5	5	5	5	5	5	5	5	5	5	5	5	5	5	6	5	5	5	5	5	5	TCGA
TCGA-32-1970-01A	5	3	5	5	5	5	3	5	5	5	5	5	5	5	5	5	5	5	5	5	5	5	6	6	6	5	5	5	TCGA
TCGA-32-1973-01A	1	3	3	1	5	5	3	5	5	5	5	5	5	5	5	5	5	5	5	5	5	5	5	5	5	5	5	5	TCGA
TCGA-32-1976-01A	3	3	5	3	5	5	3	3	5	5	5	5	5	5	5	5	5	5	5	5	5	5	5	5	5	6	5	5	TCGA
TCGA-32-1977-01A	5	5	5	5	5	1	5	5	5	5	5	5	5	5	5	5	5	5	5	5	5	5	5	5	5	6	5	5	TCGA
TCGA-32-1978-01A	5	5	5	5	5	1	3	5	3	5	5	5	5	5	5	5	5	5	5	5	5	5	5	5	5	5	5	5	TCGA
TCGA-32-1979-01A	5	1	5	5	5	1	5	5	5	5	5	5	5	5	5	5	5	5	5	5	5	6	5	5	6	5	5	5	TCGA
TCGA-32-1980-01A	5	5	5	5	5	1	3	3	5	5	5	5	5	5	5	5	5	5	5	5	5	5	5	5	5	5	5	5	TCGA
TCGA-32-1982-01A	5	5	5	5	5	5	5	5	5	5	5	5	5	5	5	5	5	5	5	5	5	5	5	5	6	6	5	5	TCGA
TCGA-32-1986-01A	1	5	5	1	5	5	3	5	5	3	5	5	5	5	5	5	5	5	5	5	5	5	5	5	5	5	5	5	TCGA
TCGA-32-1987-01A	5	5	5	3	5	5	5	5	5	5	5	5	5	5	5	5	5	5	5	5	5	5	5	5	5	5	5	5	TCGA
TCGA-32-1991-01A	5	3	1	5	5	5	5	5	1	5	5	5	5	5	5	5	5	5	5	5	5	5	5	5	6	6	5	5	TCGA
TCGA-32-2491-01A	3	5	3	3	5	1	3	5	5	3	5	5	5	5	5	5	5	5	5	5	5	6	6	6	5	5	5	5	TCGA
TCGA-32-2494-01A	5	5	5	3	5	5	5	5	5	5	5	5	5	5	5	5	5	5	5	5	5	5	5	5	5	5	5	5	TCGA
TCGA-32-2495-01A	5	5	5	5	5	1	5	1	5	3	5	5	5	5	5	5	5	5	5	5	5	6	5	5	5	6	5	5	TCGA
TCGA-32-2615-01A	5	1	5	5	3	1	3	3	5	1	5	5	5	5	5	5	5	5	5	6	5	5	5	5	5	5	5	5	TCGA
TCGA-32-2616-01A	5	5	5	5	5	5	1	3	5	1	5	5	5	5	6	5	5	5	5	5	6	6	6	6	5	6	5	5	TCGA
TCGA-32-2632-01A	1	5	3	1	5	1	3	1	3	5	5	5	5	5	5	5	5	5	5	5	5	5	6	5	6	6	5	5	TCGA
TCGA-32-2634-01A	3	5	3	3	5	1	3	3	5	5	5	5	5	5	5	5	5	5	5	5	5	5	6	6	5	6	5	5	TCGA
TCGA-32-2638-01A	5	5	5	5	5	1	5	5	5	5	5	5	5	5	5	5	5	5	5	5	5	5	5	5	5	5	5	5	TCGA
TCGA-32-4208-01A	5	3	3	5	5	5	5	3	5	5	5	5	5	5	5	5	5	5	5	5	6	5	5	6	5	5	6	5	TCGA
TCGA-32-4210-01A	3	5	1	3	1	1	3	5	1	3	5	5	5	5	5	5	5	5	5	5	5	5	5	6	5	6	5	5	TCGA
TCGA-32-4211-01A	5	3	5	5	5	5	1	5	5	5	5	5	5	5	5	5	5	5	5	5	5	5	5	5	5	5	5	5	TCGA
TCGA-32-4213-01A	5	3	5	5	5	5	5	5	5	5	5	5	5	5	5	5	5	5	5	5	5	5	6	5	5	6	5	5	TCGA
TCGA-32-4719-01A	5	3	5	5	5	5	5	5	5	5	5	5	5	5	5	5	5	5	5	5	5	5	5	5	5	5	5	5	TCGA
TCGA-32-5222-01A	1	5	5	1	5	1	5	5	5	5	5	5	5	5	5	5	5	5	5	5	5	5	5	5	5	6	5	5	TCGA
TCGA-41-2571-01A	5	5	5	5	5	1	5	5	5	5	5	5	5	5	5	5	5	5	5	5	5	5	5	5	5	6	5	5	TCGA
TCGA-41-2572-01A	5	3	5	5	5	1	3	5	5	5	5	5	5	5	5	5	5	5	5	5	5	6	5	5	5	5	5	5	TCGA
TCGA-41-2573-01A	1	3	5	1	5	5	3	3	5	5	5	5	5	5	5	5	5	5	5	5	5	5	5	5	5	6	5	5	TCGA
TCGA-41-2575-01A	5	3	5	5	5	1	3	3	1	1	5	5	5	5	5	5	5	5	5	5	5	5	5	6	5	5	5	5	TCGA
TCGA-41-3392-01A	3	3	5	3	5	5	5	3	5	3	5	5	5	5	5	5	5	5	5	5	5	5	5	5	5	5	5	5	TCGA
TCGA-41-3393-01A	5	3	5	5	5	1	5	5	5	5	5	5	5	5	5	5	5	5	5	5	5	5	5	5	5	5	5	5	TCGA
TCGA-41-3915-01A	1	1	5	1	5	5	3	5	1	1	5	5	5	5	5	5	5	5	5	5	5	5	5	5	5	6	5	5	TCGA
TCGA-41-4097-01A	5	3	1	5	5	5	3	3	1	3	5	5	5	5	5	5	5	5	5	5	5	5	5	5	5	6	5	5	TCGA
TCGA-41-5651-01A	5	5	3	5	5	1	5	5	5	3	5	5	5	5	5	5	5	5	5	5	5	6	5	6	5	5	5	5	TCGA
TCGA-41-6646-01A	5	5	5	5	5	1	3	5	5	5	5	5	5	5	5	5	5	5	5	5	5	5	5	5	5	5	5	5	TCGA
TCGA-4W-AA9R-01A	3	3	3	3	3	3	5	5	3	5	5	5	5	5	5	5	5	5	5	5	5	5	5	6	5	6	5	5	TCGA
TCGA-4W-AA9S-01A	3	5	5	3	5	1	3	5	5	3	5	5	5	5	5	5	5	5	5	5	5	5	5	5	5	5	5	5	TCGA
TCGA-4W-AA9T-01A	5	5	5	5	5	5	5	5	5	5	5	5	5	5	5	5	5	5	5	5	6	5	5	5	6	6	5	5	TCGA
TCGA-74-6573-01A	5	3	5	5	5	5	5	5	5	3	5	5	5	5	5	5	5	5	5	5	5	5	5	6	5	5	5	5	TCGA
TCGA-74-6575-01A	3	5	5	3	5	1	3	5	5	5	5	5	5	5	5	5	5	5	5	5	6	5	5	5	5	5	5	5	TCGA
TCGA-74-6577-01A	5	5	5	5	5	5	5	5	5	5	5	5	5	5	5	5	5	5	5	5	5	5	5	5	5	6	5	5	TCGA
TCGA-74-6578-01A	5	5	5	5	5	5	5	5	5	5	5	5	5	5	5	5	5	5	5	5	5	6	5	5	5	5	5	5	TCGA
TCGA-74-6581-01A	5	5	5	5	5	1	3	5	5	5	5	5	5	5	5	5	5	5	5	5	5	5	5	5	5	5	5	5	TCGA
TCGA-74-6584-01A	5	3	5	5	1	5	5	5	5	5	5	5	5	5	5	5	5	5	5	5	5	5	5	5	5	5	5	5	TCGA
TCGA-76-4925-01A	3	3	5	3	5	1	3	5	3	5	5	5	5	5	5	5	5	5	5	5	5	5	5	6	5	6	5	5	TCGA
TCGA-76-4926-01B	5	5	5	5	5	5	3	5	5	5	5	5	5	5	5	5	5	5	5	5	5	5	5	5	6	5	5	5	TCGA
TCGA-76-4928-01B	5	3	5	5	5	5	5	3	3	5	5	5	5	5	5	5	5	5	5	5	5	6	5	5	5	5	5	5	TCGA
TCGA-76-4929-01A	3	3	5	3	5	1	3	3	5	5	5	5	5	5	5	5	5	5	5	5	5	5	5	6	5	5	5	5	TCGA
TCGA-76-4931-01A	5	3	5	5	1	5	5	5	5	5	5	5	5	5	5	5	5	5	5	5	5	5	5	5	6	6	5	5	TCGA
TCGA-76-4934-01A	1	1	3	1	3	3	3	3	3	3	5	5	5	5	5	5	5	5	5	5	5	5	5	6	5	6	5	5	TCGA
TCGA-76-4935-01A	5	3	5	5	5	5	5	5	5	5	5	5	5	5	5	5	5	5	5	5	5	5	5	5	5	6	5	5	TCGA
TCGA-76-6191-01A	3	5	5	3	5	5	5	5	5	5	5	5	5	5	5	5	5	5	5	5	5	5	5	5	6	6	5	5	TCGA
TCGA-76-6192-01A	5	5	5	5	5	5	5	5	5	5	5	5	5	5	5	5	5	5	5	5	5	5	5	5	5	6	5	5	TCGA
TCGA-76-6193-01A	5	5	5	5	5	5	5	3	5	5	5	5	5	5	5	5	5	5	5	5	5	6	6	6	5	5	5	5	TCGA
TCGA-76-6280-01A	5	3	5	5	5	1	3	5	5	1	5	5	5	5	5	5	5	5	5	5	5	5	5	5	5	5	5	5	TCGA
TCGA-76-6282-01A	5	3	5	5	5	5	5	3	5	5	5	5	5	5	5	5	5	5	5	5	5	5	5	5	6	5	5	5	TCGA
TCGA-76-6283-01A	1	5	3	1	5	1	5	5	3	3	5	5	5	5	5	5	5	5	5	5	5	5	6	6	5	6	5	5	TCGA
TCGA-76-6285-01A	3	5	3	3	5	5	5	3	5	3	5	5	5	5	5	5	5	5	5	5	5	5	5	5	5	5	5	5	TCGA
TCGA-76-6286-01A	3	5	5	3	5	3	5	5	5	5	5	5	5	5	5	5	5	5	5	5	5	6	6	6	5	6	5	5	TCGA
TCGA-76-6656-01A	5	5	5	5	5	1	5	5	5	5	5	5	5	5	5	5	5	5	5	5	5	5	5	5	6	5	5	5	TCGA
TCGA-76-6657-01A	5	3	5	5	5	1	3	5	5	5	5	5	5	5	5	5	5	5	5	5	5	5	5	5	5	6	5	5	TCGA
TCGA-76-6660-01A	5	4	5	5	5	5	5	5	5	1	5	5	5	5	5	5	5	5	5	5	5	5	5	6	5	6	5	5	TCGA
TCGA-76-6661-01B	5	5	5	5	5	1	5	5	5	5	5	5	5	5	5	5	5	5	5	5	5	5	5	5	6	6	5	5	TCGA
TCGA-76-6662-01A	5	5	5	5	5	5	5	5	5	5	5	5	5	5	5	5	5	5	5	5	5	5	6	6	5	6	5	5	TCGA
TCGA-76-6663-01A	5	5	5	5	5	5	5	5	5	5	5	5	5	5	5	5	5	5	5	5	5	5	6	6	5	5	5	5	TCGA
TCGA-76-6664-01A	5	3	5	5	5	1	5	5	5	5	5	5	5	5	5	5	5	5	5	5	5	5	5	6	5	6	5	5	TCGA
TCGA-81-5910-01A	5	5	5	5	5	5	5	5	5	5	5	5	5	5	5	5	5	5	5	5	5	5	5	5	6	6	5	5	TCGA
TCGA-81-5911-01A	3	5	5	3	5	5	5	5	5	5	5	5	5	5	5	5	5	5	5	5	5	5	6	5	6	6	5	5	TCGA
TCGA-87-5896-01A	5	5	5	5	5	5	3	5	5	5	5	5	5	5	5	5	5	5	5	5	5	5	5	5	5	5	5	5	TCGA
TCGA-OX-A56R-01A	5	3	3	5	5	5	3	3	5	5	5	5	5	5	5	5	5	5	5	5	5	5	5	5	6	6	5	5	TCGA
TCGA-RR-A6KA-01A	5	5	5	5	5	1	5	5	5	1	5	5	5	5	5	5	5	5	5	5	5	6	5	5	5	5	5	5	TCGA
TCGA-RR-A6KB-01A	5	3	5	5	5	5	5	5	5	5	5	5	5	5	5	5	5	5	5	5	5	5	5	5	5	5	5	5	TCGA
TCGA-RR-A6KC-01A	5	5	5	5	5	1	5	5	5	5	5	5	5	5	5	5	5	5	5	5	5	6	5	5	6	5	5	5	TCGA
C3L-02984	5	5	5	5	5	5	5	5	5	5	5	5	5	5	5	5	5	5	5	5	6	5	5	6	5	5	6	5	CPTAC
C3N-03473	3	3	5	3	5	5	5	3	5	3	5	5	5	5	5	5	5	5	5	5	5	5	5	6	5	5	5	5	CPTAC
C3L-02704	5	3	5	5	5	5	5	5	5	5	5	5	5	5	5	5	5	5	5	5	5	5	5	5	5	5	5	5	CPTAC
C3N-02782	5	3	5	5	5	1	5	5	5	5	5	5	5	5	5	5	5	5	5	5	5	5	5	5	6	5	5	5	CPTAC
C3L-02970	3	5	5	3	5	5	5	5	5	5	5	5	5	5	5	5	5	5	5	5	5	5	5	5	5	5	5	5	CPTAC
C3L-03266	5	3	5	5	5	5	5	5	5	5	5	5	5	5	5	5	5	5	5	5	5	5	5	5	5	6	5	5	CPTAC
C3L-01142	5	5	5	5	5	5	5	5	5	5	5	5	5	5	5	5	5	5	5	5	5	5	5	5	5	5	5	5	CPTAC
C3N-02784	5	5	5	5	5	5	5	5	5	5	5	5	5	5	5	5	5	5	5	5	5	5	5	5	5	5	5	5	CPTAC
C3L-03407	5	5	5	5	5	1	5	5	5	5	5	5	5	5	5	5	5	5	5	5	5	5	5	6	5	5	5	5	CPTAC
C3N-03183	5	3	5	5	5	5	3	5	5	5	5	5	5	5	5	5	5	5	5	5	5	5	5	5	6	6	5	5	CPTAC
C3N-01798	5	3	5	5	5	5	5	5	5	5	5	5	5	5	5	5	5	5	5	5	5	5	5	6	6	5	5	5	CPTAC
C3L-02705	5	5	5	5	5	5	3	3	5	5	5	5	5	5	5	5	5	5	5	5	5	5	5	5	5	6	5	5	CPTAC
C3L-03387	5	3	5	5	5	1	3	5	5	5	5	5	5	5	5	5	5	5	5	5	5	5	5	5	5	5	5	5	CPTAC
C3L-01049	5	3	5	5	5	1	5	5	5	5	5	5	5	5	5	5	5	5	5	5	5	6	5	6	5	6	5	5	CPTAC
C3N-02786	5	5	3	5	5	3	3	3	3	3	5	5	5	5	5	5	5	5	5	5	6	5	6	6	5	5	5	5	CPTAC
C3N-01814	4	5	5	4	5	5	5	3	5	5	5	5	5	5	5	5	5	5	5	5	5	5	5	5	5	5	5	5	CPTAC
C3L-02900	5	3	5	5	5	5	5	5	5	5	5	5	5	5	5	5	5	5	5	5	6	5	5	6	5	5	6	5	CPTAC
C3N-02255	5	1	5	5	1	1	3	3	5	1	5	5	5	5	5	5	5	5	5	5	5	5	5	5	5	5	5	5	CPTAC
C3N-03180	5	5	5	5	5	5	5	5	5	5	5	5	5	5	5	5	5	5	5	5	5	5	5	5	6	5	5	5	CPTAC
C3L-02707	5	5	5	5	5	1	5	5	5	5	5	5	5	5	5	5	5	5	5	5	5	5	5	5	5	5	5	5	CPTAC
C3N-03070	1	5	5	1	5	5	5	3	5	5	5	5	5	5	5	5	5	5	5	5	5	5	5	5	5	5	5	5	CPTAC
C3N-03188	5	5	5	5	5	1	3	5	5	5	5	5	5	5	5	5	5	5	5	5	6	5	5	5	5	5	5	5	CPTAC
C3N-01852	5	3	5	5	5	1	5	5	5	5	5	5	5	5	5	5	5	5	5	5	5	6	5	5	6	5	5	5	CPTAC
C3N-01196	5	5	3	5	5	1	3	1	3	3	5	5	5	5	5	5	5	5	5	5	5	5	5	6	5	5	5	5	CPTAC
C3N-02783	5	3	5	5	5	5	5	5	5	5	5	5	5	5	5	5	5	5	5	5	5	5	5	5	5	5	5	5	CPTAC
C3N-01857	5	3	5	5	5	1	5	5	5	5	5	5	5	5	5	5	5	5	5	5	5	5	5	5	5	5	5	5	CPTAC
C3L-03392	5	5	5	5	5	5	3	3	5	5	5	5	5	5	5	5	5	5	5	5	5	5	5	5	5	5	5	5	CPTAC
C3N-03088	5	5	5	5	5	1	5	5	5	5	5	5	5	5	5	5	5	5	5	5	5	5	5	5	5	5	5	5	CPTAC
C3L-01155	5	5	5	5	5	1	5	5	5	5	5	5	5	5	5	5	5	5	5	5	5	5	5	5	5	5	5	5	CPTAC
C3L-03405	5	5	5	5	5	5	3	5	5	5	5	5	5	5	5	5	5	5	5	5	5	5	5	5	5	5	5	5	CPTAC
C3L-01157	3	5	5	3	5	5	5	3	5	5	5	5	5	5	5	5	5	5	5	5	5	5	5	5	5	5	5	5	CPTAC
C3L-01149	5	3	5	5	5	5	5	5	5	5	5	5	5	5	5	5	5	5	5	5	5	5	5	5	5	5	5	5	CPTAC
C3L-03727	5	3	5	5	5	1	5	5	5	5	5	5	5	5	5	5	5	5	5	5	5	5	5	5	6	6	5	5	CPTAC
C3L-03744	3	5	5	3	5	5	3	5	5	3	5	5	5	5	5	5	5	5	5	5	5	5	5	6	5	5	5	5	CPTAC
C3L-03681	5	3	5	5	5	5	5	3	5	3	5	5	5	5	5	5	5	5	5	5	5	5	5	5	6	5	5	5	CPTAC
C3L-00365	5	5	5	5	5	1	5	3	5	3	5	5	5	5	5	5	5	5	5	5	5	5	6	6	6	5	5	5	CPTAC
C3L-02465	5	5	5	5	5	5	3	5	1	3	5	5	5	5	5	5	5	5	5	5	5	6	5	6	5	5	5	5	CPTAC
C3L-01156	5	5	5	5	5	5	5	5	5	5	5	5	5	5	5	5	5	5	5	5	5	5	5	5	6	6	5	5	CPTAC
C3N-02188	5	5	5	5	5	5	5	5	5	5	5	5	5	5	5	5	5	5	5	5	5	5	5	5	5	5	5	5	CPTAC
C3L-01043	5	5	5	5	5	5	5	5	5	5	5	5	5	5	5	5	5	5	5	5	5	5	5	5	5	5	5	5	CPTAC
C3N-03184	5	3	5	5	5	1	5	5	5	5	5	5	5	5	5	5	5	5	5	5	5	5	5	5	5	5	5	5	CPTAC
C3L-04084	5	5	5	5	5	1	5	5	5	5	5	5	5	5	5	5	5	5	5	5	5	6	5	5	5	5	5	5	CPTAC
C3L-03968	5	2	5	5	5	1	5	3	5	5	5	5	5	5	5	5	5	5	5	5	5	5	5	5	5	5	5	5	CPTAC
C3L-02504	5	5	5	5	5	5	5	5	5	5	5	5	5	5	5	5	5	5	5	5	5	5	5	5	5	5	5	5	CPTAC
C3N-01816	3	3	5	3	5	3	3	3	5	3	5	5	5	5	5	5	5	5	5	5	5	5	5	5	5	5	5	5	CPTAC
C3N-02190	5	5	5	5	5	5	5	3	5	5	5	5	5	5	5	5	5	5	5	5	5	5	5	5	5	5	5	5	CPTAC
C3N-02769	5	1	5	5	5	5	5	3	5	5	5	5	5	5	5	5	5	5	5	5	5	5	5	5	5	5	5	5	CPTAC
C3L-03728	5	1	5	5	5	5	5	5	5	5	5	5	5	5	5	5	5	5	5	5	5	5	5	5	5	5	5	5	CPTAC
C3N-01369	5	5	5	5	5	5	5	5	5	5	5	5	5	5	5	5	5	5	5	5	5	5	5	5	5	5	5	5	CPTAC
C3N-03182	1	5	5	1	5	5	5	5	5	5	5	5	5	5	5	5	5	5	5	5	5	5	5	5	5	5	5	5	CPTAC
C3N-02256	5	5	5	5	5	5	5	5	5	5	5	5	5	5	5	5	5	5	5	5	5	5	5	5	5	5	5	5	CPTAC
C3L-01061	5	5	5	5	5	5	5	5	5	5	5	5	5	5	5	5	5	5	5	5	5	5	5	5	6	6	5	5	CPTAC
C3N-01517	5	3	5	5	5	1	5	5	5	5	5	5	5	5	5	5	5	5	5	5	5	5	5	5	6	5	5	5	CPTAC
C3N-02770	5	1	5	5	5	1	5	5	5	5	5	5	5	5	5	5	5	5	5	5	5	5	5	5	6	5	5	5	CPTAC
C3N-01856	5	3	5	5	5	5	3	5	5	5	5	5	5	5	5	5	5	5	5	5	5	5	5	5	5	5	5	5	CPTAC
C3N-02785	1	5	5	1	5	1	1	1	5	5	5	5	5	5	5	5	5	5	5	5	5	5	5	5	5	5	5	5	CPTAC
C3N-01851	5	1	5	5	5	5	5	5	5	5	5	5	5	5	5	5	5	5	5	5	5	5	5	5	5	5	5	5	CPTAC
C3L-03748	5	3	5	5	5	5	5	5	5	5	5	5	5	5	5	5	5	5	5	5	5	5	5	5	5	5	5	5	CPTAC
C3N-02788	5	5	5	5	5	1	5	5	5	5	5	5	5	5	5	5	5	5	5	5	5	5	5	6	5	5	5	5	CPTAC
C3L-01045	5	5	5	5	5	1	5	5	5	5	5	5	5	5	5	5	5	5	5	5	5	5	5	5	5	5	5	5	CPTAC
C3L-01154	5	3	5	5	5	5	5	5	5	5	5	5	5	5	5	5	5	5	5	5	5	5	5	5	5	5	5	5	CPTAC
C3N-01518	5	5	5	5	5	5	3	5	5	5	5	5	5	5	5	5	5	5	5	5	5	5	6	6	5	6	5	5	CPTAC
C3N-00662	5	5	5	5	5	5	5	5	5	5	5	5	5	5	5	5	5	5	5	5	5	5	5	5	5	5	5	5	CPTAC
C3N-03186	5	5	5	5	5	1	5	5	5	5	5	5	5	5	5	5	5	5	5	5	5	6	5	5	5	5	5	5	CPTAC
C3L-01046	5	5	5	5	5	5	5	5	5	5	5	5	5	5	5	5	5	5	5	5	5	5	5	5	5	5	5	5	CPTAC
C3L-02708	5	5	3	5	5	5	3	5	5	5	5	5	5	5	5	5	5	5	5	5	6	6	5	6	5	5	6	5	CPTAC
C3L-01327	5	5	5	5	5	1	5	5	5	5	5	5	5	5	5	5	5	5	5	5	5	5	5	5	5	5	5	5	CPTAC
C3N-01366	3	3	5	3	5	5	5	5	5	1	5	5	5	5	5	5	5	5	5	5	5	5	5	5	5	6	5	5	CPTAC
C3L-03260	3	3	5	3	5	5	5	5	5	5	5	5	5	5	5	5	5	5	5	5	5	5	5	5	5	6	5	5	CPTAC
C3L-02642	5	1	5	5	5	1	3	3	5	3	5	5	5	5	5	5	5	5	5	5	5	5	5	6	5	5	5	5	CPTAC
C3N-01818	5	5	5	5	5	5	3	3	5	3	5	5	5	5	5	5	5	5	5	5	5	5	5	5	5	5	5	5	CPTAC
C3N-02181	5	5	5	5	5	5	5	5	5	5	5	5	5	5	5	5	5	5	5	5	5	5	5	5	5	5	5	5	CPTAC
C3L-03400	5	5	5	5	5	5	3	3	5	5	5	5	5	5	5	5	5	5	5	5	5	5	5	5	5	5	5	5	CPTAC
C3N-01515	5	3	5	5	5	5	5	5	5	5	5	5	5	5	5	5	5	5	5	5	5	5	5	5	5	6	5	5	CPTAC
C3L-00674	5	5	5	5	5	5	5	5	5	5	5	5	5	5	5	5	5	5	5	5	5	5	5	5	5	5	5	5	CPTAC
C3L-01040	5	5	5	5	5	1	3	5	5	5	5	5	5	5	5	5	5	5	5	5	5	5	5	5	5	5	5	5	CPTAC
C3L-02542	5	5	5	5	5	5	5	5	5	1	5	5	5	5	5	5	5	5	5	5	5	5	5	5	5	5	5	5	CPTAC
C3N-02186	5	5	5	5	5	5	5	3	5	5	5	5	5	5	5	5	5	5	5	5	5	5	5	5	5	5	5	5	CPTAC
C3L-01834	5	5	5	5	5	5	5	5	5	5	5	5	5	5	5	5	5	5	5	5	5	5	5	5	6	6	5	5	CPTAC
C3L-01146	5	5	5	5	5	1	5	5	5	5	5	5	5	5	5	5	5	5	5	5	5	5	5	5	5	6	5	5	CPTAC
C3N-00661	5	5	5	5	5	1	5	5	5	5	5	5	5	5	5	5	5	5	5	5	5	6	5	5	5	5	5	5	CPTAC
C3N-01368	5	3	5	5	5	5	5	5	5	5	5	5	5	5	5	5	5	5	5	5	5	5	5	5	5	5	5	5	CPTAC
C3N-01334	5	5	3	5	5	1	5	5	5	5	5	5	5	5	5	5	5	5	5	5	5	5	5	5	6	5	5	5	CPTAC
C3N-02183	5	5	5	5	5	5	5	5	5	5	5	5	5	5	5	5	5	5	5	5	5	5	5	5	5	5	5	5	CPTAC
C3L-01048	5	5	5	5	5	1	5	5	5	5	5	5	5	5	5	5	5	5	5	5	5	5	5	5	5	5	5	5	CPTAC
C3L-00104	5	5	5	5	5	5	5	5	5	5	5	5	5	5	5	5	5	5	5	5	5	5	6	6	5	6	5	5	CPTAC
C3L-03390	5	5	5	5	5	5	5	5	5	5	5	5	5	5	5	5	5	5	5	5	5	5	5	5	5	5	5	5	CPTAC
C3N-01815	5	5	5	5	5	1	3	3	5	5	5	5	5	5	5	5	5	5	5	5	5	5	5	5	5	5	5	5	CPTAC
C3N-01505	5	5	5	5	5	5	5	5	5	3	5	5	5	5	5	5	5	5	5	5	5	5	5	5	5	6	5	5	CPTAC
C3N-02185	5	5	5	5	5	5	5	3	5	5	5	5	5	5	5	5	5	5	5	5	5	5	5	6	5	5	5	5	CPTAC
C3N-00663	5	5	5	5	5	5	5	5	5	5	5	5	5	5	5	5	5	5	5	5	5	5	5	5	5	5	5	5	CPTAC
C3L-02041	5	5	5	5	2	5	5	3	5	5	5	5	5	5	5	5	5	5	5	5	5	6	5	6	5	5	6	5	CPTAC
C3L-02955	5	5	5	5	5	5	5	5	5	5	5	5	5	5	5	5	5	5	5	5	5	5	5	5	5	5	5	5	CPTAC
C3L-00677	5	1	5	5	5	1	3	5	1	5	5	5	5	5	5	5	5	5	5	5	5	5	5	5	5	5	5	5	CPTAC
C3N-00665	5	5	5	5	5	1	5	5	5	5	5	5	5	5	5	5	5	5	5	5	5	5	5	5	5	6	5	5	CPTAC
C3L-01887	5	5	5	5	5	1	5	5	5	5	5	5	5	5	5	5	5	5	5	5	5	5	5	6	5	5	5	5	CPTAC
C3N-01367	5	5	4	5	5	5	5	5	5	5	5	5	5	5	5	5	5	5	5	5	5	5	5	5	5	5	5	5	CPTAC
C3N-01192	5	3	5	5	5	1	3	5	5	5	5	5	5	5	5	5	5	5	5	5	5	5	5	5	5	5	5	5	CPTAC
C3N-01364	5	1	5	5	1	1	5	5	5	3	5	5	5	5	5	5	5	5	5	5	5	5	5	5	5	5	5	5	CPTAC

## Sheet: Fig.2B
	symbol	HR	Lower	Upper	pvalue	legend
1	zscore	1.09606	1.0185	1.17952	0.0196391	#ED0000FF
2	CD274	1.10854	1.03043	1.19257	0.0104494	#ED0000FF
3	SOD3	1.17959	1.09992	1.25	2.40992e-05	#ED0000FF
4	IMPA2	1.08622	1.01327	1.16443	0.0241487	#ED0000FF
5	RAC2	1.13313	1.05358	1.21869	0.00208948	#ED0000FF
6	RIN3	1.07841	1.0023	1.1603	0.0432039	#ED0000FF
7	HMGB2	1.11162	1.0332	1.196	0.0101099	#ED0000FF
8	ITPRIPL1	1.15275	1.07313	1.23829	0.000366036	#ED0000FF
9	PLCB4	0.838543	0.777753	0.904084	2.40992e-05	#0099B4FF
10	APCDD1	0.915569	0.84655	0.990215	0.0301579	#0099B4FF
11	THRA	0.907702	0.846178	0.973699	0.0107775	#0099B4FF

## Sheet: Fig.2C
	TCGA-19-2624	GLSS-SM-R071	CGGA_1870	C3N-01857	GLSS-SM-R068	GLSS-SM-R083	CGGA_747	GLSS-SM-R099	CGGA_139	CGGA_1496	GLSS-LU-00C7	SYC173	CGGA_1611	CGGA_1119	CGGA_1394	CGGA_D38	CGGA_1320	CGGA_1656	AK117	SYC111	CGGA_1039	CGGA_1332	CGGA_1236	C3L-03260	GLSS-SM-R100	C3L-04084	TCGA-26-5133	CGGA_1343	SYC156	CGGA_1429	AK213	CGGA_1041	CGGA_1257	CGGA_1387	CGGA_1017	CGGA_1866	AK066	CGGA_P335	TCGA-14-1823	TCGA-76-4925	CGGA_1770	CGGA_1251	CGGA_1219	CGGA_1769	CGGA_P609	C3N-03184	C3L-02970	CGGA_700	CGGA_680
APCDD1	-0.48656	-2.46172	0.0508308	-0.244097	-1.82271	-1.45324	-0.636984	-1.02203	-0.0830589	0.460011	-0.824013	-1.36626	0.971374	-2.16039	1.06932	0.25586	1.4356	-0.858254	-1.97282	0.506117	-0.976921	0.169727	-0.117104	-0.492135	0.202435	0.0254428	-0.233998	-1.51046	-0.275568	-0.0222238	-0.217732	0.688732	-0.157307	1.26749	-0.157218	-0.266034	0.669468	0.129036	-2.17101	-0.917009	-0.993594	0.222949	-0.22184	-0.113542	0.338466	0.880299	-0.664906	0.789977	-0.0146383
CD274	-1.17393	1.29511	-1.04117	-1.34276	1.56985	2.36596	-2.01655	0.229848	-0.322808	-0.130829	0.421803	-0.587447	-0.33746	-1.65128	-1.67424	-0.477816	-1.02784	-0.212891	-0.0938004	-1.25423	-0.940739	-1.30557	-0.772211	-1.64865	-0.886992	1.1105	0.103898	0.447718	-1.16927	-0.189047	-0.953557	-0.442327	-0.061094	0.112104	-0.406635	0.327522	-0.630024	-0.833463	-0.469336	0.291508	-0.159727	-0.233067	-1.63818	-0.0682411	-1.12201	-0.782328	-0.310153	0.0828556	-1.06873
HMGB2	2.23171	2.34521	-0.134418	0.40347	1.74013	1.95927	1.45446	0.0184674	-1.2833	-0.192465	-0.131717	1.86274	1.03171	3.85209	0.173698	-0.850105	-0.0856709	-0.183724	-0.28576	-0.628647	0.998681	1.22918	-1.46632	1.93119	0.58227	0.0852107	0.401784	2.29321	2.74599	-0.351905	-1.729	-0.83055	-1.15119	1.12718	-1.75136	1.46113	-0.217988	0.827701	-1.84693	1.84999	1.06136	0.45313	-0.356721	-1.22417	1.48347	0.987349	1.26007	-1.31004	0.562459
IMPA2	-1.63476	-1.94903	-1.67764	-0.0833984	-1.68269	-0.575585	-2.07528	-1.42862	-0.705347	-2.30236	0.902716	-1.77738	-2.02216	0.569485	-0.956583	-1.81462	-1.32481	0.0912831	-1.09089	-1.59066	-0.734716	0.607321	-1.01327	-2.0494	-1.11003	-0.590599	-1.8293	-1.4239	-1.12368	-1.46706	-0.679125	-0.383497	-0.89954	-0.513873	-0.63294	-0.98328	-0.0516989	-0.992438	-0.222692	-0.360361	-0.984766	-1.11209	-1.71759	-0.547321	-2.41225	-0.838249	-1.18375	-1.56434	-1.44558
ITPRIPL1	-0.0910065	-1.17081	-1.70712	-1.1949	-1.51325	-1.72942	1.20982	-1.4073	-1.05908	-0.508185	0.46032	0.679687	0.316091	-0.170897	-2.84401	-2.62615	-0.94634	0.913953	0.01081	-1.56143	-1.45514	0.4454	-1.55071	-0.972996	-1.26079	1.40267	-4.00789	-0.57792	0.313003	-1.58671	0.0277592	-0.919859	-0.982751	1.30001	-1.3779	0.902143	-2.03004	-1.52679	0.421055	0.111755	-0.630719	-1.65497	-1.75331	-1.28953	-0.164473	0.865282	0.453436	-0.903471	1.27212
PLCB4	1.18912	-0.382685	0.0297467	-0.831855	0.721947	-0.578699	-0.567634	-0.65241	1.74322	1.69061	2.2646	-0.947694	2.34927	1.4232	0.317766	-0.722955	-0.478067	-0.94102	-1.57674	0.569529	-0.875592	-0.521608	-0.0434479	-1.19863	-0.320346	-0.933302	1.30062	-1.19518	1.5117	1.42665	-1.1402	1.16771	1.67911	0.512968	1.34339	-0.688394	-0.596013	-0.158045	-1.63625	-1.42623	1.69286	1.12126	0.989503	1.528	-0.864991	-0.114531	-0.971117	1.98318	2.09809
RAC2	-2.47268	-2.15525	-1.74761	-1.45248	-2.15525	-1.86593	-1.00916	-2.01388	-1.34119	-0.869602	-1.39588	-0.746899	-1.12662	-0.71916	-1.49468	-1.45932	-1.51991	-1.26753	-0.816299	-1.68544	-1.00667	-1.95366	-1.34894	-1.19359	-2.15525	-1.28062	-2.00246	-0.59056	-1.42774	-0.605731	-0.476349	-0.557375	-0.591461	-0.23538	-1.33645	-0.575	-0.648163	-1.33538	0.685016	-1.26513	0.342426	-0.733871	-1.2872	-1.20531	-1.30608	-1.60287	-0.751891	-1.13416	-1.45623
RIN3	-2.15652	-2.58372	-2.50704	-0.894326	-2.51968	-1.59376	-1.8509	-2.02049	-1.61704	-2.22951	0.627177	0.900226	-1.04948	-1.7887	-0.473121	-3.04788	-0.399845	0.396842	-1.32571	-0.969324	-1.33219	-1.04195	-2.02674	-0.752103	-2.39671	-0.0668027	-2.5625	-2.83695	-1.4945	-0.247103	-0.395455	-0.777865	-1.39928	-0.0432427	-2.02721	-1.77822	-0.809241	-1.36783	-1.41236	-0.511897	-0.877425	-2.03711	-0.228942	-1.65427	-0.100593	-1.59018	-2.06491	-0.0505622	-2.29954
SOD3	-1.16395	-1.71202	-1.99619	-1.48943	-1.50712	-1.61987	-2.98155	-1.52508	-1.52272	-2.58537	-1.46248	-0.631376	-2.59785	-2.18837	-1.92447	-0.700846	-1.47345	-1.1766	-0.234693	-1.70835	-0.294133	-1.30923	-1.01102	-0.273894	-1.76682	-1.79665	0.644257	0.191246	-0.670994	-2.20702	-1.17	-1.80239	-0.797015	-1.7113	-0.569235	-0.745931	-1.03934	-0.932303	-2.59349	-0.578841	-1.1572	-1.18109	-1.92292	-1.02889	-1.87725	-1.10294	-0.793577	-2.87667	-1.35602
THRA	0.536209	-2.56124	0.483567	1.27022	-3.26193	-3.71341	1.85847	-1.15769	1.13777	1.40259	-0.258257	0.650183	0.664253	-0.0294233	1.28401	1.08842	0.278589	-0.658891	-0.623785	1.46865	0.681569	0.364728	-0.0575107	1.53382	-0.648597	-0.20067	0.632809	-0.296017	1.33574	0.925607	2.13163	1.38836	0.55708	-0.517241	1.02068	0.98612	0.983538	-0.199288	-1.40519	0.108817	0.670299	0.814933	2.53241	0.803349	0.205264	-0.198499	0.603942	1.11792	0.486255
[truncated: 633 more columns]

## Sheet: Fig.2D
Barcode	APCDD1	CD274	HMGB2	IMPA2	ITPRIPL1	PLCB4	RAC2	RIN3	SOD3	THRA
Gusu14	2.95606	0.432959	3.66334	1.1375	0.298658	0.464668	2.16027	1.07724	2.35332	3.94205
Gusu13	2.19219	1.85599	5.5292	1.74416	1.02857	0.0426443	3.30451	2.72247	4.94298	3.1177
Gusu05	3.58376	0.925999	3.70487	0.9855	0.0976108	0.799087	1.15056	1.43296	1.11103	5.35896
Gusu28	3.59216	0.879706	5.4545	0.389567	1.27501	0.863938	0.887525	0.941106	2.04264	4.26228
Gusu26	4.75061	0.903038	6.38146	0.475085	1.04264	1.29866	1.26303	0.807355	0.910733	3.79181
Gusu12	2.67356	0.831877	3.98277	0.613532	0.536053	1.52105	0.948601	0.956057	0.356144	5.32301
Gusu27	3.42895	1.30451	5.37886	0.941106	1.09085	0.495695	2.70929	1.90689	1.8953	3.10936
Gusu19	2.13093	2.14078	5.78267	1.5008	1.27501	0.871844	1.82375	0.956057	2.71149	3.51475
Gusu10	4.32048	0.238787	5.92125	1.74846	1.63691	1.45943	0.584963	1.43296	2.75702	4.4121
Gusu01	3.11603	0.536053	3.31325	0.731183	0.250962	0.847997	0.389567	0.485427	1.5509	4.42694
Gusu24	3.68257	0.62293	4.22805	0.9855	0.226509	1.0072	0.632268	0.823749	1.97453	4.95
Normal1	1.55582	1.37851	4.26754	0.823749	0.464668	0.918386	1.98914	0.83996	1.3505	4.22728
Gusu18	2.61589	0.604071	4.84197	0.526069	0.356144	0.344828	1.3505	0.782409	0.739848	4.31904
Gusu02	3.93923	0.432959	4.29499	1.0635	0.378512	0.575312	0.895303	1.20789	1.774	5.54751
Gusu09	2.72901	2.28096	5.2211	0.613532	1.11103	0.0703893	2.64155	1.88362	4.14649	2.70266
Gusu25	2.93168	1.66903	5.69293	2.9486	1.90689	0.0565835	3.14078	1.50589	2.58736	2.86987
Gusu06	4.05745	0.526069	4.765	0.545968	0.356144	0.823749	1.35614	1.36177	1.30451	6.28854
Gusu43	3.57289	0.505891	6.24298	0.584963	1.92979	1.09761	1.62761	2.0321	3.28392	4.13422
Gusu31	3.27053	0.0840643	7.40735	1.23266	1.32769	1.29278	0.495695	0.903038	0.333424	4.0072
Gusu08	3.34056	1.1177	5.16027	0.903038	1.7137	0.214125	2.54102	1.73552	1.81558	3.82579
Normal2	1.40599	1.88753	3.11603	0.790772	0.411426	0.782409	1.79077	0.669027	3.01078	4.1235
Gusu07	4.08066	0.475085	4.35191	0.31034	0.669027	1.35614	0.536053	1.29278	0.111031	5.38543
Gusu16	3.96625	1.5008	6.16712	1.16993	1.59932	0.286881	1.20163	1.68706	2.20163	4.26903
Gusu49	0.963474	1.83996	5.1811	2.12102	1.31034	0.137504	3.53232	2.78031	2.51349	3.07553
Gusu03	2.84599	1.30451	6.0237	1.21412	1.65992	0.411426	1.49057	1.52105	2.488	4.21412
Normal3	3.60999	0.956057	4.10266	1.10434	1	1.0635	0.464668	0.748461	3.23573	5.32121
Gusu23	1.61353	3.07211	5.50589	1.52105	1.39506	0.344828	1.41684	1.41143	2.75061	3.03738
Gusu17	1.88753	0.238787	2.56803	0.411426	0.189034	0.163499	0.978196	0.678072	1.03562	4.07296
Gusu32	3.90207	0.378512	5.46369	0.695994	1.04963	1.40054	0.659925	1.38957	0.250962	4.07125

## Sheet: Fig.3B
	Expression_APCDD1	Expression_CD274	Expression_HMGB2	Expression_IMPA2	Expression_ITPRIPL1	Expression_PLCB4	Expression_RAC2	Expression_RIN3	Expression_SOD3	Expression_THRA	CNV_APCDD1	CNV_CD274	CNV_HMGB2	CNV_IMPA2	CNV_ITPRIPL1	CNV_PLCB4	CNV_RAC2	CNV_RIN3	CNV_SOD3	CNV_THRA	Mutation_APCDD1	Mutation_RIN3
Ovary/Fallopian Tube	-0.0528293	-0.224563	-0.185281	0.0605339	-0.0270329	-0.17277	-0.166637	0.119158	-0.240798	0.153141	-0.225365	-0.0824664	-0.159906	-0.0517826	0.0320281	0.149445	-0.0797779	-0.111163	0.0691993	-0.0805377	0	0
Myeloid	0.00356591	-0.0461366	-0.286555	0.0372549	0.0197548	-0.0815812	-0.214566	-0.198599	-0.0407615	0.0904762	0.0588235	0.170028	-0.32577	-0.000560224	-0.0781513	-0.465266	-0.323529	-0.00868347	0.180392	-0.00560224	0	0
Bowel	0.105029	-0.140577	0.225807	0.103213	0.0239212	0.0464131	0.0465482	-0.057554	0.244034	-0.0316137	0.125248	-0.141964	0.100409	-0.0484512	0.0294565	0.132262	-0.117008	0.101987	0.167212	-0.116657	0	0
Skin	-0.112532	-0.0520533	-0.0745867	-0.135284	0.135567	-0.299613	0.115131	-0.135649	-0.00676243	-0.016499	-0.252146	-0.094165	-0.0206573	-0.105701	-0.0729041	0.0108652	-0.303957	-0.454661	-0.068008	-0.133266	0	1
Bladder/Urinary Tract	-0.0900217	0.119501	-0.0549853	-0.0645161	0.149732	0.226301	0.0175953	0.0890762	0.126991	0.00678215	-0.142229	-0.288856	-0.098607	0.0102639	0.144062	0.259897	0.217375	-0.137097	-0.258065	0.129399	0	0
Lung	0.00130043	0.0758171	-0.135832	0.0809057	0.196953	0.0546325	-0.137445	-0.0564573	0.189651	0.161866	-0.148063	-0.0656103	-0.180238	0.03951	0.0717134	0.180152	0.139959	-0.0864976	0.109343	-0.215276	0	1
Kidney	0.127277	-0.0881679	-0.183284	-0.103739	-0.169824	0.00421632	0.289249	0.156004	-0.0342672	-0.115836	0.0821107	-0.0625483	-0.178121	0.0697555	0.233719	0.0656371	-0.0136422	0.153153	-0.250965	0.0885457	0	0
Breast	-0.19009	0.284443	-0.0233868	0.0235837	-0.23686	0.0504611	0.0975883	0.208935	-0.0524771	-0.255336	-0.220908	-0.221667	-0.00825011	-0.112245	0.0110725	0.0339774	0.00151976	-0.279635	0.086409	-0.449197	0	0
Lymphoid	0.0765322	0.165509	-0.308325	-0.197293	-0.074833	0.0292861	-0.244566	-0.0635255	-0.0276337	-0.0739723	-0.126242	-0.187624	-0.201287	0.2514	0.0584914	-0.148035	-0.15341	-0.205375	0.0642728	-0.0291102	0	0
Pancreas	-0.0811419	-0.0361684	-0.196443	0.0870883	0.100575	0.0371627	-0.369697	0.289884	0.106824	0.25317	-0.250347	-0.249075	-0.420328	-0.333372	0.0391998	-0.165356	-0.312095	-0.421832	0.000346901	-0.285731	0	0
CNS/Brain	0.0401735	-0.0318932	0.195336	0.0179947	-0.0147261	-0.111286	-0.275995	-0.0128358	-0.0620539	0.0927433	-0.133544	-0.378442	-0.165678	0.0821831	-0.154696	-0.00221709	-0.044653	-0.127525	-0.127714	-0.0898061	0	0
Soft Tissue	0.205689	-0.199404	0.187471	0.10421	0.107113	-0.154634	-0.142573	0.0965696	-0.459869	0.0843456	-0.105277	-0.0918919	-0.0036036	-0.0803089	0.234492	-0.0625483	0.255598	-0.0252252	0.188932	0.0581725	0	0
Bone	-0.56705	-0.0667128	-0.0361248	-0.281336	-0.0536398	-0.325715	-0.101273	0.159869	0.218707	-0.211823	-0.0154101	-0.00829777	-0.065908	-0.0919867	0.392366	0.162873	-0.219772	0.119014	0.133476	0.0692271	0	0
Esophagus/Stomach	-0.0700934	0.239368	-0.189701	0.0950814	-0.0763699	-0.00233821	0.012489	-0.0599049	-0.045022	9.22821e-05	-0.151049	-0.210795	-0.21333	-0.127098	-0.0384615	0.090778	-0.173339	-0.154983	0.088243	-0.127098	1	0
Thyroid	-0.378999	-0.181818	0.472727	0.245455	0.350798	0.481818	0.0818182	-0.318182	-0.0550482	-0.245455	-0.509091	-0.354545	-0.490909	0.590909	0.272727	0.190909	0.136364	-0.290909	0.0272727	-0.609091	0	0
Peripheral Nervous System	0.238239	-0.164283	-0.00668449	0.144385	0.157279	0.175802	-0.345116	0.331326	-0.23206	-0.151404	0.0864111	0.0473868	0.338153	-0.0872822	-0.2	-0.384669	0.0907666	-0.130139	-0.00505226	-0.347561	0	0
Pleura	-0.0613664	-0.0500219	-0.22807	0.335088	-0.382628	-0.240351	-0.252632	0.0421053	0.168395	0.17193	-0.0140351	-0.521053	0.261404	-0.287719	0.0368421	-0.00526316	-0.0157895	-0.0105263	-0.224561	-0.310526	0	0
Prostate	-0.238095	-0.52381	0.261905	-0.285714	0.170783	0.285714	0	-0.214286	-0.404762	-0.547619	0.216667	0.1	0.0166667	-0.0333333	0.25	-0.3	0.1	0.4	-0.0333333	-0.833333	0	0
Biliary Tract	0.0457832	0.123911	-0.205195	-0.00412529	0.191513	-0.373128	-0.137367	-0.294118	-0.00474406	-0.190833	0.0380443	-0.0838808	-0.0927426	0.0117647	0.32437	0.208251	-0.0530176	-0.171581	-0.0753247	-0.0111536	0	0
Head and Neck	-0.0641272	-0.129635	-0.219686	0.175188	-0.0377027	-0.0851922	-0.0990431	-0.0124064	-0.0717416	-0.0412181	0.00852145	-0.0106759	-0.208663	0.20519	0.021995	0.0232812	0.138112	-0.260628	0.148659	-0.0216413	0	0
Uterus	0.210246	-0.142057	-0.153743	-0.0157086	0.1014	0.219325	-0.231303	0.249185	-0.0860772	-0.0274064	-0.0518048	0.013369	0.138703	-0.118316	-0.0741979	0.307487	-0.0304144	0.0110294	0.205882	-0.171123	0	0
Liver	0.417514	0.259678	-0.142609	-0.17913	-0.140244	-0.0373913	-0.0417391	0.330942	0.060896	-0.0782609	-0.272174	-0.149565	-0.06	0.170435	-0.0547826	0.0573913	-0.142609	0.207826	-0.175652	0.237391	0	0
Cervix	-0.169334	0.263158	0.44066	-0.285862	0.397432	-0.230294	-0.0856553	0.386997	-0.235218	-0.143447	-0.0299278	0.201238	-0.192982	-0.0773994	0.192982	0.382869	-0.199174	0.306502	0.00309598	0.143447	0	0
Eye	0.243162	-0.224242	0.418182	0.0909091	0.265068	-0.0666667	0.291795	-0.151515	-0.401218	0.490909	0.030303	0.357576	0.309091	0.139394	-0.393939	-0.321212	-0.333333	-0.393939	0.0545455	-0.151515	0	0

## Sheet: Fig.3C
CancerCode	pvalue	HR	Lower	Upper	Gene
TCGA-SKCM(N=444)	0.02	1.07005	1.00966	1.13405	APCDD1
TCGA-SKCM-M(N=347)	0.08	1.05783	0.992992	1.1269	APCDD1
TCGA-ACC(N=77)	0.08	1.1536	0.984738	1.35141	APCDD1
TCGA-CESC(N=273)	0.09	1.15518	0.977123	1.36568	APCDD1
TCGA-KIRP(N=276)	0.09	1.13495	0.978477	1.31645	APCDD1
TCGA-KICH(N=64)	0.09	1.40105	0.948674	2.06913	APCDD1
TCGA-KIPAN(N=855)	0.12	1.05998	0.985521	1.14006	APCDD1
TCGA-READ(N=90)	0.31	1.1392	0.884278	1.46762	APCDD1
TCGA-THCA(N=501)	0.38	1.22063	0.789031	1.88831	APCDD1
TCGA-LIHC(N=341)	0.4	1.02763	0.964777	1.09458	APCDD1
TCGA-SKCM-P(N=97)	0.5	1.05825	0.897897	1.24725	APCDD1
TCGA-PAAD(N=172)	0.54	1.05739	0.883493	1.26551	APCDD1
TCGA-DLBC(N=44)	0.58	1.13581	0.724423	1.78082	APCDD1
TCGA-UVM(N=74)	0.76	1.05738	0.741945	1.50693	APCDD1
TCGA-LUSC(N=468)	0.9	1.00638	0.914838	1.10709	APCDD1
TCGA-CHOL(N=33)	0.96	1.00637	0.766205	1.32182	APCDD1
TCGA-PCPG(N=170)	0.97	1.00763	0.633931	1.60161	APCDD1
TCGA-GBMLGG(N=619)	2.8e-08	0.665188	0.576257	0.767843	APCDD1
TCGA-KIRC(N=515)	0.0031	0.83586	0.742313	0.941196	APCDD1
TCGA-LGG(N=474)	0.08	0.827907	0.667957	1.02616	APCDD1
TCGA-STES(N=547)	0.09	0.940897	0.877062	1.00938	APCDD1
TCGA-UCEC(N=166)	0.11	0.842241	0.681936	1.04023	APCDD1
TCGA-HNSC(N=509)	0.12	0.929536	0.848757	1.018	APCDD1
TCGA-STAD(N=372)	0.18	0.945239	0.869764	1.02726	APCDD1
TCGA-COAD(N=278)	0.24	0.932741	0.830659	1.04737	APCDD1
TCGA-OV(N=407)	0.27	0.957488	0.886737	1.03388	APCDD1
TCGA-ESCA(N=175)	0.31	0.931921	0.814629	1.0661	APCDD1
TCGA-LUAD(N=490)	0.4	0.953794	0.854407	1.06474	APCDD1
TCGA-UCS(N=55)	0.44	0.916614	0.734161	1.14441	APCDD1
TCGA-COADREAD(N=368)	0.45	0.961189	0.866803	1.06585	APCDD1
TCGA-GBM(N=144)	0.5	0.925658	0.741269	1.15591	APCDD1
TCGA-TGCT(N=128)	0.52	0.796845	0.394026	1.61147	APCDD1
TCGA-BRCA(N=1044)	0.56	0.96525	0.856063	1.08836	APCDD1
TCGA-PRAD(N=492)	0.66	0.905977	0.579507	1.41636	APCDD1
TCGA-SARC(N=254)	0.7	0.980161	0.885213	1.08529	APCDD1
TCGA-MESO(N=84)	0.74	0.967325	0.79533	1.17652	APCDD1
TCGA-THYM(N=117)	0.78	0.951179	0.671041	1.34827	APCDD1
TCGA-LAML(N=144)	0.96	0.998217	0.927255	1.07461	APCDD1
TCGA-BLCA(N=398)	1	0.999877	0.909807	1.09886	APCDD1
TCGA-GBMLGG(N=619)	4e-30	1.75542	1.59327	1.93408	CD274
TCGA-LGG(N=474)	2.1e-12	1.76176	1.50814	2.05803	CD274
TCGA-THYM(N=117)	0.0075	2.1324	1.1737	3.87418	CD274
TCGA-GBM(N=144)	0.02	1.17606	1.02422	1.3504	CD274
TCGA-PAAD(N=172)	0.03	1.28145	1.03464	1.58713	CD274
TCGA-UVM(N=74)	0.04	1.41444	1.02081	1.95985	CD274
TCGA-TGCT(N=128)	0.09	2.43643	0.877704	6.7633	CD274
TCGA-LAML(N=144)	0.1	1.12354	0.976687	1.29246	CD274
TCGA-ESCA(N=175)	0.23	1.10727	0.936911	1.3086	CD274
TCGA-DLBC(N=44)	0.42	1.13425	0.832443	1.54547	CD274
TCGA-PCPG(N=170)	0.58	1.21615	0.606612	2.43817	CD274
TCGA-UCS(N=55)	0.59	1.05825	0.859552	1.30288	CD274
TCGA-LUAD(N=490)	0.65	1.02373	0.926196	1.13155	CD274
TCGA-LUSC(N=468)	0.66	1.01969	0.935566	1.11138	CD274
TCGA-ACC(N=77)	0.68	1.06068	0.802005	1.40279	CD274
TCGA-HNSC(N=509)	0.7	1.01709	0.934378	1.10713	CD274
TCGA-KIRP(N=276)	0.85	1.02017	0.826368	1.25941	CD274
TCGA-CHOL(N=33)	0.93	1.02228	0.639036	1.63536	CD274
TCGA-SKCM(N=444)	3.2e-08	0.798929	0.738117	0.864751	CD274
TCGA-SKCM-M(N=347)	9.9e-08	0.7909	0.725582	0.862098	CD274
TCGA-OV(N=407)	0.006	0.880288	0.804027	0.963782	CD274
TCGA-KIRC(N=515)	0.0075	0.815253	0.702641	0.945914	CD274
TCGA-KIPAN(N=855)	0.03	0.879755	0.784525	0.986545	CD274
TCGA-BRCA(N=1044)	0.07	0.885227	0.777499	1.00788	CD274
TCGA-SARC(N=254)	0.08	0.898612	0.797238	1.01288	CD274
TCGA-BLCA(N=398)	0.18	0.950886	0.884045	1.02278	CD274
TCGA-CESC(N=273)	0.27	0.928509	0.813292	1.06005	CD274
TCGA-STAD(N=372)	0.29	0.944064	0.848279	1.05067	CD274
TCGA-PRAD(N=492)	0.3	0.723925	0.393025	1.33342	CD274
TCGA-SKCM-P(N=97)	0.3	0.894029	0.724172	1.10373	CD274
TCGA-KICH(N=64)	0.41	0.796107	0.467815	1.35478	CD274
TCGA-COADREAD(N=368)	0.64	0.963596	0.823271	1.12784	CD274
TCGA-UCEC(N=166)	0.68	0.95138	0.749772	1.2072	CD274
TCGA-THCA(N=501)	0.71	0.924697	0.609993	1.40176	CD274
TCGA-COAD(N=278)	0.73	0.97015	0.815986	1.15344	CD274
TCGA-STES(N=547)	0.75	0.985976	0.902676	1.07696	CD274
TCGA-LIHC(N=341)	0.88	0.990139	0.869194	1.12791	CD274
TCGA-READ(N=90)	0.94	0.985029	0.674609	1.43829	CD274
TCGA-MESO(N=84)	0.95	0.995556	0.858086	1.15505	CD274
TCGA-GBMLGG(N=619)	6.8e-36	2.31181	2.02177	2.64347	HMGB2
TCGA-LGG(N=474)	4.9e-13	2.11736	1.72797	2.5945	HMGB2
TCGA-KIPAN(N=855)	2.7e-07	1.77074	1.42748	2.19653	HMGB2
TCGA-ACC(N=77)	3.3e-07	2.86202	1.94954	4.20158	HMGB2
TCGA-MESO(N=84)	1.8e-05	2.04007	1.46706	2.83688	HMGB2
TCGA-LIHC(N=341)	0.00016	1.34765	1.1538	1.57407	HMGB2
TCGA-KIRP(N=276)	0.00071	2.09376	1.37171	3.1959	HMGB2
TCGA-KICH(N=64)	0.0037	5.98371	1.7414	20.561	HMGB2
TCGA-PAAD(N=172)	0.0074	1.50199	1.11805	2.01779	HMGB2
TCGA-PRAD(N=492)	0.02	2.41652	1.15168	5.07048	HMGB2
TCGA-LUAD(N=490)	0.03	1.17816	1.01413	1.36872	HMGB2
TCGA-KIRC(N=515)	0.03	1.37135	1.0332	1.82018	HMGB2
TCGA-UVM(N=74)	0.03	1.60024	1.04609	2.44795	HMGB2
TCGA-SKCM-P(N=97)	0.14	1.29333	0.915627	1.82685	HMGB2
TCGA-GBM(N=144)	0.21	1.17124	0.916608	1.49661	HMGB2
TCGA-SARC(N=254)	0.31	1.09453	0.920594	1.30133	HMGB2
TCGA-THCA(N=501)	0.36	1.53151	0.623572	3.76144	HMGB2
TCGA-PCPG(N=170)	0.49	1.61661	0.414456	6.30572	HMGB2
TCGA-CHOL(N=33)	0.68	1.12183	0.648199	1.94155	HMGB2
TCGA-ESCA(N=175)	0.87	1.02161	0.79411	1.31428	HMGB2
TCGA-UCEC(N=166)	0.95	1.00924	0.751272	1.35579	HMGB2
TCGA-THYM(N=117)	0.02	0.618316	0.400745	0.954007	HMGB2
TCGA-OV(N=407)	0.03	0.889822	0.806676	0.981539	HMGB2
TCGA-SKCM-M(N=347)	0.05	0.859793	0.738528	1.00097	HMGB2
TCGA-SKCM(N=444)	0.05	0.874516	0.762733	1.00268	HMGB2
TCGA-STAD(N=372)	0.06	0.815951	0.660594	1.00784	HMGB2
TCGA-STES(N=547)	0.17	0.893098	0.759241	1.05055	HMGB2
TCGA-CESC(N=273)	0.22	0.850534	0.65619	1.10244	HMGB2
TCGA-DLBC(N=44)	0.29	0.632975	0.269793	1.48505	HMGB2
TCGA-LUSC(N=468)	0.37	0.924338	0.777577	1.0988	HMGB2
TCGA-UCS(N=55)	0.4	0.785503	0.446538	1.38178	HMGB2
TCGA-TGCT(N=128)	0.42	0.477408	0.0837109	2.72269	HMGB2
TCGA-BLCA(N=398)	0.61	0.961509	0.826698	1.1183	HMGB2
TCGA-READ(N=90)	0.62	0.818963	0.370093	1.81225	HMGB2
TCGA-LAML(N=144)	0.66	0.932498	0.684592	1.27018	HMGB2
TCGA-BRCA(N=1044)	0.74	0.970929	0.8163	1.15485	HMGB2
TCGA-COADREAD(N=368)	0.77	0.954691	0.703818	1.29499	HMGB2
TCGA-COAD(N=278)	0.95	0.989709	0.709445	1.38069	HMGB2
TCGA-HNSC(N=509)	0.96	0.996643	0.867573	1.14492	HMGB2
TCGA-GBMLGG(N=619)	5.4e-29	2.27923	1.97351	2.6323	IMPA2
TCGA-LGG(N=474)	2.6e-08	1.91322	1.52453	2.401	IMPA2
TCGA-SKCM(N=444)	0.0012	1.22219	1.08238	1.38006	IMPA2
TCGA-GBM(N=144)	0.0096	1.33882	1.07338	1.6699	IMPA2
TCGA-LIHC(N=341)	0.01	1.28016	1.05246	1.55712	IMPA2
TCGA-SKCM-M(N=347)	0.03	1.16215	1.01447	1.33134	IMPA2
TCGA-PRAD(N=492)	0.04	3.82299	1.07998	13.5328	IMPA2
TCGA-BLCA(N=398)	0.06	1.11188	0.993524	1.24435	IMPA2
TCGA-MESO(N=84)	0.08	1.37721	0.962937	1.96971	IMPA2
TCGA-ACC(N=77)	0.12	1.20719	0.94989	1.53418	IMPA2
TCGA-THCA(N=501)	0.16	1.4542	0.862151	2.4528	IMPA2
TCGA-SKCM-P(N=97)	0.2	1.20722	0.90521	1.60999	IMPA2
TCGA-PAAD(N=172)	0.28	1.12349	0.909495	1.38782	IMPA2
TCGA-LAML(N=144)	0.62	1.1208	0.712854	1.76221	IMPA2
TCGA-BRCA(N=1044)	0.63	1.03249	0.904958	1.17799	IMPA2
TCGA-KICH(N=64)	0.66	1.22102	0.494896	3.01251	IMPA2
TCGA-CHOL(N=33)	0.7	1.12415	0.62115	2.03449	IMPA2
TCGA-UCEC(N=166)	0.72	1.0523	0.796726	1.38986	IMPA2
TCGA-TGCT(N=128)	0.75	1.25243	0.315253	4.97565	IMPA2
TCGA-STAD(N=372)	0.82	1.02177	0.844386	1.23642	IMPA2
TCGA-UCS(N=55)	0.87	1.02297	0.780994	1.33991	IMPA2
TCGA-KIPAN(N=855)	2.5e-19	0.649448	0.591048	0.713618	IMPA2
TCGA-KIRC(N=515)	2.8e-14	0.641941	0.572147	0.72025	IMPA2
TCGA-KIRP(N=276)	0.00014	0.695816	0.57576	0.840906	IMPA2
TCGA-OV(N=407)	0.01	0.873035	0.7876	0.967737	IMPA2
TCGA-COAD(N=278)	0.03	0.71902	0.534726	0.966832	IMPA2
TCGA-COADREAD(N=368)	0.03	0.727315	0.550527	0.960875	IMPA2
TCGA-THYM(N=117)	0.08	0.410566	0.154559	1.09061	IMPA2
TCGA-UVM(N=74)	0.09	0.498686	0.224664	1.10693	IMPA2
TCGA-DLBC(N=44)	0.09	0.532727	0.255996	1.1086	IMPA2
TCGA-HNSC(N=509)	0.13	0.891548	0.769517	1.03293	IMPA2
TCGA-CESC(N=273)	0.16	0.843109	0.663362	1.07156	IMPA2
TCGA-SARC(N=254)	0.26	0.916164	0.785616	1.06841	IMPA2
TCGA-ESCA(N=175)	0.33	0.896575	0.720397	1.11584	IMPA2
TCGA-LUAD(N=490)	0.37	0.939548	0.820294	1.07614	IMPA2
TCGA-PCPG(N=170)	0.44	0.725285	0.323781	1.62467	IMPA2
TCGA-READ(N=90)	0.66	0.842314	0.390342	1.81762	IMPA2
TCGA-LUSC(N=468)	0.75	0.979062	0.857982	1.11723	IMPA2
TCGA-STES(N=547)	0.87	0.988448	0.859309	1.13699	IMPA2
TCGA-GBMLGG(N=619)	5.6e-33	1.71932	1.56955	1.88339	ITPRIPL1
TCGA-LGG(N=474)	9.8e-12	1.50687	1.3363	1.69921	ITPRIPL1
TCGA-KIPAN(N=855)	0.0017	1.16834	1.06011	1.28761	ITPRIPL1
TCGA-SARC(N=254)	0.0046	1.22981	1.06544	1.41953	ITPRIPL1
TCGA-STAD(N=372)	0.07	1.11673	0.989272	1.26061	ITPRIPL1
TCGA-LAML(N=144)	0.09	1.19587	0.972043	1.47124	ITPRIPL1
TCGA-STES(N=547)	0.09	1.08622	0.986821	1.19564	ITPRIPL1
TCGA-KICH(N=64)	0.09	1.52908	0.933604	2.50436	ITPRIPL1
TCGA-BLCA(N=398)	0.18	1.06122	0.973503	1.15684	ITPRIPL1
TCGA-MESO(N=84)	0.21	1.14082	0.926724	1.40438	ITPRIPL1
TCGA-LUSC(N=468)	0.32	1.04631	0.957591	1.14325	ITPRIPL1
TCGA-UVM(N=74)	0.38	1.16386	0.833535	1.62508	ITPRIPL1
TCGA-GBM(N=144)	0.43	1.0821	0.889059	1.31706	ITPRIPL1
TCGA-KIRP(N=276)	0.44	1.08834	0.876994	1.35061	ITPRIPL1
TCGA-ACC(N=77)	0.58	1.07868	0.822096	1.41535	ITPRIPL1
TCGA-SKCM-P(N=97)	0.61	1.05359	0.860166	1.2905	ITPRIPL1
TCGA-PAAD(N=172)	0.65	1.0372	0.886094	1.21408	ITPRIPL1
TCGA-DLBC(N=44)	0.73	1.11273	0.599562	2.0651	ITPRIPL1
TCGA-ESCA(N=175)	0.87	1.01289	0.863795	1.18771	ITPRIPL1
TCGA-PCPG(N=170)	0.98	1.00703	0.616333	1.64539	ITPRIPL1
TCGA-HNSC(N=509)	0.02	0.906055	0.831649	0.987117	ITPRIPL1
TCGA-SKCM(N=444)	0.02	0.922153	0.861244	0.987368	ITPRIPL1
TCGA-SKCM-M(N=347)	0.03	0.922195	0.856431	0.993007	ITPRIPL1
TCGA-THYM(N=117)	0.04	0.497232	0.250219	0.988093	ITPRIPL1
TCGA-READ(N=90)	0.05	0.675304	0.458659	0.994281	ITPRIPL1
TCGA-BRCA(N=1044)	0.06	0.90588	0.815942	1.00573	ITPRIPL1
TCGA-OV(N=407)	0.16	0.940088	0.86301	1.02405	ITPRIPL1
TCGA-CESC(N=273)	0.2	0.918338	0.805598	1.04685	ITPRIPL1
TCGA-PRAD(N=492)	0.23	0.78207	0.524276	1.16662	ITPRIPL1
TCGA-LUAD(N=490)	0.32	0.938532	0.829016	1.06252	ITPRIPL1
TCGA-COADREAD(N=368)	0.33	0.932158	0.809368	1.07358	ITPRIPL1
TCGA-TGCT(N=128)	0.43	0.502983	0.0890824	2.83997	ITPRIPL1
TCGA-KIRC(N=515)	0.47	0.945892	0.813958	1.09921	ITPRIPL1
TCGA-UCEC(N=166)	0.53	0.930141	0.74237	1.16541	ITPRIPL1
TCGA-THCA(N=501)	0.62	0.878246	0.52302	1.47474	ITPRIPL1
TCGA-LIHC(N=341)	0.84	0.985917	0.862031	1.12761	ITPRIPL1
TCGA-COAD(N=278)	0.92	0.99142	0.845672	1.16229	ITPRIPL1
TCGA-CHOL(N=33)	0.95	0.990559	0.737277	1.33085	ITPRIPL1
TCGA-UCS(N=55)	0.98	0.996544	0.728209	1.36376	ITPRIPL1
TCGA-MESO(N=84)	0.00075	1.32926	1.12491	1.57072	PLCB4
TCGA-KIRP(N=276)	0.08	1.13627	0.982793	1.31371	PLCB4
TCGA-THCA(N=501)	0.19	1.26737	0.891643	1.80141	PLCB4
TCGA-LAML(N=144)	0.22	1.03996	0.97727	1.10667	PLCB4
TCGA-KICH(N=64)	0.25	1.30518	0.820057	2.0773	PLCB4
TCGA-HNSC(N=509)	0.26	1.03689	0.973814	1.10404	PLCB4
TCGA-KIPAN(N=855)	0.29	1.04468	0.964171	1.1319	PLCB4
TCGA-STAD(N=372)	0.41	1.04226	0.945084	1.14943	PLCB4
TCGA-SARC(N=254)	0.46	1.03252	0.948738	1.1237	PLCB4
TCGA-STES(N=547)	0.5	1.02542	0.952776	1.1036	PLCB4
TCGA-BRCA(N=1044)	0.52	1.03318	0.935422	1.14115	PLCB4
TCGA-UCS(N=55)	0.7	1.047	0.828364	1.32334	PLCB4
TCGA-CESC(N=273)	0.72	1.01569	0.932368	1.10646	PLCB4
TCGA-PRAD(N=492)	0.77	1.1056	0.570435	2.14283	PLCB4
TCGA-SKCM-P(N=97)	0.79	1.01653	0.903433	1.14379	PLCB4
TCGA-ESCA(N=175)	0.81	1.01366	0.906201	1.13386	PLCB4
TCGA-LUAD(N=490)	0.82	1.0088	0.933976	1.08962	PLCB4
TCGA-ACC(N=77)	0.85	1.02408	0.797277	1.31541	PLCB4
TCGA-UVM(N=74)	0.9	1.01515	0.810288	1.27181	PLCB4
TCGA-BLCA(N=398)	0.93	1.00289	0.935764	1.07484	PLCB4
TCGA-GBMLGG(N=619)	5.6e-26	0.602513	0.54827	0.662122	PLCB4
TCGA-LGG(N=474)	0.0033	0.733185	0.596838	0.90068	PLCB4
TCGA-READ(N=90)	0.0066	0.695924	0.530934	0.912185	PLCB4
TCGA-PAAD(N=172)	0.01	0.816975	0.696176	0.958736	PLCB4
TCGA-COADREAD(N=368)	0.05	0.901805	0.815153	0.997669	PLCB4
TCGA-SKCM(N=444)	0.08	0.959016	0.915495	1.00461	PLCB4
TCGA-OV(N=407)	0.15	0.941591	0.867665	1.02182	PLCB4
TCGA-SKCM-M(N=347)	0.18	0.965799	0.917359	1.0168	PLCB4
TCGA-DLBC(N=44)	0.2	0.703509	0.406789	1.21666	PLCB4
TCGA-PCPG(N=170)	0.23	0.722485	0.432382	1.20723	PLCB4
TCGA-KIRC(N=515)	0.3	0.944512	0.847621	1.05248	PLCB4
TCGA-LIHC(N=341)	0.31	0.954156	0.872218	1.04379	PLCB4
TCGA-COAD(N=278)	0.32	0.942719	0.839211	1.05899	PLCB4
TCGA-THYM(N=117)	0.35	0.796102	0.498702	1.27086	PLCB4
TCGA-GBM(N=144)	0.39	0.940841	0.818712	1.08119	PLCB4
TCGA-CHOL(N=33)	0.76	0.958725	0.731464	1.25659	PLCB4
TCGA-LUSC(N=468)	0.88	0.994946	0.930878	1.06342	PLCB4
TCGA-TGCT(N=128)	0.97	0.980096	0.378734	2.53631	PLCB4
TCGA-UCEC(N=166)	0.98	0.99706	0.779072	1.27604	PLCB4
TCGA-GBMLGG(N=619)	4.7e-36	1.92816	1.73434	2.14364	RAC2
TCGA-LGG(N=474)	8.9e-09	1.56576	1.34273	1.82584	RAC2
TCGA-KIPAN(N=855)	8.3e-06	1.25562	1.13584	1.38803	RAC2
TCGA-UVM(N=74)	1e-05	1.75837	1.34616	2.29682	RAC2
TCGA-LAML(N=144)	2.1e-05	2.2088	1.53529	3.17778	RAC2
TCGA-GBM(N=144)	0.02	1.28649	1.03438	1.60004	RAC2
TCGA-PAAD(N=172)	0.02	1.2597	1.0427	1.52187	RAC2
TCGA-LUSC(N=468)	0.06	1.13127	0.994872	1.28637	RAC2
TCGA-KIRC(N=515)	0.07	1.14003	0.991111	1.31133	RAC2
TCGA-DLBC(N=44)	0.14	2.57306	0.73398	9.02018	RAC2
TCGA-KIRP(N=276)	0.17	1.19991	0.923075	1.55977	RAC2
TCGA-TGCT(N=128)	0.2	2.08831	0.650892	6.70012	RAC2
TCGA-HNSC(N=509)	0.22	1.07875	0.956408	1.21675	RAC2
TCGA-KICH(N=64)	0.51	1.18229	0.719899	1.94166	RAC2
TCGA-UCS(N=55)	0.64	1.0779	0.785477	1.47919	RAC2
TCGA-COAD(N=278)	0.73	1.04132	0.824909	1.31451	RAC2
TCGA-STAD(N=372)	0.85	1.01482	0.870449	1.18314	RAC2
TCGA-ESCA(N=175)	0.89	1.01343	0.837932	1.22568	RAC2
TCGA-STES(N=547)	0.93	1.00542	0.892305	1.13288	RAC2
TCGA-LUAD(N=490)	0.96	1.00327	0.868465	1.15899	RAC2
TCGA-LIHC(N=341)	0.98	1.00162	0.884205	1.13463	RAC2
TCGA-SKCM(N=444)	0.00028	0.883171	0.826001	0.944298	RAC2
TCGA-SKCM-M(N=347)	0.0012	0.889033	0.827984	0.954585	RAC2
TCGA-BRCA(N=1044)	0.0013	0.794332	0.690583	0.913668	RAC2
TCGA-ACC(N=77)	0.03	0.79539	0.644791	0.981164	RAC2
TCGA-SARC(N=254)	0.04	0.880076	0.776933	0.996911	RAC2
TCGA-THYM(N=117)	0.09	0.73204	0.505339	1.06044	RAC2
TCGA-CHOL(N=33)	0.09	0.669503	0.427194	1.04925	RAC2
TCGA-UCEC(N=166)	0.23	0.862433	0.676499	1.09947	RAC2
TCGA-BLCA(N=398)	0.32	0.952743	0.866318	1.04779	RAC2
TCGA-READ(N=90)	0.36	0.793734	0.481288	1.30902	RAC2
TCGA-PRAD(N=492)	0.42	0.793125	0.454237	1.38485	RAC2
TCGA-SKCM-P(N=97)	0.52	0.916685	0.70447	1.19283	RAC2
TCGA-OV(N=407)	0.55	0.973137	0.889346	1.06482	RAC2
TCGA-PCPG(N=170)	0.64	0.858799	0.452105	1.63134	RAC2
TCGA-THCA(N=501)	0.74	0.948409	0.697297	1.28995	RAC2
TCGA-MESO(N=84)	0.9	0.982017	0.734855	1.31231	RAC2
TCGA-CESC(N=273)	0.92	0.989442	0.80647	1.21393	RAC2
TCGA-COADREAD(N=368)	0.94	0.992323	0.801421	1.2287	RAC2
TCGA-GBMLGG(N=619)	1.7e-05	1.41096	1.20583	1.65098	RIN3
TCGA-LAML(N=144)	0.0058	1.4984	1.12361	1.99821	RIN3
TCGA-KIPAN(N=855)	0.02	1.16392	1.02455	1.32224	RIN3
TCGA-GBM(N=144)	0.06	1.24425	0.992172	1.56038	RIN3
TCGA-UVM(N=74)	0.07	1.71086	0.952438	3.0732	RIN3
TCGA-LGG(N=474)	0.08	1.20485	0.974687	1.48936	RIN3
TCGA-CESC(N=273)	0.13	1.22632	0.939004	1.60155	RIN3
TCGA-LUSC(N=468)	0.16	1.1114	0.959317	1.28759	RIN3
TCGA-STAD(N=372)	0.22	1.11319	0.937254	1.32215	RIN3
TCGA-THCA(N=501)	0.23	1.64093	0.736508	3.65597	RIN3
TCGA-LIHC(N=341)	0.26	1.12932	0.912304	1.39797	RIN3
TCGA-MESO(N=84)	0.26	1.32177	0.813879	2.14659	RIN3
TCGA-STES(N=547)	0.28	1.07856	0.940518	1.23685	RIN3
TCGA-SKCM-M(N=347)	0.36	1.08948	0.906555	1.30933	RIN3
TCGA-BLCA(N=398)	0.36	1.07462	0.921384	1.25334	RIN3
TCGA-TGCT(N=128)	0.39	2.3369	0.334927	16.3053	RIN3
TCGA-UCS(N=55)	0.5	1.1983	0.708438	2.02688	RIN3
TCGA-SKCM(N=444)	0.55	1.05335	0.889457	1.24745	RIN3
TCGA-ESCA(N=175)	0.63	1.05884	0.839053	1.33621	RIN3
TCGA-LUAD(N=490)	0.67	1.03727	0.875975	1.22827	RIN3
TCGA-HNSC(N=509)	0.7	1.02759	0.893917	1.18126	RIN3
TCGA-KICH(N=64)	0.82	1.07866	0.554867	2.09691	RIN3
TCGA-OV(N=407)	0.86	1.01207	0.882721	1.16037	RIN3
TCGA-PAAD(N=172)	1	1.00042	0.792999	1.26209	RIN3
TCGA-ACC(N=77)	0.00025	0.58544	0.437887	0.782713	RIN3
TCGA-KIRP(N=276)	0.15	0.787612	0.570125	1.08806	RIN3
TCGA-SARC(N=254)	0.23	0.869957	0.691727	1.09411	RIN3
TCGA-THYM(N=117)	0.24	0.515114	0.171741	1.54502	RIN3
TCGA-READ(N=90)	0.39	0.725608	0.348229	1.51196	RIN3
TCGA-PRAD(N=492)	0.48	0.773605	0.381942	1.5669	RIN3
TCGA-BRCA(N=1044)	0.6	0.948966	0.780727	1.15346	RIN3
TCGA-COADREAD(N=368)	0.64	0.946049	0.749508	1.19413	RIN3
TCGA-CHOL(N=33)	0.67	0.91043	0.588215	1.40915	RIN3
TCGA-PCPG(N=170)	0.73	0.862053	0.375797	1.97749	RIN3
TCGA-DLBC(N=44)	0.75	0.907352	0.497574	1.6546	RIN3
TCGA-SKCM-P(N=97)	0.84	0.957006	0.621053	1.47469	RIN3
TCGA-COAD(N=278)	0.86	0.977859	0.764664	1.25049	RIN3
TCGA-UCEC(N=166)	0.95	0.985164	0.635447	1.52735	RIN3
TCGA-KIRC(N=515)	0.98	0.997174	0.827451	1.20171	RIN3
TCGA-GBMLGG(N=619)	3.7e-28	1.49981	1.39419	1.61343	SOD3
TCGA-LGG(N=474)	5.1e-09	1.36487	1.2292	1.51551	SOD3
TCGA-GBM(N=144)	0.0039	1.23553	1.06945	1.42739	SOD3
TCGA-LUSC(N=468)	0.02	1.14056	1.01695	1.2792	SOD3
TCGA-BLCA(N=398)	0.04	1.08538	1.00221	1.17545	SOD3
TCGA-STAD(N=372)	0.09	1.0974	0.986791	1.2204	SOD3
TCGA-STES(N=547)	0.37	1.03816	0.956415	1.12689	SOD3
TCGA-THCA(N=501)	0.4	1.13442	0.846245	1.52074	SOD3
TCGA-KIPAN(N=855)	0.5	1.0267	0.951789	1.1075	SOD3
TCGA-MESO(N=84)	0.54	1.04863	0.902357	1.21862	SOD3
TCGA-UVM(N=74)	0.54	1.10334	0.805783	1.51077	SOD3
TCGA-LIHC(N=341)	0.58	1.02335	0.94299	1.11055	SOD3
TCGA-TGCT(N=128)	0.7	1.18426	0.496396	2.8253	SOD3
TCGA-THYM(N=117)	0.72	1.03785	0.847968	1.27024	SOD3
TCGA-COAD(N=278)	0.73	1.02562	0.889026	1.18321	SOD3
TCGA-KICH(N=64)	0.82	1.04506	0.718998	1.51899	SOD3
TCGA-UCEC(N=166)	0.84	1.02098	0.829579	1.25655	SOD3
TCGA-SARC(N=254)	0.001	0.857406	0.78192	0.940178	SOD3
TCGA-SKCM(N=444)	0.03	0.931149	0.87432	0.991671	SOD3
TCGA-LUAD(N=490)	0.04	0.892905	0.800802	0.995602	SOD3
TCGA-SKCM-M(N=347)	0.05	0.934209	0.873493	0.999147	SOD3
TCGA-LAML(N=144)	0.23	0.9622	0.90377	1.02441	SOD3
TCGA-PAAD(N=172)	0.24	0.89856	0.751136	1.07492	SOD3
TCGA-BRCA(N=1044)	0.29	0.94568	0.853203	1.04818	SOD3
TCGA-KIRC(N=515)	0.34	0.945846	0.844076	1.05989	SOD3
TCGA-READ(N=90)	0.35	0.808424	0.519729	1.25748	SOD3
TCGA-UCS(N=55)	0.38	0.904031	0.722171	1.13169	SOD3
TCGA-PRAD(N=492)	0.39	0.779872	0.44032	1.38127	SOD3
TCGA-CHOL(N=33)	0.46	0.87287	0.608103	1.25291	SOD3
TCGA-PCPG(N=170)	0.58	0.828233	0.422126	1.62504	SOD3
TCGA-DLBC(N=44)	0.6	0.856686	0.482371	1.52146	SOD3
TCGA-SKCM-P(N=97)	0.66	0.958609	0.792497	1.15954	SOD3
TCGA-ACC(N=77)	0.74	0.947447	0.688408	1.30396	SOD3
TCGA-HNSC(N=509)	0.87	0.990737	0.887585	1.10588	SOD3
TCGA-ESCA(N=175)	0.9	0.990675	0.861824	1.13879	SOD3
TCGA-OV(N=407)	0.9	0.995143	0.919278	1.07727	SOD3
TCGA-KIRP(N=276)	0.92	0.988172	0.793264	1.23097	SOD3
TCGA-COADREAD(N=368)	0.96	0.996311	0.871102	1.13952	SOD3
TCGA-CESC(N=273)	1	0.999479	0.842827	1.18525	SOD3
TCGA-SKCM-M(N=347)	0.01	1.2875	1.05426	1.57234	THRA
TCGA-SKCM(N=444)	0.02	1.25606	1.04344	1.51202	THRA
TCGA-BLCA(N=398)	0.09	1.13117	0.982409	1.30245	THRA
TCGA-CHOL(N=33)	0.17	1.41626	0.858986	2.33506	THRA
TCGA-BRCA(N=1044)	0.3	1.09229	0.925813	1.2887	THRA
TCGA-LIHC(N=341)	0.32	1.09734	0.9141	1.31732	THRA
TCGA-DLBC(N=44)	0.5	1.34104	0.56675	3.17316	THRA
TCGA-THCA(N=501)	0.7	1.1852	0.502535	2.79523	THRA
TCGA-KICH(N=64)	0.72	1.23872	0.386463	3.97045	THRA
TCGA-STAD(N=372)	0.73	1.029	0.876956	1.20739	THRA
TCGA-GBM(N=144)	0.79	1.02702	0.846724	1.2457	THRA
TCGA-OV(N=407)	0.81	1.01718	0.886626	1.16695	THRA
TCGA-COAD(N=278)	0.82	1.0336	0.774412	1.37953	THRA
TCGA-LUSC(N=468)	0.86	1.01634	0.853505	1.21023	THRA
TCGA-SKCM-P(N=97)	0.87	1.04399	0.63422	1.71851	THRA
TCGA-GBMLGG(N=619)	1.2e-42	0.489843	0.441126	0.54394	THRA
TCGA-LGG(N=474)	1.4e-09	0.432624	0.329606	0.56784	THRA
TCGA-KIRC(N=515)	5e-08	0.623067	0.525294	0.739037	THRA
TCGA-KIPAN(N=855)	1e-07	0.656887	0.562774	0.766737	THRA
TCGA-MESO(N=84)	0.03	0.730379	0.549349	0.971066	THRA
TCGA-READ(N=90)	0.04	0.575973	0.345129	0.961221	THRA
TCGA-LUAD(N=490)	0.08	0.861582	0.729891	1.01703	THRA
TCGA-PRAD(N=492)	0.08	0.365977	0.118188	1.13327	THRA
TCGA-PAAD(N=172)	0.09	0.792013	0.607208	1.03306	THRA
TCGA-KIRP(N=276)	0.1	0.746102	0.529133	1.05204	THRA
TCGA-UCS(N=55)	0.11	0.766194	0.551149	1.06514	THRA
TCGA-UVM(N=74)	0.16	0.610393	0.307991	1.20971	THRA
TCGA-PCPG(N=170)	0.19	0.438566	0.125717	1.52995	THRA
TCGA-UCEC(N=166)	0.24	0.854291	0.657399	1.11015	THRA
TCGA-LAML(N=144)	0.29	0.820918	0.570859	1.18051	THRA
TCGA-SARC(N=254)	0.39	0.918902	0.757795	1.11426	THRA
TCGA-ACC(N=77)	0.43	0.861011	0.595277	1.24537	THRA
TCGA-ESCA(N=175)	0.48	0.931519	0.76352	1.13648	THRA
TCGA-COADREAD(N=368)	0.67	0.942711	0.71867	1.2366	THRA
TCGA-CESC(N=273)	0.71	0.950634	0.728788	1.24001	THRA
TCGA-STES(N=547)	0.81	0.985214	0.870398	1.11518	THRA
TCGA-THYM(N=117)	0.84	0.93574	0.492534	1.77776	THRA
TCGA-HNSC(N=509)	0.87	0.987301	0.850038	1.14673	THRA
TCGA-TGCT(N=128)	0.87	0.903123	0.264367	3.08523	THRA

## Sheet: Fig.3D
Type	Protein	logFC	FDR_Limma_trend_test	FDR_Wilcoxon_test	FDR_T_test
GBM	A2M	1.45	0.004	0.000316	2.73e-12
GBM	A2ML1	0.63	0.248	0.239	0.0837
GBM	AAAS	0.78	8.66e-05	0.000184	1.49e-08
GBM	AACS	-0.88	0.000818	0.000498	1.86e-12
GBM	AAGAB	-0.11	0.621	0.62	0.161
GBM	AAK1	-2.38	1.95e-12	7.91e-06	4.69e-46
GBM	AAMDC	0.47	0.206	0.0295	0.000129
GBM	AAMP	-0.14	0.615	0.588	0.176
GBM	AAR2	1.15	8.47e-08	1.96e-05	2.08e-09
GBM	AARS1	-0.4	0.0291	0.00288	1.33e-10
GBM	AARS2	-0.23	0.46	0.149	0.011
GBM	AARSD1	-0.57	0.00849	0.000445	5.25e-10
GBM	AASDH	-1.7	0.0646	0.0835	0.13
GBM	AASDHPPT	-0.86	1.74e-05	2.97e-05	4.13e-22
GBM	AASS	1.22	0.00559	0.000658	1.69e-12
GBM	AATF	0.89	0.00118	0.00117	0.000508
GBM	AATK	-3.21	4.18e-08	7.91e-06	1.73e-33
GBM	ABAT	-1.8	0.00125	0.000924	5.33e-19
GBM	ABCA1	1.61	0.000317	0.000109	8e-16
GBM	ABCA10	0.48	0.775	0.823	0.59
GBM	ABCA13	0.24	0.57	0.185	0.192
GBM	ABCA2	-1.02	0.0363	0.00325	2.33e-09
GBM	ABCA3	-0.68	0.00291	0.000834	4.76e-06
GBM	ABCA5	-2.53	1.7e-06	5.59e-05	1.99e-11
GBM	ABCA6	1.7	0.31	0.182	0.0475
GBM	ABCA7	-0.29	0.532	0.338	0.265
GBM	ABCA8	-0.69	0.355	0.0821	0.00601
GBM	ABCB10	-0.61	0.0358	0.0145	1.42e-05
GBM	ABCB5	0.33	0.141	0.0618	0.033
GBM	ABCB6	0.34	0.4	0.107	0.0261
GBM	ABCB7	-0.1	0.824	0.304	0.439
GBM	ABCB8	-0.94	0.00206	0.000534	2.98e-07
GBM	ABCB9	-1.51	0.00187	0.00175	5.62e-06
GBM	ABCC1	0.37	0.378	0.406	0.00325
GBM	ABCC10	0.21	0.537	0.581	0.293
GBM	ABCC3	0.7	0.277	0.217	0.00673
GBM	ABCC4	0.47	0.129	0.0468	0.00194
GBM	ABCC8	-1.22	0.123	0.0753	0.0906
GBM	ABCC9	0.87	0.441	0.503	0.192
GBM	ABCD1	0.92	0.00558	0.00231	4.78e-07
GBM	ABCD2	-1.19	0.0225	0.00217	1.46e-07
GBM	ABCD3	0.82	0.0238	0.00335	1.09e-09
GBM	ABCD4	1.37	1.34e-05	3.82e-05	3.37e-10
GBM	ABCE1	0.63	2.95e-05	8.66e-05	1.54e-16
GBM	ABCF1	0.77	0.000459	0.000327	3.69e-14
GBM	ABCF2-H2BE1	0.42	0.22	0.0894	8.12e-05
GBM	ABCF3	0.62	0.000846	0.000658	1.68e-10
GBM	ABCG1	-0.57	0.279	0.164	0.00122
GBM	ABHD10	-1.68	2.06e-07	2.33e-05	1.38e-30
GBM	ABHD11	-0.58	0.102	0.0396	3.35e-06
GBM	ABHD12	-0.5	0.0377	0.0113	6.38e-07
GBM	ABHD13	-0.43	0.233	0.191	0.0199
GBM	ABHD14A-ACY1	0.08	0.84	0.524	0.51
GBM	ABHD14B	0.54	0.18	0.0644	9.33e-05
GBM	ABHD15	0.12	0.929	0.192	0.734
GBM	ABHD16A	-0.84	4.08e-05	4.42e-05	1.48e-13
GBM	ABHD17A	-1.18	0.000162	0.000125	3.72e-07
GBM	ABHD17B	-2.02	1.36e-06	4.88e-05	1.95e-29
GBM	ABHD17C	-0.51	0.223	0.0971	0.000729
GBM	ABHD2	-0.24	0.728	0.581	0.401
GBM	ABHD3	0.16	0.692	0.649	0.442
GBM	ABHD4	0.73	0.00348	0.00185	1.12e-05
GBM	ABHD5	0.33	0.261	0.176	0.0358
GBM	ABHD6	-0.72	0.0123	0.00231	5.94e-08
GBM	ABI1	-1	0.000183	0.000144	1.01e-17
GBM	ABI3	0.95	0.0344	0.0166	1.78e-08
GBM	ABI3BP	-0.61	0.37	0.0991	0.0795
GBM	ABITRAM	0.71	0.0122	0.00849	0.0038
GBM	ABL1	0.39	0.013	0.0098	0.000213
GBM	ABL2	-0.98	0.000664	0.000364	4.69e-06
GBM	ABLIM1	-0.99	0.00869	0.00204	3.36e-09
GBM	ABR	0.68	0.149	0.116	0.00505
GBM	ABRACL	-0.82	0.0131	0.00403	2.95e-09
GBM	ABRAXAS1	1.02	0.00122	0.00102	3.16e-05
GBM	ABRAXAS2	-0.33	0.0577	0.011	1.34e-07
GBM	ABT1	0.73	0.0334	0.0275	0.0285
GBM	ABTB2	0.11	0.86	0.608	0.637
GBM	ACAA1	0.33	0.259	0.123	0.0004
GBM	ACAA2	-0.9	0.0556	0.009	2.16e-08
GBM	ACACA	-0.62	0.00843	0.00102	1.71e-12
GBM	ACACB	0.7	0.378	0.572	0.0167
GBM	ACAD10	0.33	0.335	0.337	0.0063
GBM	ACAD11	0.61	0.145	0.0287	2.51e-05
GBM	ACAD8	-0.75	0.0354	0.00356	1.79e-10
GBM	ACAD9	-0.91	0.00306	0.000134	2.75e-12
GBM	ACADL	-0.74	0.329	0.143	0.107
GBM	ACADM	-0.19	0.622	0.299	0.284
GBM	ACADS	-1.17	0.0137	0.00298	0.000298
GBM	ACADSB	-1.7	3.97e-06	3.07e-05	7.59e-27
GBM	ACADVL	-0.21	0.573	0.406	0.11
GBM	ACAN	-2.2	0.00742	0.000198	6.73e-12
GBM	ACAP1	0.32	0.518	0.654	0.188
GBM	ACAP2	0.03	0.906	0.943	0.716
GBM	ACAP3	-1.18	3.84e-05	7.78e-05	2.5e-19
GBM	ACAT1	-1.32	4.3e-06	4.24e-05	2.75e-29
GBM	ACAT2	-0.88	0.00677	0.000987	4.61e-11
GBM	ACBD3	0.65	0.000156	0.000263	3.42e-08
GBM	ACBD5	0.79	0.0325	0.0098	9.65e-05
GBM	ACBD6	-0.6	0.00155	0.000316	7.58e-14
GBM	ACBD7	-4.04	3.41e-06	5.64e-05	2.55e-27
GBM	ACCS	0.5	0.63	0.497	0.483
GBM	ACE	-0.23	0.598	0.686	0.291
GBM	ACHE	-0.04	0.935	0.484	0.807
GBM	ACIN1	0.78	0.00164	0.000614	1.78e-17
GBM	ACLY	-0.42	0.169	0.0267	1.53e-05
GBM	ACO1	0.4	0.186	0.0479	2.51e-05
GBM	ACO2	-2.49	9.76e-11	7.91e-06	6.85e-43
GBM	ACOT1	-0.96	0.0214	0.00673	7.19e-07
GBM	ACOT11	-0.2	0.682	0.481	0.255
GBM	ACOT13	-1.86	1.27e-08	1.62e-05	3.78e-23
GBM	ACOT7	-2.46	2.98e-09	7.91e-06	5.1e-39
GBM	ACOT8	-0.6	0.0636	0.00925	1.13e-07
GBM	ACOT9	-2.25	3.14e-08	1.46e-05	2.07e-35
GBM	ACOX1	0.52	0.101	0.0659	4.56e-06
GBM	ACOX2	0.22	0.699	0.568	0.192
GBM	ACOX3	-0.21	0.408	0.161	0.0154
GBM	ACP1	-0.55	0.00944	0.000658	1.7e-09
GBM	ACP2	0.49	0.0446	0.0145	0.00027
GBM	ACP5	0.29	0.722	0.796	0.432
GBM	ACP6	0.62	0.195	0.072	0.00736
GBM	ACSBG1	-0.93	0.0748	0.0166	5.28e-07
GBM	ACSF2	-0.46	0.315	0.0616	0.00144
GBM	ACSF3	-1.35	7.76e-06	2.69e-05	3.39e-14
GBM	ACSL1	-0.13	0.797	0.328	0.346
GBM	ACSL3	-0.41	0.305	0.136	0.000791
GBM	ACSL4	-0.5	0.124	0.0576	1.71e-05
GBM	ACSL5	0.34	0.327	0.342	0.00926
GBM	ACSM5	0.17	0.828	0.762	0.528
GBM	ACSS1	-1.93	0.000145	0.000104	1.65e-21
GBM	ACSS2	-0.1	0.753	0.469	0.336
GBM	ACSS3	-0.28	0.661	0.601	0.154
GBM	ACTA1	1.44	0.317	0.116	0.0508
GBM	ACTA2	0.14	0.776	0.805	0.672
GBM	ACTB	0.06	0.705	0.777	0.169
GBM	ACTBL2	0.34	0.392	0.369	0.0083
GBM	ACTG1	-0.3	0.245	0.136	0.000598
GBM	ACTL6A	1.15	4.6e-07	2.25e-05	1.88e-11
GBM	ACTL6B	-3.13	4.22e-08	1.46e-05	1.71e-35
GBM	ACTN1	1.78	0.0154	0.00378	0.000808
GBM	ACTN2	-4.4	4.58e-09	1.29e-05	5.39e-35
GBM	ACTN4	0.2	0.461	0.228	0.0133
GBM	ACTR10	-1.25	2.37e-06	5.85e-05	1.27e-23
GBM	ACTR1A	-1.21	9.87e-06	4.1e-05	3.4e-17
GBM	ACTR1B	-1.35	6.55e-08	1.21e-05	6.45e-17
GBM	ACTR2	0.07	0.759	0.908	0.35
GBM	ACTR3	0.28	0.161	0.112	8.74e-06
GBM	ACTR3B	-3.61	4.04e-10	8.26e-06	3.55e-40
GBM	ACTR3C	-3.17	8.97e-08	1.07e-05	1.34e-21
GBM	ACTR5	0.42	0.124	0.0436	0.00989
GBM	ACTR6	0.47	0.0897	0.0217	0.000848
GBM	ACTR8	0.73	0.00221	0.000451	1.59e-11
GBM	ACVR1	-0.43	0.258	0.0769	0.000607
GBM	ACVR1B	-1.05	0.0117	0.00752	0.00184
GBM	ACY3	-1.3	0.00182	0.000658	2.17e-07
GBM	ACYP1	-1.88	1.48e-06	2.09e-05	1.82e-24
GBM	ACYP2	-1.29	0.0116	0.00279	1.29e-12
GBM	ADA	-0.1	0.828	0.686	0.513
GBM	ADA2	0.88	0.033	0.024	0.00077
GBM	ADAL	0.35	0.335	0.173	0.0196
GBM	ADAM10	-0.99	0.00187	0.000421	3.23e-08
GBM	ADAM11	-3.67	4.35e-12	7.91e-06	7e-30
GBM	ADAM17	1.26	8.65e-06	2.51e-05	1.23e-18
GBM	ADAM22	-4.02	4.64e-12	7.91e-06	6.24e-46
GBM	ADAM23	-4.18	1.01e-10	7.91e-06	5.41e-42
GBM	ADAM8	1.56	0.0848	0.0434	0.00134
GBM	ADAM9	0.65	0.0717	0.0537	2.22e-07
GBM	ADAMTS1	0.01	0.994	0.849	0.986
GBM	ADAMTS17	-0.75	0.517	0.204	0.0592
GBM	ADAMTS18	-3.06	0.0583	0.0258	2.3e-07
GBM	ADAMTS2	-0.71	0.577	0.294	0.146
GBM	ADAMTS3	-5.08	0.0112	0.017	2.73e-10
GBM	ADAMTS4	-0.44	0.361	0.128	0.0558
GBM	ADAMTS7	1.21	0.086	0.0217	0.00602
GBM	ADAMTSL2	-0.45	0.299	0.121	0.00247
GBM	ADAMTSL4	0.85	0.299	0.17	0.00774
GBM	ADAP1	-3.42	1.1e-06	3.69e-05	3.81e-29
GBM	ADAP2	1.27	0.00664	0.00197	1.49e-08
GBM	ADAR	0.56	0.00794	0.000956	2.16e-09
GBM	ADARB1	-0.5	0.0916	0.0259	0.0356
GBM	ADAT1	0.98	0.00186	0.00193	0.000174
GBM	ADAT3	0.35	0.499	0.285	0.379
GBM	ADCK1	-1.05	0.000317	0.000254	1.4e-09
GBM	ADCK5	-0.67	0.419	0.0791	0.133
GBM	ADCY1	-3.53	1.2e-15	7.91e-06	1.47e-12
GBM	ADCY2	-2.17	0.000104	0.000117	2.44e-23
GBM	ADCY3	-1	6.1e-05	6.74e-05	8.73e-09
GBM	ADCY5	-3.47	6.73e-08	8.01e-06	2.38e-35
GBM	ADCY6	-0.5	0.0166	0.0098	6.83e-05
GBM	ADCY7	1.12	0.0199	0.0201	0.00934
GBM	ADCY8	-0.65	0.269	0.0659	0.000624
GBM	ADCY9	-2.02	2.13e-09	7.95e-06	2.43e-22
GBM	ADCYAP1R1	-0.5	0.497	0.199	0.0209
GBM	ADD1	-1.69	0.00191	0.000212	1.1e-14
GBM	ADD2	-2.63	2.17e-11	7.91e-06	6.58e-44
GBM	ADD3	0.12	0.813	0.991	0.629
GBM	ADGRA1	-2.54	5.14e-07	1.75e-05	1.77e-08
GBM	ADGRA2	-3.07	0.00421	0.0019	0.000429
GBM	ADGRA3	-0.72	0.0873	0.0391	0.00171
GBM	ADGRB1	-1.79	0.00248	0.000956	9.98e-16
GBM	ADGRB2	-2.27	1.45e-09	9.73e-06	7.36e-30
GBM	ADGRB3	-2.46	6.02e-09	1.33e-05	8.99e-31
GBM	ADGRE2	1.54	0.0122	0.00634	0.000759
GBM	ADGRE5	1.34	0.00574	0.00217	3.95e-14
GBM	ADGRF5	0.21	0.612	0.513	0.142
GBM	ADGRG1	0.96	0.0533	0.0104	1.75e-09
GBM	ADGRL1	-2.64	1.15e-10	7.91e-06	8.02e-28
GBM	ADGRL2	-0.76	0.151	0.00756	4.14e-06
GBM	ADGRL3	-1.23	0.008	0.000614	2.88e-14
GBM	ADGRL4	1.22	0.0099	0.00394	9.53e-06
GBM	ADH1B	-3.66	1.76e-05	0.000111	8.34e-07
GBM	ADH5	0.08	0.764	0.859	0.343
GBM	ADHFE1	-2.21	2.95e-05	6.5e-05	2.29e-10
GBM	ADI1	0.67	0.0934	0.0234	0.00131
GBM	ADIPOQ	1.01	0.119	0.0334	0.00368
GBM	ADIPOR1	0.32	0.558	0.264	0.0687
GBM	ADIRF	-1.33	0.152	0.0519	0.000701
GBM	ADK	0.58	0.0592	0.00875	4.29e-09
GBM	ADM	1.17	0.202	0.139	0.00634
GBM	ADNP	0.9	0.00491	0.00147	7.69e-10
GBM	ADNP2	-0.3	0.716	0.584	0.432
GBM	ADO	-0.87	0.00158	0.000498	3.45e-11
GBM	ADORA1	-2.09	0.000272	0.000198	3.77e-06
GBM	ADPGK	0.99	0.00214	0.000614	6.78e-10
GBM	ADPRH	1.05	0.00146	0.000987	9.37e-08
GBM	ADPRHL1	-2.93	6.54e-05	0.000294	1.79e-05
GBM	ADPRS	0.4	0.0599	0.00802	1.4e-07
GBM	ADRA2A	-1.02	0.0418	0.013	0.000868
GBM	ADRM1	0.15	0.407	0.177	0.0658
GBM	ADSL	1	0.00184	0.000534	1.77e-14
GBM	ADSS1	-0.53	0.464	0.252	0.03
GBM	ADSS2	-0.78	0.00233	0.000517	8.97e-13
GBM	AEBP1	0.92	0.123	0.0753	1.33e-05
GBM	AFAP1	0.7	0.103	0.0284	2.36e-06
GBM	AFAP1L1	1.13	0.0389	0.00614	5.04e-08
GBM	AFDN	-0.77	0.00917	0.00826	5.79e-13
GBM	AFF1	1.33	0.000215	0.000851	0.000381
GBM	AFF2	0.82	0.222	0.143	0.117
GBM	AFF3	-0.2	0.741	0.601	0.587
GBM	AFF4	0.62	0.00556	0.00117	1.95e-08
GBM	AFG1L	-2.04	1.79e-09	8.42e-06	4.18e-25
GBM	AFG3L2	-1.89	7.15e-10	8.42e-06	1.16e-23
GBM	AFM	2.48	7.53e-05	3.82e-05	2.7e-11
GBM	AFTPH	-0.48	0.00106	0.000729	8.9e-05
GBM	AGA	0.73	0.0885	0.0377	0.000956
GBM	AGAP2	-2.85	1.33e-06	2.69e-05	4.36e-29
GBM	AGAP3	-1.22	1.27e-05	3.18e-05	1.21e-23
GBM	AGFG1	-0.3	0.0412	0.0116	0.000179
GBM	AGFG2	-0.42	0.274	0.0415	0.000499
GBM	AGGF1	0.7	0.0097	0.00279	9.26e-05
GBM	AGK	-1.5	1.16e-06	1.42e-05	1.49e-27
GBM	AGL	-0.81	0.0204	0.00483	2.29e-07
GBM	AGMAT	-1.1	0.138	0.0156	0.001
GBM	AGO1	0.14	0.447	0.299	0.0367
GBM	AGO2	0.53	0.0299	0.00779	3.63e-08
GBM	AGO3	-0.12	0.7	0.281	0.307
GBM	AGO4	-0.24	0.61	0.686	0.524
GBM	AGPAT1	-0.53	0.0102	0.00325	4.2e-09
GBM	AGPAT3	-0.38	0.196	0.0217	6.74e-05
GBM	AGPAT4	-1.14	0.00129	0.000573	3.02e-16
GBM	AGPAT5	0.03	0.935	0.859	0.767
GBM	AGPS	0.55	0.0109	0.00152	4.68e-11
GBM	AGRN	0.62	0.13	0.0302	2.06e-06
GBM	AGT	1.28	0.00813	0.00279	8.66e-10
GBM	AGTPBP1	-1.69	4.07e-08	1.37e-05	3.11e-28
GBM	AGTRAP	1.99	0.00109	0.00204	0.00671
GBM	AHCTF1	0.79	1.75e-05	5.07e-05	5.03e-11
GBM	AHCY	0.45	0.0182	0.00306	5.72e-09
GBM	AHCYL1	-0.98	0.0219	0.00335	2.65e-11
GBM	AHCYL2	-0.72	0.0719	0.00113	2.22e-08
GBM	AHDC1	0.45	0.08	0.0334	2.34e-05
GBM	AHNAK	0.69	0.164	0.0736	0.000396
GBM	AHR	1	0.111	0.0267	7.22e-06
GBM	AHSA1	-1.19	4.12e-10	7.91e-06	9.25e-31
GBM	AHSG	1.25	0.0203	0.00279	7.69e-06
GBM	AHSP	0.96	0.318	0.228	0.00379
GBM	AIDA	-0.13	0.693	0.97	0.279
GBM	AIF1	1.58	0.0163	0.00403	1.7e-12
GBM	AIF1L	-0.06	0.947	0.977	0.841
GBM	AIFM1	-0.95	0.000365	0.000263	1.09e-16
GBM	AIFM2	0.23	0.585	0.228	0.156
GBM	AIFM3	-2.92	0.00185	0.00117	2.71e-06
GBM	AIG1	2.02	0.000634	0.000155	2.31e-08
GBM	AIMP1	0.35	0.0209	0.00217	9.23e-07
GBM	AIMP2	0.52	0.000871	0.000125	9.84e-13
GBM	AIP	-0.18	0.381	0.138	0.0232
GBM	AJAP1	-3.17	1.18e-07	2.51e-05	6.54e-23
GBM	AJM1	-3.21	5.43e-15	7.91e-06	6.95e-47
GBM	AJUBA	1.1	0.00136	0.00325	0.0118
GBM	AK1	-0.86	0.0671	0.0211	4.51e-08
GBM	AK2	1.01	0.000582	0.000129	1.21e-11
GBM	AK3	-0.82	0.0208	0.00298	4.01e-07
GBM	AK4	-0.93	0.0259	0.00925	3.88e-10
GBM	AK5	-4.43	3.53e-10	7.91e-06	2.2e-41
GBM	AK6	1	0.00312	0.00102	5.61e-09
GBM	AK9	-0.23	0.725	0.929	0.602
GBM	AKAP1	-0.79	0.00282	0.000534	5.67e-11
GBM	AKAP10	-1.57	8.28e-15	7.91e-06	1.89e-24
GBM	AKAP11	0.01	0.967	0.984	0.903
GBM	AKAP12	-0.82	0.144	0.0689	2.84e-06
GBM	AKAP13	1	0.000613	0.000236	3.26e-15
GBM	AKAP17A	0.73	0.0684	0.00134	2.22e-06
GBM	AKAP5	-4.62	9.16e-10	9.55e-06	3.48e-40
GBM	AKAP6	-0.85	0.023	0.00147	1.44e-08
GBM	AKAP7	-2.71	3.98e-06	5.44e-05	1.83e-22
GBM	AKAP8	1.13	3.02e-05	6.5e-05	1.43e-15
GBM	AKAP8L	0.58	0.0183	0.00204	3.77e-12
GBM	AKAP9	0.26	0.203	0.0644	2.88e-05
GBM	AKNA	0.88	0.233	0.0837	0.0592
GBM	AKR1A1	0.13	0.695	0.632	0.233
GBM	AKR1B1	-0.16	0.639	0.39	0.144
GBM	AKR1B10	-0.62	0.314	0.0537	0.0048
GBM	AKR1C1	-0.35	0.686	0.165	0.318
GBM	AKR1C2	-1.95	0.0474	0.00434	3.68e-05
GBM	AKR1C3	-0.79	0.291	0.0736	0.000551
GBM	AKR1E2	-0.43	0.701	0.978	0.252
GBM	AKR7A2	-0.28	0.274	0.114	0.000511
GBM	AKR7A3	-1.39	0.0177	0.00271	7.99e-11
GBM	AKT1	0.58	0.0188	0.00483	5.96e-08
GBM	AKT1S1	0.24	0.318	0.192	0.0599
GBM	AKT2	0.85	0.00037	0.000125	6.34e-07
GBM	AKT3	-1.79	1.03e-09	7.91e-06	6.38e-37
GBM	AKTIP	-0.29	0.131	0.0689	0.0452
GBM	ALAD	-0.24	0.592	0.0931	0.108
GBM	ALAS1	-0.47	0.229	0.0253	0.000297
GBM	ALB	1.91	0.000716	0.000104	1.35e-19
GBM	ALCAM	-1.51	0.0115	0.00113	5.07e-13
GBM	ALDH16A1	1.25	6.28e-05	0.000129	4.47e-14
GBM	ALDH18A1	0.21	0.555	0.666	0.0538
GBM	ALDH1A1	-0.61	0.329	0.0991	0.00141
GBM	ALDH1A2	-0.09	0.881	0.516	0.731
GBM	ALDH1A3	-1.66	0.193	0.00614	2.48e-05
GBM	ALDH1B1	-1.16	0.0399	0.0107	0.000561
GBM	ALDH1L1	-1.02	0.207	0.0201	7.8e-05
GBM	ALDH1L2	0.88	0.0894	0.0157	8.07e-06
GBM	ALDH2	-2.29	9.64e-07	2.41e-05	3.53e-21
GBM	ALDH3A1	-0.43	0.704	0.356	0.351
GBM	ALDH3A2	0.64	0.0704	0.0153	6e-07
GBM	ALDH3B1	0.75	0.14	0.0821	8.8e-06
GBM	ALDH4A1	-1.02	0.0333	0.00849	7.75e-09
GBM	ALDH5A1	-2.96	7.13e-09	1.07e-05	7.21e-33
GBM	ALDH6A1	-1.98	1.75e-06	5.19e-05	2.26e-25
GBM	ALDH7A1	-0.88	0.106	0.017	0.00014
GBM	ALDH9A1	-0.23	0.442	0.185	0.0532
GBM	ALDOA	-0.74	0.000206	4.74e-05	5.72e-21
GBM	ALDOB	-1.43	1.57e-05	5.85e-05	1.56e-12
GBM	ALDOC	-1.95	2.26e-05	4.88e-05	9.35e-27
GBM	ALG1	0.45	0.071	0.0104	4.62e-05
GBM	ALG11	0.16	0.561	0.29	0.0857
GBM	ALG12	0.73	0.0531	0.0268	0.0122
GBM	ALG13	0.47	0.0788	0.024	0.00105
GBM	ALG14	0.33	0.237	0.137	0.0365
GBM	ALG1L2	0.17	0.695	0.451	0.479
GBM	ALG2	0.55	0.0154	0.00441	9.83e-10
GBM	ALG3	0.59	0.373	0.17	0.0571
GBM	ALG5	0.71	0.00557	0.000956	1.91e-14
GBM	ALG6	1.09	0.000722	0.000406	7.94e-05
GBM	ALG8	1.29	0.000523	0.000415	1e-07
GBM	ALG9	0.17	0.518	0.328	0.142
GBM	ALK	0.01	0.994	0.997	0.988
GBM	ALKBH1	0.39	0.422	0.198	0.0107
GBM	ALKBH2	1.09	0.00669	0.00756	0.00562
GBM	ALKBH3	0.46	0.407	0.428	0.12
GBM	ALKBH4	0.15	0.507	0.268	0.0449
GBM	ALKBH5	0.38	0.137	0.0804	0.000104
GBM	ALKBH7	-0.16	0.696	0.742	0.282
GBM	ALMS1	0.48	0.444	0.199	0.3
GBM	ALOX15B	0.05	0.955	0.893	0.843
GBM	ALOX5	1.46	0.0241	0.00515	3.36e-10
GBM	ALOX5AP	2.29	0.00177	0.000385	1.56e-05
GBM	ALPK1	1.59	0.0712	0.0363	0.0335
GBM	ALPL	-0.15	0.835	0.323	0.508
GBM	ALS2	-1	7.09e-10	9.37e-06	4.44e-36
GBM	ALYREF	0.8	0.00367	0.00106	1.07e-09
GBM	AMACR	0.14	0.73	0.653	0.32
GBM	AMBP	1.83	0.000498	0.000144	1.23e-10
GBM	AMBRA1	0.39	0.061	0.0259	0.00169
GBM	AMD1	-0.38	0.376	0.131	0.0464
GBM	AMDHD2	0.44	0.213	0.12	0.00937
GBM	AMER2	-1.69	0.0165	0.00515	2.18e-10
GBM	AMFR	0.31	0.189	0.123	0.00981
GBM	AMIGO1	-2.17	2.74e-07	2.41e-05	4.26e-15
GBM	AMN1	-1.08	7.64e-05	3.18e-05	3.82e-11
GBM	AMOT	-0.73	0.0699	0.00693	1.45e-05
GBM	AMOTL1	0.36	0.167	0.0549	0.00769
GBM	AMOTL2	-0.23	0.494	0.107	0.088
GBM	AMPD2	-0.02	0.935	0.997	0.816
GBM	AMPH	-4.15	3.21e-09	7.91e-06	6.86e-39
GBM	AMT	-1.43	0.0344	0.0119	2.67e-10
GBM	AMZ2	-0.98	0.00685	0.00231	1.06e-05
GBM	ANAPC1	0.33	0.0185	0.00546	2.8e-09
GBM	ANAPC10	0.08	0.716	0.281	0.417
GBM	ANAPC11	0.1	0.856	0.981	0.687
GBM	ANAPC13	1.52	0.0117	0.00615	0.000206
GBM	ANAPC2	0.4	0.022	0.0126	0.00027
GBM	ANAPC4	0.24	0.156	0.0549	0.00247
GBM	ANAPC5	0.27	0.0441	0.0137	0.00136
GBM	ANAPC7	0.32	0.0152	0.00429	1.13e-05
GBM	ANG	1.66	0.0128	0.00325	8.97e-07
GBM	ANGEL2	-0.41	0.134	0.0302	5.86e-06
GBM	ANGPT2	1.87	0.00206	0.000614	9.44e-08
GBM	ANGPTL2	1.22	0.00633	0.00163	1.37e-05
GBM	ANGPTL4	0.54	0.628	0.749	0.12
GBM	ANK2	-2.79	1.95e-11	7.91e-06	1.51e-44
GBM	ANK3	-3.06	2.41e-09	1.46e-05	8.94e-39
GBM	ANKFY1	0.55	0.0101	0.00179	1.16e-11
GBM	ANKHD1	0.63	0.144	0.0382	0.00103
GBM	ANKHD1-EIF4EBP3	0.94	3.66e-08	1.21e-05	2.48e-22
GBM	ANKIB1	-0.12	0.605	0.299	0.0833
GBM	ANKK1	1.59	0.172	0.0799	0.00394
GBM	ANKLE2	0.18	0.298	0.149	0.00396
GBM	ANKMY2	-1.49	5.23e-07	7.95e-06	2.53e-25
GBM	ANKRD10	0.15	0.796	0.78	0.595
GBM	ANKRD11	0.42	0.101	0.0537	0.00835
GBM	ANKRD12	-0.34	0.502	0.451	0.0337
GBM	ANKRD13A	0.61	0.00625	0.00231	9.93e-06
GBM	ANKRD13D	-1.03	1.29e-05	4.58e-05	3.33e-14
GBM	ANKRD16	-0.8	0.0105	0.00199	2.6e-06
GBM	ANKRD17	0.59	0.000275	0.000171	9.11e-10
GBM	ANKRD20A3P	0.28	0.764	0.593	0.529
GBM	ANKRD20A4P	-0.71	0.537	0.74	0.118
GBM	ANKRD22	0.96	0.104	0.0675	0.0453
GBM	ANKRD24	-3.13	9.94e-16	7.91e-06	1.07e-31
GBM	ANKRD26	-0.13	0.821	0.756	0.701
GBM	ANKRD27	-0.71	0.000625	0.000316	1.34e-06
GBM	ANKRD28	-0.28	0.179	0.0576	0.000288
GBM	ANKRD29	-3.9	6.73e-08	8.42e-06	5.2e-29
GBM	ANKRD30A	1.2	0.0616	0.0185	7.21e-06
GBM	ANKRD30B	-0.57	0.487	0.277	0.0444
GBM	ANKRD31	0.04	0.924	0.692	0.895
GBM	ANKRD34A	-2.28	6.07e-06	4.4e-05	3.13e-15
GBM	ANKRD36	-0.98	0.451	0.441	0.251
GBM	ANKRD36C	-0.66	0.26	0.0903	0.0393
GBM	ANKRD39	-0.78	0.00598	0.00125	1.16e-06
GBM	ANKRD40	0.26	0.284	0.224	0.0592
GBM	ANKRD44	0.54	0.0105	0.00271	6.28e-10
GBM	ANKRD45	0.03	0.968	0.991	0.905
GBM	ANKRD46	-1.04	0.000126	0.000178	1.33e-05
GBM	ANKRD50	-0.14	0.628	0.469	0.218
GBM	ANKRD52	0.15	0.633	0.686	0.209
GBM	ANKRD54	0.23	0.282	0.114	0.00311
GBM	ANKRD62	0.91	0.382	0.263	0.234
GBM	ANKRD63	-2.28	0.0951	0.0486	0.021
GBM	ANKS1A	0.68	7.45e-05	7.78e-05	1.14e-06
GBM	ANKS6	0.68	0.123	0.00437	7.8e-05
GBM	ANKZF1	0.88	0.0016	0.000573	2.24e-06
GBM	ANLN	-2.61	0.000924	0.000245	1.85e-13
GBM	ANO10	0.06	0.836	0.943	0.576
GBM	ANO3	-3.06	0.0125	0.00157	9.26e-06
GBM	ANO6	1.19	0.0135	0.00325	7.73e-12
GBM	ANO8	-0.34	0.259	0.0991	0.00658
GBM	ANOS1	0.32	0.518	0.418	0.064
GBM	ANP32A	0.72	0.0127	0.00441	2.39e-11
GBM	ANP32B	0.75	0.0442	0.0222	0.00536
GBM	ANP32E	2.32	0.00192	0.00148	0.00178
GBM	ANPEP	0.9	0.189	0.199	0.000132
GBM	ANTXR1	0.66	0.149	0.0753	0.000171
GBM	ANTXR2	0.65	0.0905	0.0222	0.00204
GBM	ANXA1	1.73	0.00396	0.000729	6.74e-12
GBM	ANXA11	-0.34	0.46	0.294	0.0151
GBM	ANXA13	1.27	0.0624	0.015	2.02e-05
GBM	ANXA2	1.85	0.0044	0.000987	6.5e-13
GBM	ANXA3	-1.43	0.214	0.0446	4.17e-05
GBM	ANXA4	1.15	0.0232	0.011	2.49e-10
GBM	ANXA5	1.65	3.4e-05	4.74e-05	2.5e-20
GBM	ANXA6	-0.67	0.0378	0.00546	7.82e-09
GBM	ANXA7	-0.21	0.458	0.114	0.0312
GBM	AOC3	-0.59	0.406	0.218	0.228
GBM	AOX1	0.58	0.594	0.269	0.285
GBM	AP1B1	-1.28	0.000403	0.000147	2.73e-13
GBM	AP1G2	0.69	0.0511	0.0318	0.0066
GBM	AP1M1	-0.42	0.00121	0.000184	2.72e-14
GBM	AP1S1	-0.35	0.119	0.0326	0.00236
GBM	AP1S2	0.43	0.0708	0.00925	0.00772
GBM	AP1S3	-0.15	0.643	0.555	0.234
GBM	AP2A1	-2.03	2.96e-13	7.91e-06	4.55e-48
GBM	AP2A2	-1.87	1.19e-10	1e-05	3.58e-19
GBM	AP2B1	-1.95	1.09e-14	7.91e-06	1.22e-48
GBM	AP2M1	-2.03	5.42e-13	7.91e-06	1.9e-47
GBM	AP2S1	-1.66	2.68e-11	8.42e-06	1.09e-31
GBM	AP3B1	1.02	1.35e-06	3.07e-05	3.76e-19
GBM	AP3D1	-1.34	3.61e-15	7.91e-06	5.4e-46
GBM	AP3M1	-0.08	0.543	0.396	0.146
GBM	AP3M2	-2.26	1.59e-13	7.91e-06	1.3e-23
GBM	AP3S1	-0.92	4.77e-07	2.88e-05	3.23e-06
GBM	AP3S2	-0.72	0.036	0.013	3.5e-05
GBM	AP4B1	0.07	0.755	0.62	0.443
GBM	AP4E1	0.26	0.244	0.149	0.0495
GBM	AP4M1	0.05	0.808	0.859	0.643
GBM	AP4S1	-0.09	0.826	0.709	0.606
GBM	AP5B1	0.33	0.225	0.192	0.00152
GBM	AP5M1	0.46	0.00819	0.00129	3.59e-07
GBM	AP5S1	0.83	0.00363	0.0011	2.36e-11
GBM	AP5Z1	0.42	0.00922	0.00403	3.88e-06
GBM	APAF1	1.35	3.58e-09	7.91e-06	2.41e-28
GBM	APBA1	-2.51	7.2e-10	7.91e-06	1.76e-33
GBM	APBA3	0.54	0.358	0.342	0.049
GBM	APBB1	-1.59	1.68e-08	1.42e-05	1.14e-34
GBM	APBB1IP	1.32	0.00991	0.00224	1.77e-09
GBM	APBB2	0.18	0.625	0.686	0.138
GBM	APC	-0.51	0.0588	0.036	1.81e-08
GBM	APCS	2.28	0.00873	0.00163	1.7e-10
GBM	APEH	1.26	0.000912	6.98e-05	2e-11
GBM	APEX1	1.07	0.00435	0.00255	2.45e-14
GBM	APEX2	0.97	0.221	0.219	0.248
GBM	API5	1.79	1.35e-05	0.000198	0.00174
GBM	APIP	0.55	0.106	0.0875	0.019
GBM	APLF	1.65	0.0326	0.00355	0.000344
GBM	APLNR	-0.1	0.938	0.898	0.812
GBM	APLP1	-3.14	6.69e-07	5.44e-05	4.59e-29
GBM	APMAP	0.11	0.72	0.531	0.248
GBM	APOA1	1.67	0.00384	0.000205	2.46e-16
GBM	APOA2	2.62	0.000241	6.06e-05	1.57e-07
GBM	APOA4	1.62	0.0345	0.00367	1.41e-07
GBM	APOB	1.72	0.00961	0.000614	2.93e-12
GBM	APOBEC3C	1.58	0.00124	0.000987	0.000126
GBM	APOBEC3D	0.44	0.356	0.245	0.12
GBM	APOBEC3F	0.61	0.161	0.0572	0.0144
GBM	APOBEC3G	0.99	0.0117	0.00279	4.11e-09
GBM	APOBR	1.86	0.000223	4.58e-05	6.42e-20
GBM	APOC1	2.49	0.00094	0.000125	4.31e-09
GBM	APOC2	3.06	2.64e-05	1.57e-05	2.47e-14
GBM	APOC3	2.43	0.000727	0.000339	2.27e-05
GBM	APOC4	1.82	0.00779	0.00125	1.2e-05
GBM	APOD	-0.11	0.879	0.388	0.635
GBM	APOE	0.72	0.272	0.149	0.00196
GBM	APOF	1.31	0.0204	0.00483	2.01e-05
GBM	APOH	2.28	0.000261	0.000165	2.17e-10
GBM	APOL1	1.42	0.0147	0.00316	4.7e-07
GBM	APOL2	-0.04	0.948	0.77	0.825
GBM	APOL3	1.13	0.0131	0.00288	2.45e-08
GBM	APOM	1.65	0.00436	0.000681	1.43e-09
GBM	APOO	-2.02	3.62e-08	1.33e-05	8.54e-24
GBM	APOOL	-0.97	0.000517	0.000254	2.81e-12
GBM	APP	-1.23	5.8e-05	6.06e-05	7.27e-19
GBM	APPBP2	0.08	0.778	0.942	0.364
GBM	APPL1	-0.3	0.0786	0.0295	3.58e-08
GBM	APPL2	0.31	0.244	0.0991	0.00154
GBM	APRT	0.77	0.0265	0.00483	9.3e-08
GBM	APTX	0.45	0.0756	0.0377	0.00395
GBM	AQP1	0.27	0.67	0.537	0.322
GBM	AQP4	-0.27	0.696	0.396	0.319
GBM	AQR	0.78	6.98e-05	5.85e-05	2.77e-10
GBM	ARAF	0.93	0.000224	0.000134	1.63e-08
GBM	ARAP1	0.56	0.0397	0.0123	4.43e-08
GBM	ARAP2	-0.35	0.318	0.182	0.00383
GBM	ARAP3	1.22	0.0102	0.00168	3.61e-13
GBM	ARC	-2.1	0.000187	0.000574	1.06e-07
GBM	ARCN1	0.66	0.000113	8.38e-05	4.49e-16
GBM	ARF1	-0.86	0.0739	0.0644	0.0291
GBM	ARF3	-1.09	1.08e-10	8.01e-06	5.48e-22
GBM	ARF4	0.54	0.0159	0.00367	3.65e-08
GBM	ARF5	-0.96	1.79e-05	3.07e-05	7.91e-17
GBM	ARF6	-0.61	0.0105	0.00204	1.17e-13
GBM	ARFGAP1	-1.37	4.74e-12	7.91e-06	1.35e-15
GBM	ARFGAP2	-0.39	0.0201	0.00455	6.21e-06
GBM	ARFGAP3	0.91	0.000638	0.000294	6.58e-15
GBM	ARFGEF1	-0.69	4.58e-07	1.75e-05	5.55e-12
GBM	ARFGEF2	-1.72	9.88e-13	7.91e-06	6.38e-43
GBM	ARFGEF3	-1.96	7.47e-05	8.66e-05	9.65e-25
GBM	ARFIP1	0.64	0.00119	0.000658	6.3e-10
GBM	ARFIP2	-1.57	3.07e-14	7.91e-06	4.15e-16
GBM	ARFRP1	0.42	0.144	0.0351	6.29e-05
GBM	ARG1	1.07	0.207	0.206	0.0067
GBM	ARG2	-0.62	0.41	0.0852	0.0227
GBM	ARGLU1	0.82	0.00789	0.00163	1.81e-11
GBM	ARHGAP1	-0.1	0.734	0.353	0.234
GBM	ARHGAP10	0.29	0.352	0.264	0.0109
GBM	ARHGAP12	0.28	0.349	0.149	0.00277
GBM	ARHGAP15	1.32	0.0244	0.00317	4.19e-09
GBM	ARHGAP17	1.12	6.83e-08	1.29e-05	3.91e-14
GBM	ARHGAP18	1.73	6.82e-05	9.35e-05	2.21e-20
GBM	ARHGAP21	-1.09	4.29e-05	0.000165	2.59e-18
GBM	ARHGAP22	-0.43	0.33	0.144	0.0132
GBM	ARHGAP23	-1.38	0.000664	0.000351	1.86e-16
GBM	ARHGAP24	0.54	0.216	0.209	0.00282
GBM	ARHGAP25	0.9	0.0403	0.0101	6.41e-06
GBM	ARHGAP26	-2.61	8.85e-13	7.91e-06	1.55e-35
GBM	ARHGAP27	0.69	0.0643	0.0426	0.000205
GBM	ARHGAP29	0.44	0.245	0.131	0.00194
GBM	ARHGAP30	1.75	0.00134	0.000283	7.94e-12
GBM	ARHGAP31	0.82	0.000769	0.00022	6.09e-07
GBM	ARHGAP32	-2.13	1.28e-13	7.91e-06	2.49e-28
GBM	ARHGAP33	0.11	0.946	0.997	0.863
GBM	ARHGAP35	-1.05	8.96e-05	5.07e-05	4.77e-22
GBM	ARHGAP4	1.19	0.0128	0.00634	3.27e-11
GBM	ARHGAP42	0.82	0.00451	0.00134	8.35e-10
GBM	ARHGAP44	-4.07	1.85e-10	7.91e-06	9.58e-42
GBM	ARHGAP45	1.32	0.00798	0.00185	4.49e-13
GBM	ARHGAP5	-0.5	0.0208	0.00279	1.74e-09
GBM	ARHGAP6	1.11	0.0101	0.00231	7.5e-10
GBM	ARHGAP9	0.05	0.951	0.912	0.924
GBM	ARHGDIA	-0.64	0.00105	0.000705	2.13e-08
GBM	ARHGDIB	1.59	0.00272	0.00129	1.43e-12
GBM	ARHGEF1	1.39	4.24e-09	7.91e-06	2.12e-19
GBM	ARHGEF10L	0.47	0.385	0.164	0.0029
GBM	ARHGEF11	-1.3	1.6e-14	7.91e-06	8.15e-22
GBM	ARHGEF12	-0.53	0.0039	0.000729	1.48e-10
GBM	ARHGEF16	-1.54	0.0882	0.028	0.000145
GBM	ARHGEF17	0.37	0.159	0.0406	0.000548
GBM	ARHGEF18	0.18	0.186	0.0885	0.0197
GBM	ARHGEF2	-1.3	5.4e-05	6.5e-05	3.48e-16
GBM	ARHGEF25	-1.67	0.0189	0.000337	9.04e-06
GBM	ARHGEF26	0.97	0.00938	0.00356	6.73e-09
GBM	ARHGEF28	-0.78	0.0661	0.0275	0.00627
GBM	ARHGEF3	0.77	0.0984	0.0228	0.0011
GBM	ARHGEF37	-0.19	0.619	0.62	0.155
GBM	ARHGEF4	-0.82	0.0558	0.00756	3.69e-09
GBM	ARHGEF40	0.94	1.8e-08	9.37e-06	2.34e-10
GBM	ARHGEF5	-0.24	0.734	0.428	0.443
GBM	ARHGEF6	1.9	3.62e-07	2.51e-05	1.97e-14
GBM	ARID1A	0.7	0.00126	0.000212	8.69e-17
GBM	ARID1B	0.35	0.0824	0.0457	2.71e-06
GBM	ARID2	0.77	0.00104	0.000272	2.13e-15
GBM	ARID3A	1.88	0.00624	0.00303	1.08e-05
GBM	ARID4A	0.5	0.0568	0.00925	9.22e-07
GBM	ARID4B	0.63	0.00169	0.000806	8.92e-08
GBM	ARID5B	0.67	0.469	0.152	0.222
GBM	ARIH1	-0.16	0.5	0.735	0.0256
GBM	ARIH2	-0.06	0.815	0.721	0.437
GBM	ARL1	0.37	0.0209	0.00925	4.63e-06
GBM	ARL10	-0.44	0.103	0.0274	0.00339
GBM	ARL13B	0.62	0.109	0.0837	0.059
GBM	ARL14EP	0.8	0.00238	0.00129	0.000226
GBM	ARL15	-2.26	1.8e-12	7.91e-06	1.64e-24
GBM	ARL2	-0.53	0.0215	0.00756	2.14e-05
GBM	ARL2BP	0.61	0.0545	0.00802	9.63e-07
GBM	ARL3	-0.72	0.0271	0.00925	1.03e-09
GBM	ARL4C	0.05	0.948	0.936	0.812
GBM	ARL5B	-0.21	0.465	0.269	0.056
GBM	ARL6IP1	0.67	0.033	0.0113	0.00033
GBM	ARL6IP4	0.93	0.000819	0.000228	3.77e-13
GBM	ARL6IP5	-0.39	0.123	0.028	8.17e-06
GBM	ARL6IP6	1.73	1.8e-06	6.06e-05	2.22e-05
GBM	ARL8A	-0.83	0.00324	0.000779	1.32e-07
GBM	ARL8B	-0.46	0.193	0.036	0.000626
GBM	ARMC1	-1.58	1.22e-11	7.91e-06	2.35e-30
GBM	ARMC10	-1.26	6.04e-06	5.44e-05	9.89e-27
GBM	ARMC2	-0.44	0.249	0.202	0.064
GBM	ARMC3	-2.19	0.123	0.0517	0.0159
GBM	ARMC5	-0.17	0.728	0.936	0.43
GBM	ARMC6	-0.06	0.819	0.562	0.524
GBM	ARMC8	-0.36	0.00736	0.0011	5.7e-07
GBM	ARMC9	0.48	0.0431	0.0137	1.71e-06
GBM	ARMCX1	0.52	0.212	0.0991	0.000346
GBM	ARMCX2	0.37	0.396	0.281	0.00744
GBM	ARMCX3	-0.35	0.313	0.00579	0.000645
GBM	ARMCX4	-0.32	0.404	0.248	0.216
GBM	ARMCX5	-0.13	0.774	0.535	0.472
GBM	ARMH3	-0.38	0.0609	0.0302	2.16e-06
GBM	ARMT1	-0.65	0.00335	0.00163	5.55e-12
GBM	ARNT2	-0.04	0.915	0.77	0.743
GBM	ARNTL	-0.26	0.44	0.262	0.022
GBM	ARNTL2	0.89	0.356	0.0911	0.0507
GBM	ARPC1A	-0.7	0.000409	0.000101	1.44e-13
GBM	ARPC1B	1.52	0.000702	0.000165	8.48e-13
GBM	ARPC2	-0.09	0.69	0.5	0.202
GBM	ARPC3	-0.03	0.927	0.647	0.752
GBM	ARPC4	-0.01	0.972	0.839	0.906
GBM	ARPC5	0.7	0.0127	0.00316	4.42e-11
GBM	ARPC5L	-1.19	1.3e-10	7.91e-06	8.94e-19
GBM	ARPIN	0.93	0.0997	0.052	0.03
GBM	ARPIN-AP3S2	0.08	0.726	0.429	0.429
GBM	ARPP19	-1.09	1.4e-05	2.59e-05	1.98e-09
GBM	ARPP21	-4.29	5.14e-08	8.91e-06	1.96e-27
GBM	ARRB1	-1.14	0.00839	0.00436	1.88e-06
GBM	ARRB2	-0.02	0.958	0.887	0.861
GBM	ARRDC1	-0.34	0.327	0.161	0.0417
GBM	ARSA	-0.23	0.567	0.446	0.0605
GBM	ARSB	-0.43	0.189	0.0513	0.000374
GBM	ARSD	1.04	0.0103	0.000593	2.27e-10
GBM	ARSF	0.33	0.709	0.908	0.191
GBM	ARSK	0.07	0.847	0.969	0.686
GBM	ART3	-2.26	2.25e-05	7.51e-05	1.99e-22
GBM	ART4	-5.26	7.45e-07	8.01e-06	4.03e-17
GBM	ARV1	0.14	0.819	0.707	0.558
GBM	ARVCF	-0.41	0.322	0.323	0.00121
GBM	AS3MT	-0.08	0.868	0.647	0.569
GBM	ASAH1	-0.01	0.989	0.614	0.962
GBM	ASAP1	-1.25	1.38e-10	7.91e-06	2.26e-21
GBM	ASAP2	-0.76	0.00858	0.000466	2.22e-12
GBM	ASAP3	0.99	0.0293	0.0133	3.59e-09
GBM	ASB1	-0.58	0.0502	0.00453	0.000152
GBM	ASB3	-0.07	0.827	0.985	0.568
GBM	ASB6	0.26	0.263	0.136	0.0235
GBM	ASCC1	0.81	9.08e-06	5.07e-05	9.26e-11
GBM	ASCC2	1.37	2.49e-09	1e-05	3.04e-09
GBM	ASCC3	1.18	1.3e-08	1e-05	4.45e-15
GBM	ASF1A	0.97	0.00149	0.000165	6.94e-08
GBM	ASF1B	1.06	0.0739	0.0572	0.0549
GBM	ASH1L	-0.29	0.671	0.528	0.615
GBM	ASH2L	0.73	0.00168	0.000553	6.5e-12
GBM	ASIC1	-1.67	0.00829	0.00113	1.51e-11
GBM	ASIC2	-2.28	0.000393	0.00207	0.000739
GBM	ASIC4	0.86	0.308	0.275	0.00128
GBM	ASL	0.35	0.33	0.195	0.00192
GBM	ASMTL	0.3	0.354	0.155	0.0768
GBM	ASNS	-0.05	0.929	0.513	0.767
GBM	ASNSD1	0.62	0.00318	0.00129	3.2e-05
GBM	ASPA	-2.99	0.000173	0.000198	1.1e-10
GBM	ASPH	0.86	0.0385	0.00951	8.55e-10
GBM	ASPHD1	-2.27	2.23e-08	1.62e-05	1.72e-06
GBM	ASPHD2	-2.94	3.27e-09	7.91e-06	4.6e-28
GBM	ASPM	0.16	0.76	0.457	0.632
GBM	ASPN	-0.56	0.605	0.313	0.165
GBM	ASPSCR1	-0.22	0.186	0.0704	0.000442
GBM	ASRGL1	-1.64	0.000172	0.000593	1.86e-14
GBM	ASS1	-0.96	0.173	0.0769	1.39e-05
GBM	ASTN1	-1.96	1.95e-07	1.62e-05	1.11e-29
GBM	ASTN2	-1.41	4.2e-05	6.74e-05	3.9e-11
GBM	ASXL2	0.25	0.616	0.549	0.491
GBM	ASXL3	-0.71	0.378	0.477	0.302
GBM	ATAD1	-1.33	0.000224	5.64e-05	1.46e-19
GBM	ATAD2	0.83	0.0577	0.0502	1.19e-05
GBM	ATAD2B	0.22	0.658	0.308	0.393
GBM	ATAD3A	-0.9	0.00574	0.00134	5.69e-13
GBM	ATAD3B	0.13	0.903	0.905	0.842
GBM	ATAT1	-0.61	0.153	0.0368	3.52e-06
GBM	ATCAY	-3.26	5.03e-10	7.95e-06	1.22e-36
GBM	ATE1	-0.59	0.0104	0.00298	4.58e-09
GBM	ATF1	0.23	0.717	0.239	0.434
GBM	ATF6	0.71	0.0204	0.00429	0.000111
GBM	ATF7	1.02	0.00115	0.000466	3.48e-07
GBM	ATF7IP	1.33	5.71e-06	6.06e-05	1.44e-07
GBM	ATG101	-0.52	0.000547	0.000236	3.76e-06
GBM	ATG12	-0.53	0.0455	0.0206	2.93e-08
GBM	ATG13	-0.61	0.00675	0.00335	0.000194
GBM	ATG14	-0.84	0.00112	0.000681	2.66e-14
GBM	ATG16L1	-0.7	0.00192	0.000614	4.05e-09
GBM	ATG2A	-0.56	0.00551	0.00125	1.85e-13
GBM	ATG2B	-1.61	3.33e-13	7.91e-06	1.12e-41
GBM	ATG3	0.08	0.661	0.429	0.166
GBM	ATG4A	1.18	0.00793	0.00207	1.05e-11
GBM	ATG4B	-0.76	1.62e-05	8.66e-05	2.29e-07
GBM	ATG4C	-0.44	0.104	0.0222	0.00506
GBM	ATG5	-0.67	0.00646	0.00152	4.4e-13
GBM	ATG7	-0.37	0.0904	0.0387	1.14e-06
GBM	ATG9A	-0.33	0.0997	0.0295	1.19e-05
GBM	ATIC	0	0.997	0.839	0.99
GBM	ATL1	-3.48	7.5e-11	7.91e-06	5.82e-43
GBM	ATL2	-1.85	5.03e-14	7.91e-06	1.54e-30
GBM	ATL3	1.37	1.24e-05	2.33e-05	1.09e-22
GBM	ATM	1.27	1.03e-07	1.13e-05	4.53e-23
GBM	ATN1	0	0.989	0.943	0.969
GBM	ATOX1	0.16	0.469	0.318	0.0478
GBM	ATP10D	1.19	0.021	0.0053	0.000422
GBM	ATP11A	0.75	0.0237	0.00563	2.75e-09
GBM	ATP11B	-0.2	0.426	0.155	0.116
GBM	ATP12A	0.66	0.672	0.555	0.25
GBM	ATP13A1	0.58	0.0132	0.00756	3.13e-11
GBM	ATP13A2	-0.95	0.0358	0.000283	9.15e-06
GBM	ATP13A3	0.35	0.301	0.26	0.0182
GBM	ATP13A4	0.28	0.612	0.677	0.162
GBM	ATP1A1	-3.24	1.2e-15	7.91e-06	3.11e-44
GBM	ATP1A2	-2.8	7.31e-08	8.66e-06	4.07e-35
GBM	ATP1A3	-4.16	1.34e-09	7.91e-06	5.58e-40
GBM	ATP1B1	-4.41	1.31e-10	7.91e-06	1.63e-41
GBM	ATP1B2	-2.41	4.28e-05	9.35e-05	3.51e-25
GBM	ATP1B3	0.15	0.632	0.659	0.215
GBM	ATP2A1	0.12	0.821	0.941	0.715
GBM	ATP2A2	-1.51	1.4e-11	7.91e-06	8.22e-24
GBM	ATP2B1	-3.27	7.04e-15	7.91e-06	4e-31
GBM	ATP2B2	-3.5	1.23e-07	7.91e-06	1.25e-16
GBM	ATP2B3	-4.92	1.22e-05	0.000272	3.09e-20
GBM	ATP2B4	0.79	0.0584	0.0217	1.07e-06
GBM	ATP2C1	-0.93	1.52e-05	4.74e-05	1.95e-10
GBM	ATP4A	-2.95	0.0133	0.00579	0.0131
GBM	ATP5F1A	-2.47	5.56e-16	7.91e-06	1.54e-43
GBM	ATP5F1B	-2.03	1.2e-15	7.91e-06	3.49e-47
GBM	ATP5F1C	-2.71	2.45e-13	7.91e-06	6.22e-43
GBM	ATP5F1D	-2.34	1.58e-13	7.91e-06	6.25e-28
GBM	ATP5F1E	-3.16	4.69e-11	7.91e-06	9.8e-37
GBM	ATP5IF1	-2.45	2.97e-09	8.66e-06	2.35e-11
GBM	ATP5ME	-2.23	5.85e-12	7.91e-06	2.76e-28
GBM	ATP5MF	-0.37	0.439	0.451	0.0624
GBM	ATP5MF-PTCD1	-2.56	5.48e-10	8.01e-06	8.13e-16
GBM	ATP5MG	-2.51	7.26e-12	7.91e-06	5.32e-40
GBM	ATP5MJ	-2.22	2.22e-10	7.95e-06	1.71e-31
GBM	ATP5MK	-2.51	6.46e-07	2.49e-05	5.7e-12
GBM	ATP5PB	-2.26	5.05e-11	7.91e-06	2.11e-27
GBM	ATP5PD	-2.82	1.31e-11	7.91e-06	7.81e-37
GBM	ATP5PF	-2.35	1.49e-14	7.91e-06	1.11e-35
GBM	ATP5PO	-1.99	1.32e-13	7.91e-06	1.27e-27
GBM	ATP6AP1	-2.64	1.02e-10	9.55e-06	2.1e-08
GBM	ATP6AP2	-0.72	0.01	0.00224	3.73e-09
GBM	ATP6V0A1	-3.6	6.79e-11	8.26e-06	9.91e-41
GBM	ATP6V0A2	0.7	0.00234	0.000834	0.000108
GBM	ATP6V0C	-2.27	0.00998	0.00279	4.72e-07
GBM	ATP6V0D1	-3.83	4e-11	7.91e-06	8.57e-44
GBM	ATP6V0D2	-1.71	0.136	0.102	0.0227
GBM	ATP6V1A	-2.47	3.18e-12	7.91e-06	5.4e-46
GBM	ATP6V1B2	-2.44	1.19e-11	7.91e-06	1.62e-44
GBM	ATP6V1C1	-2.69	2.32e-12	7.91e-06	5.55e-44
GBM	ATP6V1D	-2.82	1.87e-10	7.91e-06	5.17e-42
GBM	ATP6V1E1	-2.56	3.15e-11	7.91e-06	4.81e-44
GBM	ATP6V1F	-2.42	1.11e-11	7.91e-06	8.59e-40
GBM	ATP6V1G1	-0.29	0.364	0.199	0.0055
GBM	ATP6V1G2	-3.89	2.88e-08	7.91e-06	4.45e-36
GBM	ATP6V1H	-2.79	8.28e-11	7.91e-06	6.74e-41
GBM	ATP7A	0.51	0.0591	0.0201	5.49e-06
GBM	ATP7B	0.82	0.0523	0.0132	2.9e-07
GBM	ATP8A1	-2.86	4.72e-05	3.82e-05	3.5e-17
GBM	ATP8A2	-1.26	0.0132	0.00179	3.15e-06
GBM	ATP8B1	-1.2	0.287	0.147	0.214
GBM	ATP8B2	-0.13	0.896	0.94	0.827
GBM	ATP8B3	-3.04	0.000739	0.000296	1.74e-16
GBM	ATP8B4	-1.18	0.105	0.00779	1.49e-05
GBM	ATP9A	-1.91	4.51e-06	2.16e-05	4.09e-29
GBM	ATP9B	0.75	0.00128	0.000573	1.23e-07
GBM	ATPAF1	-1.94	5.68e-09	9.73e-06	3.57e-38
GBM	ATPAF2	0.01	0.978	0.839	0.94
GBM	ATR	0.39	0.101	0.0161	0.00218
GBM	ATRAID	0.89	0.000702	0.000681	5.71e-05
GBM	ATRIP	0.57	0.348	0.131	0.11
GBM	ATRN	0.38	0.338	0.488	0.00203
GBM	ATRNL1	-2.88	4.56e-09	7.91e-06	9.07e-15
GBM	ATRX	0.56	0.171	0.0133	5.92e-06
GBM	ATXN1	0.09	0.658	0.68	0.4
GBM	ATXN10	0.06	0.875	0.97	0.578
GBM	ATXN1L	0	0.998	0.707	0.994
GBM	ATXN2	-0.01	0.971	0.721	0.918
GBM	ATXN2L	0.24	0.15	0.0786	0.000846
GBM	ATXN3	-0.71	0.000844	0.000228	1.55e-10
GBM	ATXN3L	-0.64	0.0642	0.00895	4.59e-05
GBM	ATXN7	1.67	0.0269	0.0333	0.0595
GBM	ATXN7L3	-0.38	0.468	0.54	0.0786
GBM	ATXN7L3B	-0.03	0.938	0.64	0.816
GBM	AUH	-3.76	1.2e-12	7.91e-06	2.05e-46
GBM	AUP1	0.69	0.000754	0.000451	3.06e-07
GBM	AURKA	0.53	0.478	0.372	0.0743
GBM	AURKAIP1	-0.04	0.938	0.959	0.826
GBM	AUTS2	0.52	0.113	0.0311	0.00393
GBM	AVEN	0.07	0.863	0.488	0.587
GBM	AVL9	-2	5.47e-13	7.91e-06	2.06e-23
GBM	AXIN1	0.25	0.418	0.893	0.434
GBM	AXL	0.37	0.383	0.277	0.133
GBM	AZGP1	2.09	0.000149	6.28e-05	8.56e-13
GBM	AZI2	-0.33	0.0577	0.00951	1.24e-05
GBM	AZIN2	0.47	0.408	0.287	0.246
GBM	AZU1	-0.01	0.997	0.562	0.989
GBM	B2M	1.64	3.18e-05	9e-05	2.76e-06
GBM	B3GALT6	0.08	0.845	0.737	0.768
GBM	B3GAT2	-0.78	0.257	0.268	0.0555
GBM	B3GLCT	-0.07	0.904	0.614	0.699
GBM	B3GNT9	0.54	0.419	0.198	0.1
GBM	B3GNTL1	0.01	0.994	0.737	0.989
GBM	B4GALNT1	-1.21	0.0833	0.0104	2.07e-05
GBM	B4GALNT4	-2.52	0.0308	0.0125	0.000117
GBM	B4GALT1	1.25	0.0198	0.0116	1.03e-06
GBM	B4GALT4	0.85	0.0128	0.00896	0.000163
GBM	B4GALT5	1.58	0.000144	0.000142	2.92e-06
GBM	B4GALT7	0.6	0.173	0.0726	0.0132
GBM	B4GAT1	-0.95	0.00674	0.00174	7.76e-09
GBM	B9D1	-0.2	0.677	0.692	0.459
GBM	B9D2	0.64	0.178	0.0991	0.000287
GBM	BAALC	0.01	0.989	0.893	0.962
GBM	BABAM1	-0.53	5.02e-07	2.33e-05	9.25e-14
GBM	BABAM2	-0.44	0.00609	0.00143	3.9e-07
GBM	BACE1	-1.54	0.00138	0.000327	6.22e-12
GBM	BACH1	0.95	0.00387	0.000436	1.86e-10
GBM	BAD	-0.4	0.277	0.195	0.00694
GBM	BAG1	0.52	0.0552	0.00515	0.000165
GBM	BAG2	-0.35	0.487	0.256	0.0155
GBM	BAG3	0.71	0.129	0.126	0.000171
GBM	BAG4	-0.7	0.00168	0.000272	4.13e-10
GBM	BAG5	-0.58	0.0291	0.00802	4.91e-09
GBM	BAG6	-0.4	0.00162	0.000421	1.16e-17
GBM	BAHCC1	0.03	0.972	0.963	0.926
GBM	BAIAP2	-2.81	1.1e-10	7.95e-06	5.4e-41
GBM	BAIAP2L1	-0.2	0.82	0.95	0.677
GBM	BAIAP3	-2.27	5.62e-05	0.000116	8.21e-16
GBM	BAK1	1.15	0.0177	0.00896	0.0007
GBM	BANF1	1.15	0.000825	0.000149	5.6e-13
GBM	BAP1	0.96	0.521	0.384	0.323
GBM	BARD1	0.84	0.0902	0.0566	0.0184
GBM	BASP1	-4.36	2.04e-09	7.91e-06	1.85e-38
GBM	BAZ1A	0.97	0.00163	0.000862	6.37e-05
GBM	BAZ1B	1.06	0.000325	7.51e-05	4.89e-20
GBM	BAZ2A	0.82	0.00745	0.00518	0.00114
GBM	BAZ2B	0.36	0.282	0.209	0.0127
GBM	BBC3	-0.09	0.794	0.649	0.483
GBM	BBLN	-0.74	0.0468	0.00925	6.46e-06
GBM	BBOX1	0.73	0.262	0.179	0.000203
GBM	BBS1	0.56	0.0462	0.00849	7.64e-07
GBM	BBS10	0.83	0.09	0.0338	5.38e-07
GBM	BBS2	0.58	0.0295	0.00596	3.04e-09
GBM	BBS4	0.5	0.0805	0.0211	9.24e-06
GBM	BBS5	0.52	0.0901	0.0396	0.000196
GBM	BBS7	0.51	0.0677	0.0234	1.59e-07
GBM	BBX	0.67	0.00605	0.000593	3.03e-05
GBM	BCAM	-0.51	0.335	0.095	0.00249
GBM	BCAN	-1.41	0.09	0.00756	6.43e-08
GBM	BCAP29	-0.65	0.0319	0.00441	4.6e-08
GBM	BCAP31	0.22	0.369	0.161	0.00566
GBM	BCAR1	-0.57	0.00508	0.00185	1.74e-12
GBM	BCAR3	-0.33	0.388	0.116	0.0278
GBM	BCAS1	-3.19	0.00108	0.000573	1.14e-15
GBM	BCAS2	0.72	0.000719	0.000327	5.72e-08
GBM	BCAT1	0.93	0.21	0.125	0.0752
GBM	BCAT2	-0.59	0.143	0.0287	9.65e-05
GBM	BCCIP	0.39	0.172	0.0396	0.00251
GBM	BCDIN3D	0.96	0.136	0.0816	0.0875
GBM	BCHE	1.83	0.000628	0.000392	2.34e-10
GBM	BCKDHA	-1.08	0.00168	0.000517	6.49e-17
GBM	BCKDHB	-1.46	0.000861	0.000327	6.91e-18
GBM	BCKDK	-0.55	0.141	0.0267	2.4e-05
GBM	BCL10	1.39	4.4e-07	1.26e-05	2.22e-15
GBM	BCL11A	-1.38	0.053	0.00714	1.12e-06
GBM	BCL2	0.52	0.38	0.235	0.057
GBM	BCL2L1	-0.12	0.752	0.825	0.328
GBM	BCL2L13	-0.92	0.000905	0.000451	4.36e-19
GBM	BCL2L2-PABPN1	0.24	0.315	0.286	0.0167
GBM	BCL3	0.47	0.53	0.385	0.148
GBM	BCL6	0.46	0.249	0.104	0.0164
GBM	BCL7A	-0.2	0.658	0.457	0.151
GBM	BCL7B	0.17	0.74	0.304	0.478
GBM	BCL7C	0.8	0.00108	0.000184	3.01e-11
GBM	BCL9	0.61	0.0181	0.00802	0.000503
GBM	BCL9L	1.17	0.000127	0.000101	1.93e-06
GBM	BCLAF1	0.78	0.0257	0.00925	0.0008
GBM	BCLAF3	1	0.0037	0.00197	0.00101
GBM	BCO1	-0.04	0.973	0.816	0.954
GBM	BCOR	-1.63	0.209	0.0996	0.00523
GBM	BCORL1	0.61	0.173	0.0274	0.00232
GBM	BCR	-0.82	0.0136	0.00367	1.92e-13
GBM	BCS1L	-1.01	0.000118	0.000104	1.34e-16
GBM	BDH1	-2.94	4.42e-10	7.91e-06	7.81e-41
GBM	BDH2	0.41	0.458	0.423	0.0184
GBM	BDNF	-1.67	0.349	0.0805	0.00105
GBM	BDP1	-0.64	0.47	0.333	0.144
GBM	BECN1	-0.92	2.03e-10	7.91e-06	2.95e-16
GBM	BEGAIN	-2.31	2.26e-07	2.38e-05	1.53e-10
GBM	BEND3	0.42	0.446	0.18	0.165
GBM	BET1	0.98	0.0052	0.000534	9.4e-07
GBM	BET1L	0.53	0.24	0.0996	0.0416
GBM	BEX4	-0.67	0.292	0.112	0.00257
GBM	BGN	-0.04	0.972	0.859	0.949
GBM	BHLHE41	0.58	0.156	0.0924	0.00536
GBM	BICC1	0.7	0.441	0.119	0.0621
GBM	BICD1	0.61	0.0587	0.0175	5.3e-07
GBM	BICDL2	2.46	0.0194	0.00825	0.000229
GBM	BICRA	0.27	0.427	0.293	0.237
GBM	BICRAL	-0.18	0.605	0.57	0.361
GBM	BIN2	1.35	0.014	0.00403	1.25e-12
GBM	BIN3	0.13	0.671	0.524	0.239
GBM	BIRC2	-0.07	0.661	0.64	0.157
GBM	BIRC6	0.27	0.125	0.063	0.000214
GBM	BIVM-ERCC5	0.89	9.77e-06	2.79e-05	4.17e-19
GBM	BLK	-0.47	0.439	0.128	0.0239
GBM	BLM	1.03	0.00313	0.00152	0.000131
GBM	BLMH	0.17	0.501	0.185	0.0272
GBM	BLNK	0.67	0.139	0.0839	0.000684
GBM	BLOC1S1	0.34	0.0787	0.0334	3.44e-05
GBM	BLOC1S2	0.09	0.7	0.647	0.374
GBM	BLOC1S3	0.7	0.00152	0.000534	1.18e-09
GBM	BLOC1S4	1.03	2.98e-05	4.24e-05	4.12e-10
GBM	BLOC1S5	1.24	4.53e-06	2.02e-05	1.41e-18
GBM	BLVRA	0.42	0.232	0.144	0.000144
GBM	BLVRB	0.66	0.249	0.155	0.000109
GBM	BLZF1	0.64	0.122	0.0442	0.000569
GBM	BMERB1	-2.34	8.31e-05	0.000191	3.48e-23
GBM	BMP1	0.98	0.091	0.0287	1.57e-06
GBM	BMP2K	1.07	0.000342	0.000139	2.49e-12
GBM	BMP7	0.71	0.173	0.0436	0.00104
GBM	BMPER	-1.02	0.353	0.0626	0.0167
GBM	BMPR1A	-0.22	0.722	0.601	0.292
GBM	BMPR2	-2.27	1.3e-10	9.55e-06	4.02e-39
GBM	BMS1	0.8	0.00273	0.000451	9.95e-10
GBM	BNIP1	-0.05	0.808	0.853	0.535
GBM	BNIP3	-1.67	0.000208	0.000139	1.77e-10
GBM	BNIP3L	-0.49	0.136	0.033	0.00236
GBM	BOD1	0.36	0.153	0.0446	0.00203
GBM	BOD1L1	0.8	5.16e-05	7.78e-05	9.02e-12
GBM	BOLA1	-0.39	0.0608	0.018	8.22e-05
GBM	BOLA2	0.55	0.0148	0.00263	2.19e-06
GBM	BOLA3	-1.09	9.82e-06	5.64e-05	4.39e-13
GBM	BOP1	1.13	8.81e-06	3.18e-05	6.9e-15
GBM	BORCS5	-0.43	0.0362	0.00416	1.05e-05
GBM	BORCS6	0.08	0.723	0.446	0.389
GBM	BORCS7	-0.33	0.15	0.0525	0.000171
GBM	BORCS8	-0.04	0.902	0.859	0.789
GBM	BPGM	1.12	0.0611	0.0302	1.42e-07
GBM	BPHL	-1.29	0.000897	0.000134	7.66e-12
GBM	BPI	0.5	0.755	0.915	0.298
GBM	BPNT1	0.08	0.764	0.756	0.337
GBM	BPNT2	0.1	0.69	0.524	0.364
GBM	BPTF	0.86	0.000195	0.00016	6.66e-17
GBM	BRAF	-2.22	3e-13	7.91e-06	2.45e-39
GBM	BRAP	0.27	0.162	0.0689	0.000269
GBM	BRAT1	1.14	4.19e-05	0.000134	2.93e-11
GBM	BRCA2	0.25	0.786	0.901	0.711
GBM	BRCC3	-0.21	0.217	0.0396	0.00275
GBM	BRD2	0.8	0.00139	0.000392	9.48e-10
GBM	BRD3	0.6	0.0378	0.0234	8.55e-06
GBM	BRD4	0.86	0.000342	0.000184	5.17e-16
GBM	BRD7	0.94	0.000525	0.000327	3.27e-08
GBM	BRD8	0.68	0.0049	0.000534	1.63e-08
GBM	BRD9	0.6	0.0351	0.0137	6.88e-08
GBM	BRDT	-0.19	0.772	0.798	0.514
GBM	BRF1	0.53	0.0935	0.0377	1.12e-05
GBM	BRI3	0.49	0.225	0.11	0.0295
GBM	BRI3BP	-0.78	0.00987	0.00147	4.11e-08
GBM	BRINP1	-3.16	9.74e-09	8.66e-06	4.82e-33
GBM	BRINP2	-2.19	0.00175	0.000498	3.91e-08
GBM	BRINP3	-0.13	0.857	0.601	0.831
GBM	BRIX1	0.88	0.00423	0.000834	3.57e-08
GBM	BRK1	-0.91	1.63e-05	1.13e-05	1.67e-25
GBM	BRMS1L	0.35	0.206	0.0674	0.00144
GBM	BROX	0.61	0.0277	0.00499	5.04e-09
GBM	BRPF3	0.57	0.328	0.191	0.262
GBM	BRSK1	-3.47	5.01e-11	7.91e-06	4.1e-43
GBM	BRWD1	0.69	0.015	0.00875	0.00626
GBM	BRWD3	0.95	0.0715	0.015	0.00016
GBM	BSCL2	-2.49	0.000642	0.000377	1.41e-17
GBM	BSDC1	-0.96	4.14e-05	3.3e-05	1.01e-23
GBM	BSG	-0.21	0.43	0.264	0.0121
GBM	BSN	-4.48	5.06e-11	7.91e-06	1.48e-43
GBM	BST1	0.46	0.511	0.555	0.0264
GBM	BST2	1.26	0.0463	0.0175	0.000102
GBM	BTAF1	0.41	0.0289	0.00693	2.37e-07
GBM	BTBD1	-0.01	0.992	0.524	0.976
GBM	BTBD11	-0.76	0.231	0.0549	8.24e-05
GBM	BTBD17	-0.56	0.511	0.0704	0.0405
GBM	BTBD2	0.04	0.923	0.64	0.742
GBM	BTBD6	-3.37	0.0506	0.00988	2.29e-07
GBM	BTBD8	-1.79	3.72e-06	1.63e-05	3.22e-16
GBM	BTBD9	-0.54	0.3	0.0586	0.0883
GBM	BTD	0.83	0.0548	0.028	2.15e-07
GBM	BTF3	0.38	0.0971	0.0119	5.24e-05
GBM	BTF3L4	0.47	0.00841	0.00255	1.53e-05
GBM	BTK	1.14	0.00566	0.00185	2.97e-06
GBM	BTN2A1	-1.43	1.01e-05	6.98e-05	2.2e-09
GBM	BTN3A1	0.77	0.0699	0.0201	0.00301
GBM	BTN3A2	1.13	0.0622	0.0274	0.00319
GBM	BTN3A3	-0.09	0.876	0.562	0.658
GBM	BTRC	-1.29	0.143	0.0517	0.0585
GBM	BUB1	-0.51	0.332	0.155	0.0808
GBM	BUB1B	1.14	0.0182	0.00707	0.00114
GBM	BUB3	0.81	0.000716	0.000892	7.46e-15
GBM	BUD13	0.81	0.00126	0.000482	3.36e-06
GBM	BUD23	1.08	0.00214	0.00117	0.000292
GBM	BUD31	1.21	0.000376	0.000129	1.12e-20
GBM	BYSL	1.25	7.31e-05	3.82e-05	2.97e-08
GBM	BZW1	1.21	7.39e-07	2.16e-05	8.1e-20
GBM	BZW2	0.55	0.123	0.0616	1.72e-05
GBM	C11orf54	0.36	0.233	0.206	0.0164
GBM	C11orf58	0.52	0.0496	0.00483	0.0007
GBM	C11orf87	0.99	0.774	0.801	0.469
GBM	C11orf96	1.28	0.0105	0.00403	6.36e-10
GBM	C11orf98	0.61	0.326	0.072	0.00296
GBM	C12orf29	0.23	0.533	0.39	0.11
GBM	C12orf4	-0.81	5.14e-08	1.96e-05	3.55e-18
GBM	C12orf43	0.79	0.00394	0.00197	0.000361
GBM	C12orf57	-0.68	0.00692	0.00185	2.18e-13
GBM	C12orf75	-0.3	0.697	0.473	0.345
GBM	C14orf119	0.8	0.0288	0.0175	5.05e-08
GBM	C15orf40	-0.49	0.04	0.00579	9.61e-06
GBM	C16orf87	0.12	0.845	0.235	0.477
GBM	C16orf91	-1.68	0.000629	0.000588	5.34e-12
GBM	C16orf96	-1.97	0.0555	0.0319	0.0149
GBM	C17orf100	-1.89	0.000255	0.000131	4.12e-08
GBM	C17orf49	1.28	9.38e-06	4.74e-05	2.69e-08
GBM	C17orf75	-0.17	0.482	0.463	0.0873
GBM	C17orf97	0.32	0.533	0.518	0.108
GBM	C18orf21	0.76	0.0476	0.00901	0.000451
GBM	C18orf25	-0.03	0.919	0.997	0.841
GBM	C18orf32	-0.34	0.227	0.155	0.00453
GBM	C19orf12	-0.54	0.0721	0.0416	0.000132
GBM	C19orf25	0.28	0.171	0.105	0.0311
GBM	C19orf47	0.76	0.039	0.0098	1.36e-07
GBM	C19orf53	0.5	0.508	0.488	0.119
GBM	C19orf54	0.24	0.62	0.269	0.199
GBM	C1D	1.09	0.00331	0.00287	0.000274
GBM	C1GALT1	0.62	0.0591	0.0294	0.0444
GBM	C1orf122	0.34	0.135	0.0446	0.000122
GBM	C1orf159	0.25	0.662	0.39	0.265
GBM	C1orf174	1.27	0.000151	0.000101	3.42e-06
GBM	C1orf198	-0.61	0.285	0.11	0.00692
GBM	C1orf21	-1.03	0.0252	0.00735	5.44e-07
GBM	C1orf226	1.26	0.00187	0.000806	4.5e-05
GBM	C1orf35	1.3	0.000662	0.000139	2.71e-11
GBM	C1orf43	-0.73	0.00544	0.00138	2.31e-07
GBM	C1orf50	0.26	0.251	0.189	0.0287
GBM	C1orf52	0.13	0.597	0.531	0.17
GBM	C1QA	1.1	0.0654	0.0436	0.000119
GBM	C1QB	0.91	0.104	0.101	6.82e-05
GBM	C1QBP	-1.24	1.29e-06	1.68e-05	2.68e-27
GBM	C1QC	0.9	0.0971	0.112	7.8e-07
GBM	C1QL1	0.26	0.797	0.68	0.448
GBM	C1QL2	-4.3	1.51e-05	2.6e-05	1.77e-18
GBM	C1QL3	-3.84	5.21e-08	1.04e-05	5.07e-33
GBM	C1QTNF3	0.03	0.977	0.737	0.938
GBM	C1QTNF4	-3.43	0.00105	0.00179	7.22e-15
GBM	C1QTNF5	0.56	0.314	0.189	0.0478
GBM	C1R	1.54	0.0031	0.000806	3.95e-11
GBM	C1RL	1.38	0.00268	0.000779	2.44e-07
GBM	C1S	1.43	0.00487	0.00121	1.52e-09
GBM	C2	1.96	0.000307	0.000101	4.61e-17
GBM	C20orf27	0.37	0.141	0.0839	0.00022
GBM	C2CD2	-1.45	9.96e-05	6.06e-05	8.71e-17
GBM	C2CD2L	-3.1	3.18e-13	7.91e-06	1.29e-29
GBM	C2CD3	0.45	0.274	0.242	0.149
GBM	C2CD4C	-3.5	7.44e-12	7.95e-06	1.33e-35
GBM	C2CD5	-1.69	5.16e-12	7.91e-06	7.15e-42
GBM	C2orf16	-0.54	0.41	0.195	0.181
GBM	C2orf49	0.71	0.00151	0.000392	1.33e-09
GBM	C2orf69	-1.1	3.39e-05	5.07e-05	1.16e-09
GBM	C2orf72	0.39	0.381	0.199	0.0313
GBM	C2orf76	0.59	0.0334	0.00579	0.00021
GBM	C2orf88	-0.48	0.397	0.199	0.0043
GBM	C3	1.56	0.000486	5.44e-05	6.49e-18
GBM	C3AR1	1.36	0.00611	0.000726	1.29e-10
GBM	C3orf20	-1.26	0.129	0.0826	0.183
GBM	C3orf33	-2.05	5.03e-05	4.82e-05	5.21e-06
GBM	C3orf38	0.55	0.00206	0.000892	4.41e-08
GBM	C4A	1.77	0.00224	0.00129	0.000161
GBM	C4B	-0.51	0.74	0.206	0.313
GBM	C4B_2	1.61	0.00234	0.000191	1.31e-13
GBM	C4BPA	1.47	0.0117	0.000862	4.11e-10
GBM	C4BPB	1.76	0.00799	0.000517	2.06e-12
GBM	C4orf3	0.39	0.237	0.136	0.0513
GBM	C4orf33	0.35	0.72	0.347	0.28
GBM	C4orf36	-1.55	0.0809	0.0184	0.00915
GBM	C4orf54	-2.91	0.07	0.0148	0.00081
GBM	C5	2.14	0.000576	7.78e-05	1.54e-18
GBM	C5AR1	1.53	0.0335	0.0161	0.000126
GBM	C5orf15	1.01	0.00894	0.00198	0.000385
GBM	C5orf22	-0.07	0.851	0.846	0.52
GBM	C5orf24	0.75	0.0153	0.00271	9.11e-10
GBM	C5orf51	0.25	0.207	0.0674	0.00132
GBM	C6	2.07	0.00118	0.000101	4.27e-14
GBM	C6orf120	0.51	0.479	0.624	0.321
GBM	C6orf136	-3.15	2.96e-09	1.07e-05	6.41e-29
GBM	C6orf47	0.39	0.109	0.0149	2.47e-05
GBM	C6orf89	-0.22	0.583	0.406	0.186
GBM	C7	1.73	0.00411	0.00152	1.33e-06
GBM	C7orf25	0	0.998	0.831	0.994
GBM	C7orf26	0.88	0.00433	0.00326	0.000377
GBM	C7orf50	0.05	0.911	0.873	0.831
GBM	C7orf57	0.28	0.685	0.734	0.35
GBM	C8A	1.53	0.0114	0.00403	1.23e-10
GBM	C8B	1.49	0.0132	0.00239	2.73e-11
GBM	C8G	1.53	0.0126	0.00391	1.12e-10
GBM	C8orf33	1.3	0.00402	0.00113	0.000361
GBM	C8orf76	1.45	0.00435	0.00261	0.00963
GBM	C8orf82	-0.45	0.219	0.0396	7.03e-05
GBM	C9	1.93	0.00568	0.00152	1.88e-09
GBM	C9orf40	-0.28	0.596	0.475	0.128
GBM	C9orf64	0.45	0.194	0.0576	8.56e-05
GBM	C9orf72	-1.68	2.97e-06	2.59e-05	6.38e-14
GBM	C9orf78	0.71	0.00298	0.000779	1.8e-05
GBM	CA1	1.06	0.178	0.185	1.09e-05
GBM	CA11	-1.26	0.0291	0.0068	0.000353
GBM	CA12	1.21	0.18	0.072	0.00977
GBM	CA13	2.26	2.25e-05	4.74e-05	1.62e-09
GBM	CA14	-1.79	0.00851	0.00197	2.21e-11
GBM	CA2	0.27	0.651	0.922	0.13
GBM	CA3	1.36	0.161	0.0704	3.39e-05
GBM	CA4	-3.79	2.28e-06	2.25e-05	2.21e-29
GBM	CA5B	-0.98	0.0555	0.00316	3.01e-07
GBM	CA8	-0.43	0.545	0.164	0.0544
GBM	CA9	0.68	0.579	0.195	0.132
GBM	CAAP1	0.03	0.958	0.308	0.906
GBM	CAB39	-1.04	1.84e-09	9.73e-06	1.96e-29
GBM	CAB39L	-2.04	0.000299	0.00016	2.24e-20
GBM	CABIN1	0.35	0.0559	0.024	0.00136
GBM	CABLES1	-2.28	2.81e-06	2.25e-05	4.51e-23
GBM	CABLES2	-1	0.000343	0.00016	2.68e-10
GBM	CABP1	-4.61	7.08e-14	7.91e-06	3.01e-30
GBM	CABP7	2.3	0.00246	0.00437	0.011
GBM	CACHD1	0.02	0.967	0.887	0.876
GBM	CACNA1B	-4.11	4.44e-08	1.5e-05	2.21e-29
GBM	CACNA1C	-1.99	6.53e-05	0.000141	1.54e-07
GBM	CACNA1D	-1.44	0.014	0.00508	0.000742
GBM	CACNA2D1	-3.74	2.41e-08	7.91e-06	1.28e-36
GBM	CACNA2D2	-4.23	6e-11	7.91e-06	1.34e-42
GBM	CACNA2D3	-4.63	2.36e-14	7.91e-06	8.86e-48
GBM	CACNB3	-2.8	3.14e-11	9.17e-06	1.25e-16
GBM	CACNB4	-3.75	1.63e-10	7.91e-06	2.47e-42
GBM	CACNG2	-4.26	6e-11	7.91e-06	3.61e-25
GBM	CACNG3	-3.76	1.42e-11	7.91e-06	1.38e-16
GBM	CACNG6	1.08	0.018	0.00559	5.4e-08
GBM	CACNG7	-1.28	0.014	0.00306	2.09e-05
GBM	CACNG8	-4.25	1.68e-11	7.91e-06	6.25e-31
GBM	CACTIN	0.72	0.0126	0.00143	0.000507
GBM	CACUL1	-0.37	0.154	0.109	0.00771
GBM	CACYBP	-1.12	6.82e-07	2.02e-05	1.36e-16
GBM	CAD	1.07	4.12e-05	6.74e-05	6.36e-23
GBM	CADM2	-3.57	1.32e-10	7.91e-06	1.56e-42
GBM	CADM3	-3.83	1.64e-08	7.91e-06	1.66e-36
GBM	CADM4	-2.18	8.28e-05	0.000155	6.2e-23
GBM	CADPS	-3.81	1.89e-11	7.91e-06	1.49e-44
GBM	CAGE1	-1.33	0.156	0.122	0.0853
GBM	CALB1	-4.1	0.000111	5.64e-05	2.22e-23
GBM	CALB2	-3.29	7.35e-05	7.78e-05	2.96e-24
GBM	CALCOCO1	-1.67	8.35e-07	4.74e-05	4.16e-22
GBM	CALCOCO2	0.63	0.00704	0.000924	1.09e-06
GBM	CALCRL	0.93	0.252	0.164	0.00207
GBM	CALD1	1.35	0.00919	0.00134	1.12e-07
GBM	CALHM2	-0.01	0.991	0.689	0.965
GBM	CALM3	-1.55	7.89e-13	7.91e-06	7.76e-43
GBM	CALML3	-1.76	8.95e-14	7.91e-06	7.49e-41
GBM	CALML5	1.3	0.471	0.825	0.0644
GBM	CALR	0.96	0.00128	0.000316	4.47e-19
GBM	CALU	1.32	0.00168	0.000862	1.92e-09
GBM	CAMK1	-0.47	0.107	0.0274	1.66e-05
GBM	CAMK1D	-2.3	3.73e-08	7.95e-06	2.83e-35
GBM	CAMK1G	-3.12	3.52e-10	7.91e-06	3.85e-12
GBM	CAMK2A	-4.1	9.37e-07	2.09e-05	3.21e-14
GBM	CAMK2B	-3.37	1.39e-09	7.91e-06	3.56e-32
GBM	CAMK2G	-2.88	8.88e-12	7.91e-06	3.54e-43
GBM	CAMK2N1	-1.16	0.0135	0.00586	2.54e-05
GBM	CAMK4	-4.25	1.27e-11	7.91e-06	2.34e-44
GBM	CAMKK2	-3.61	3.94e-16	7.91e-06	1.45e-48
GBM	CAMKMT	-0.43	0.226	0.0894	0.00747
GBM	CAMKV	-5.4	3.59e-12	7.91e-06	3.62e-46
GBM	CAMLG	-0.57	0.0285	0.00925	7.98e-09
GBM	CAMP	0.2	0.916	0.825	0.747
GBM	CAMSAP1	-1.35	8.61e-09	9.73e-06	1.99e-24
GBM	CAMSAP2	-1.19	5.07e-08	8.42e-06	2.72e-26
GBM	CAND1	-0.71	0.195	1.62e-05	1.3e-05
GBM	CAND2	-1.1	2.9e-05	6.5e-05	6.13e-09
GBM	CANT1	0.67	0.0129	0.00563	2.71e-05
GBM	CANX	0.73	0.00128	0.000614	2.66e-14
GBM	CAP1	0.22	0.586	0.26	0.218
GBM	CAP2	-2.32	6.46e-10	8.42e-06	1.36e-36
GBM	CAPG	1.15	0.00827	0.00134	1.72e-11
GBM	CAPN1	0.35	0.146	0.128	4.41e-06
GBM	CAPN10	0.45	0.455	0.428	0.283
GBM	CAPN15	0.35	0.422	0.18	0.173
GBM	CAPN2	0.74	0.0435	0.013	2.7e-07
GBM	CAPN5	0.45	0.46	0.588	0.0158
GBM	CAPN7	0.47	0.031	0.00563	3.48e-09
GBM	CAPN9	-0.37	0.784	0.691	0.569
GBM	CAPNS1	0.75	0.0112	0.00356	3.45e-13
GBM	CAPRIN1	0.33	0.152	0.0302	6.5e-05
GBM	CAPRIN2	-1.14	0.00918	0.00185	7.09e-07
GBM	CAPS	0.49	0.67	0.825	0.283
GBM	CAPZA1	0.13	0.635	0.518	0.159
GBM	CAPZA2	-0.24	0.153	0.0457	8.5e-05
GBM	CAPZB	-0.1	0.59	0.39	0.0836
GBM	CARD11	0.41	0.276	0.155	0.000903
GBM	CARD14	1.43	0.0422	0.015	1.53e-07
GBM	CARD16	1.71	0.0199	0.0149	0.00773
GBM	CARD19	-0.24	0.409	0.385	0.0175
GBM	CARD6	2.07	0.0029	0.00179	0.00018
GBM	CARD8	1.37	9.93e-05	0.000125	1.24e-06
GBM	CARD9	1.07	0.0049	0.00157	1.61e-10
GBM	CARHSP1	0.46	0.138	0.0302	6.91e-05
GBM	CARM1	-0.17	0.461	0.342	0.0176
GBM	CARMIL1	-0.37	0.494	0.429	0.0179
GBM	CARMIL2	-3.75	2.77e-10	7.91e-06	1.09e-41
GBM	CARNMT1	1.08	0.00356	0.00101	1.47e-05
GBM	CARNS1	-3.01	0.000713	0.000498	1.42e-10
GBM	CARS1	-0.05	0.853	0.627	0.535
GBM	CARS2	-0.94	0.0139	0.000862	2.26e-10
GBM	CARTPT	-4.93	4.82e-06	0.000236	1.47e-06
GBM	CASC3	0.74	0.00294	0.000327	2.12e-08
GBM	CASD1	-1.62	0.0264	0.00111	3.23e-08
GBM	CASK	-0.31	0.398	0.185	0.0266
GBM	CASKIN1	-3.26	1.87e-10	7.91e-06	3.46e-41
GBM	CASKIN2	0.32	0.123	0.0912	0.0209
GBM	CASP1	1.54	0.00125	0.000364	1.71e-11
GBM	CASP10	0.91	0.105	0.0318	0.001
GBM	CASP12	1.77	0.0046	0.003	0.000862
GBM	CASP2	1.37	1.28e-05	9.35e-05	4.48e-06
GBM	CASP3	1.68	6.56e-07	1.89e-05	4.84e-09
GBM	CASP4	1.36	0.00561	0.000779	4.28e-10
GBM	CASP6	1.66	2.75e-08	1.46e-05	2.93e-16
GBM	CASP7	1.44	0.00295	0.00152	1.71e-09
GBM	CASP8	1.4	0.000381	0.000155	1.44e-11
GBM	CASP8AP2	0.96	0.124	0.0483	0.0024
GBM	CASP9	0.67	0.0123	0.00163	4.45e-06
GBM	CASR	-1.32	0.0662	0.0491	0.0295
GBM	CAST	0.37	0.282	0.239	0.00543
GBM	CASTOR1	0.46	0.395	0.332	0.0635
GBM	CASTOR2	-0.87	0.00365	0.00147	1.38e-07
GBM	CAT	1.23	0.07	0.0185	1.62e-08
GBM	CAV1	0.57	0.555	0.243	0.0943
GBM	CAV2	0.6	0.473	0.452	0.0901
GBM	CAVIN1	-0.3	0.646	0.543	0.259
GBM	CAVIN2	-0.6	0.335	0.0674	0.00297
GBM	CAVIN3	-0.65	0.375	0.209	0.0584
GBM	CBARP	-1.58	2.47e-05	5.25e-05	3.64e-07
GBM	CBFA2T2	0.12	0.778	0.873	0.547
GBM	CBFB	1.35	3.32e-07	2.59e-05	6.62e-10
GBM	CBL	0.16	0.401	0.581	0.00666
GBM	CBLL1	0.5	0.0194	0.00802	1.21e-06
GBM	CBLN2	-3.83	1.6e-05	0.000117	4.6e-07
GBM	CBLN4	-2.8	9.18e-06	1.5e-05	3.25e-10
GBM	CBR1	-0.49	0.238	0.0513	0.0113
GBM	CBR3	0.46	0.25	0.185	0.00151
GBM	CBR4	-1	0.0245	0.00117	1.37e-10
GBM	CBS	-0.69	0.336	0.189	0.0025
GBM	CBWD2	0.49	0.043	0.0145	1.69e-05
GBM	CBX1	0.42	0.124	0.0894	8.86e-06
GBM	CBX2	1.84	0.0167	0.00693	0.00356
GBM	CBX3	1.21	0.000127	0.000113	2.33e-12
GBM	CBX4	0.18	0.783	0.213	0.376
GBM	CBX5	1.32	0.00127	0.000198	6.26e-14
GBM	CBX6	0.27	0.52	0.336	0.0658
GBM	CBX8	1.41	0.00147	0.000339	7.01e-10
GBM	CC2D1A	-0.05	0.851	0.385	0.489
GBM	CC2D1B	-0.24	0.358	0.281	0.0329
GBM	CC2D2A	0.51	0.118	0.0708	0.0244
GBM	CCAR1	0.69	8.39e-05	7.78e-05	1.31e-16
GBM	CCAR2	0.45	0.0358	0.00735	1.01e-07
GBM	CCDC102A	1.4	5.62e-05	0.00016	1.81e-05
GBM	CCDC115	-0.07	0.793	0.659	0.604
GBM	CCDC117	0.15	0.711	0.594	0.347
GBM	CCDC120	-1.31	0.0893	0.0162	1.34e-06
GBM	CCDC121	0.78	0.364	0.167	0.0726
GBM	CCDC124	0.49	0.0301	0.00469	2.51e-07
GBM	CCDC126	0.33	0.382	0.196	0.0234
GBM	CCDC127	-1.36	1.23e-06	2.79e-05	8.46e-13
GBM	CCDC13	1.5	0.0189	0.0336	0.0773
GBM	CCDC134	1.02	0.00193	0.000377	2.42e-13
GBM	CCDC136	-3.26	2.77e-12	7.91e-06	2.2e-43
GBM	CCDC14	0.18	0.809	0.737	0.692
GBM	CCDC141	-2	0.178	0.0984	0.0112
GBM	CCDC146	-0.11	0.893	0.666	0.725
GBM	CCDC149	-0.25	0.547	0.196	0.183
GBM	CCDC150	-0.86	0.154	0.113	0.0367
GBM	CCDC158	1.71	0.0533	0.0231	0.00302
GBM	CCDC168	0.56	0.177	0.144	0.082
GBM	CCDC169	-0.97	0.0225	0.0226	0.0382
GBM	CCDC174	0.82	0.000483	0.00102	0.000161
GBM	CCDC175	0.21	0.82	0.929	0.738
GBM	CCDC177	-3.2	3.29e-08	1.37e-05	1.11e-32
GBM	CCDC178	-0.09	0.96	0.97	0.943
GBM	CCDC18	-0.18	0.714	0.472	0.702
GBM	CCDC180	0.34	0.667	0.442	0.128
GBM	CCDC183	0.09	0.904	0.849	0.734
GBM	CCDC186	-0.54	0.0152	0.00429	8.4e-07
GBM	CCDC22	0.21	0.206	0.0287	0.00162
GBM	CCDC25	0.06	0.785	0.594	0.405
GBM	CCDC28A	-0.79	0.0276	0.00239	2.14e-05
GBM	CCDC32	0.03	0.944	0.922	0.893
GBM	CCDC40	0.9	0.245	0.0897	0.0525
GBM	CCDC43	-0.7	0.00732	0.00279	1.76e-10
GBM	CCDC47	0.84	7.02e-06	4.1e-05	5.66e-24
GBM	CCDC50	0.92	0.0979	0.0283	0.011
GBM	CCDC51	-0.88	0.00279	0.000245	2.52e-09
GBM	CCDC57	-0.37	0.681	0.825	0.308
GBM	CCDC6	-1.45	9.65e-07	3.69e-05	3.7e-24
GBM	CCDC61	0.26	0.53	0.239	0.312
GBM	CCDC66	-1.23	0.158	0.141	0.022
GBM	CCDC8	0.53	0.361	0.146	0.0232
GBM	CCDC80	1.17	0.0186	0.00316	5.26e-05
GBM	CCDC82	0.33	0.266	0.155	0.0418
GBM	CCDC85B	-1.34	0.000819	0.00106	4.49e-18
GBM	CCDC85C	-0.12	0.717	0.723	0.437
GBM	CCDC86	1.08	0.000335	0.00022	2.3e-07
GBM	CCDC88A	0.5	0.135	0.0318	0.0124
GBM	CCDC88B	0.66	0.0856	0.0563	0.000773
GBM	CCDC88C	0	0.999	0.95	0.997
GBM	CCDC9	0.4	0.0628	0.0201	3.19e-06
GBM	CCDC90B	-0.46	0.104	0.0153	0.000171
GBM	CCDC91	-0.99	0.00167	0.000254	1.46e-14
GBM	CCDC92	-1.91	6.83e-08	1.96e-05	9.17e-34
GBM	CCDC92B	-0.14	0.796	0.693	0.594
GBM	CCDC93	0.19	0.252	0.063	0.000536
GBM	CCDC97	0.62	0.0112	0.00191	9.57e-12
GBM	CCDC9B	1.39	0.0108	0.00125	3.78e-11
GBM	CCK	-2.7	1.37e-06	1.68e-05	3.27e-17
GBM	CCL14	0.73	0.322	0.145	0.0787
GBM	CCL18	0.81	0.599	0.555	0.123
GBM	CCL2	2.39	0.256	0.129	0.0228
GBM	CCL5	1.47	0.181	0.113	0.00765
GBM	CCN1	0.79	0.231	0.101	0.000658
GBM	CCN2	0.09	0.866	0.997	0.585
GBM	CCN3	-1.91	0.0819	0.0166	0.000176
GBM	CCNA2	0.49	0.483	0.287	0.0716
GBM	CCNB1	1.09	0.0608	0.0541	0.00808
GBM	CCND2	0.21	0.747	0.967	0.395
GBM	CCNDBP1	0.35	0.49	0.144	0.0385
GBM	CCNK	0.77	0.000837	0.000451	6.25e-07
GBM	CCNL1	0.24	0.269	0.236	0.174
GBM	CCNL2	-0.05	0.951	0.666	0.898
GBM	CCNT1	0.74	0.000286	0.000212	3.16e-12
GBM	CCNT2	0.11	0.711	0.632	0.497
GBM	CCNY	-1.9	1.15e-08	2.97e-05	1.35e-25
GBM	CCNYL1	-0.44	0.24	0.0537	0.0362
GBM	CCP110	-0.52	0.0421	0.00579	0.000127
GBM	CCPG1	0.66	0.0478	0.0185	0.000116
GBM	CCR1	1.1	0.175	0.0674	0.000225
GBM	CCS	0.26	0.457	0.26	0.0119
GBM	CCSAP	-2.35	6.43e-05	0.000121	1.48e-19
GBM	CCSER2	0.12	0.808	0.861	0.775
GBM	CCT2	-0.32	0.0841	0.00138	1.16e-07
GBM	CCT3	-0.42	0.0041	0.000498	1.69e-13
GBM	CCT4	-0.31	0.0533	0.0185	8.98e-07
GBM	CCT5	-0.5	0.00199	0.000304	5.45e-16
GBM	CCT6A	-0.32	0.363	0.000406	0.00154
GBM	CCT6B	-1.21	0.0501	0.0194	0.00351
GBM	CCT7	-0.49	0.00174	0.000327	9.49e-18
GBM	CCT8	-0.43	0.0045	0.000351	1.42e-13
GBM	CCZ1	-0.05	0.772	0.873	0.485
GBM	CD109	0.49	0.569	0.7	0.0499
GBM	CD14	1.59	0.0103	0.00391	1.36e-09
GBM	CD151	1.14	0.0391	0.00735	1.19e-07
GBM	CD163	1.79	0.0565	0.0153	1.4e-07
GBM	CD177	0	0.999	0.779	0.995
GBM	CD180	1.75	0.00256	0.000364	3.05e-08
GBM	CD200	-3.84	1.1e-08	7.95e-06	9.87e-37
GBM	CD248	0.69	0.165	0.0856	0.0003
GBM	CD274	0.22	0.726	0.963	0.235
GBM	CD276	1.49	0.000114	9.35e-05	1.14e-06
GBM	CD2AP	1.07	0.00861	0.00271	2.32e-13
GBM	CD2BP2	0.84	0.00128	0.000517	2.07e-08
GBM	CD300A	1.35	0.0109	0.00143	3.26e-09
GBM	CD320	0.3	0.402	0.232	0.116
GBM	CD33	1.25	0.0407	0.00866	6.29e-06
GBM	CD34	0.41	0.583	0.463	0.085
GBM	CD36	0.64	0.342	0.463	0.0339
GBM	CD38	0.09	0.931	0.825	0.764
GBM	CD4	0.86	0.102	0.0368	0.00012
GBM	CD40	0.35	0.65	0.893	0.173
GBM	CD44	1.75	0.00119	0.000236	1.25e-16
GBM	CD46	-1.54	6.22e-05	4.88e-05	2.93e-17
GBM	CD47	-4.64	3.33e-12	7.91e-06	5.44e-45
GBM	CD48	0.24	0.766	0.777	0.367
GBM	CD53	0.86	0.0663	0.0206	0.000133
GBM	CD58	0.97	0.00117	0.000436	7.88e-11
GBM	CD59	-1.55	0.00115	0.000171	5.88e-18
GBM	CD5L	1.18	0.129	0.0377	8.19e-05
GBM	CD63	0.99	0.0482	0.0141	3.9e-06
GBM	CD68	0.85	0.364	0.0991	0.0346
GBM	CD72	-0.45	0.582	0.432	0.287
GBM	CD74	1.67	0.00524	0.00106	5.18e-10
GBM	CD81	-2.1	1.32e-08	2.59e-05	7.08e-25
GBM	CD82	-2.12	0.000958	0.000392	3.89e-05
GBM	CD84	1.09	0.0197	0.0116	0.00358
GBM	CD9	-2.64	4.53e-05	6.74e-05	1.56e-14
GBM	CD93	1.65	0.001	0.000254	1.27e-10
GBM	CD99	0.9	0.104	0.0334	4.03e-05
GBM	CD99L2	-1.98	6.68e-07	2.69e-05	7.67e-16
GBM	CDA	0.52	0.597	0.749	0.0955
GBM	CDADC1	-0.5	0.608	0.257	0.194
GBM	CDAN1	0.61	0.0151	0.00138	1.25e-06
GBM	CDC123	0.7	0.00246	0.000466	1.59e-09
GBM	CDC16	0.42	0.0123	0.0021	4.33e-06
GBM	CDC20	0.94	0.392	0.204	0.229
GBM	CDC23	0.55	0.000677	0.000236	3.7e-14
GBM	CDC26	0.75	7.76e-05	0.000205	1.1e-08
GBM	CDC27	0.29	0.103	0.0295	0.000281
GBM	CDC34	0.13	0.665	0.39	0.262
GBM	CDC37	-0.74	2.03e-07	1.13e-05	1.09e-12
GBM	CDC37L1	-0.45	0.113	0.0468	3.55e-05
GBM	CDC40	0.77	0.00152	0.000614	2.32e-16
GBM	CDC42	-0.42	0.184	0.0525	0.000382
GBM	CDC42BPA	-0.97	0.000704	0.000316	2.85e-05
GBM	CDC42BPB	-0.99	1.32e-08	7.91e-06	1.23e-32
GBM	CDC42BPG	-0.48	0.335	0.619	0.461
GBM	CDC42EP1	0.2	0.634	0.62	0.229
GBM	CDC42EP2	-1.03	0.0352	0.00515	0.000161
GBM	CDC42EP4	0.55	0.175	0.164	0.00356
GBM	CDC42EP5	0.1	0.882	0.802	0.643
GBM	CDC42SE1	0.64	0.52	0.532	0.0482
GBM	CDC42SE2	-0.68	0.299	0.123	0.02
GBM	CDC5L	0.93	6.19e-05	0.000117	1.64e-18
GBM	CDC73	1.25	3.71e-07	2.33e-05	1.76e-18
GBM	CDCA7	1.6	0.119	0.0566	1.49e-05
GBM	CDCA7L	1.4	0.101	0.0753	0.000701
GBM	CDCP1	0.8	0.293	0.106	0.00391
GBM	CDH1	-0.02	0.973	0.623	0.937
GBM	CDH10	-2.76	5.99e-10	7.91e-06	4.44e-40
GBM	CDH11	0.13	0.816	0.915	0.412
GBM	CDH12	-1.39	0.0238	0.0014	1.21e-09
GBM	CDH13	-3.72	2.12e-08	9.37e-06	1.29e-30
GBM	CDH18	-2.73	6.1e-06	1.47e-05	9.14e-12
GBM	CDH2	-0.26	0.379	0.308	0.00295
GBM	CDH20	-1.63	0.0191	0.00197	6.15e-11
GBM	CDH24	-0.79	0.221	0.076	0.0475
GBM	CDH4	-0.72	0.176	0.107	9.11e-06
GBM	CDH5	0.95	0.0308	0.00693	1.88e-07
GBM	CDH6	-0.42	0.409	0.173	0.00752
GBM	CDH7	-0.97	0.162	0.036	8.94e-06
GBM	CDH8	-1.71	0.00115	0.000956	2.75e-06
GBM	CDH9	-1.77	0.000478	0.000406	0.000106
GBM	CDIP1	-2.77	2.07e-06	4.74e-05	9.94e-26
GBM	CDIPT	-0.24	0.404	0.264	0.0166
GBM	CDK1	1.17	0.0118	0.00441	2.93e-07
GBM	CDK10	0.8	0.548	0.515	0.0933
GBM	CDK11B	0.82	0.00433	0.00125	1.31e-08
GBM	CDK12	0.91	6.19e-06	5.25e-05	4.05e-13
GBM	CDK13	0.59	0.00364	0.00143	2.93e-07
GBM	CDK14	-1.4	4.26e-09	7.91e-06	1.17e-20
GBM	CDK16	-0.93	8.91e-07	1.83e-05	1.27e-24
GBM	CDK17	0.34	0.329	0.243	0.0386
GBM	CDK18	-2.14	4.8e-05	6.5e-05	7.34e-16
GBM	CDK19	0.52	0.0744	0.0259	0.000432
GBM	CDK2	1.54	7.91e-06	1.42e-05	9.57e-16
GBM	CDK20	-0.56	0.309	0.0448	0.00262
GBM	CDK3	0.92	0.000412	0.000834	0.00034
GBM	CDK4	0.84	0.312	0.206	0.00154
GBM	CDK5	-1.74	4.6e-10	7.91e-06	1.14e-40
GBM	CDK5R2	0.05	0.954	0.869	0.898
GBM	CDK5RAP1	-0.6	0.348	0.125	0.0173
GBM	CDK5RAP2	0.65	0.00187	0.000705	2.62e-05
GBM	CDK5RAP3	0.64	0.0185	0.00429	4.28e-07
GBM	CDK6	1.21	0.189	0.11	0.000102
GBM	CDK7	0.66	0.00412	0.00247	6.45e-10
GBM	CDK8	0.41	0.511	0.541	0.291
GBM	CDK9	0.33	0.123	0.0502	0.00168
GBM	CDKAL1	0.9	1.19e-06	1.62e-05	9.09e-11
GBM	CDKL1	0.39	0.627	0.117	0.209
GBM	CDKL2	0.39	0.627	0.117	0.209
GBM	CDKL3	0.39	0.627	0.117	0.209
GBM	CDKL5	-2.58	4.52e-11	8.26e-06	3.71e-11
GBM	CDKN1A	0.78	0.39	0.23	0.0883
GBM	CDKN1B	-0.6	0.152	0.0396	0.000239
GBM	CDKN2A	0.1	0.916	0.412	0.739
GBM	CDKN2AIP	1.09	4.14e-07	1.46e-05	9.97e-12
GBM	CDKN2AIPNL	1.66	0.000466	0.000178	1.66e-06
GBM	CDKN2C	1.16	0.0348	0.0126	0.00121
GBM	CDKN2D	-1.32	0.00534	0.00467	0.000579
GBM	CDO1	2.04	6.52e-05	5.44e-05	1.48e-10
GBM	CDR2	-0.05	0.946	0.95	0.858
GBM	CDR2L	-0.45	0.159	0.00515	8.21e-06
GBM	CDS1	-3.74	3.81e-07	2.25e-05	1.08e-21
GBM	CDS2	-1.28	3.6e-05	5.44e-05	3.22e-16
GBM	CDV3	0.29	0.152	0.028	0.000605
GBM	CDYL	1.04	4.27e-05	4.24e-05	1.79e-10
GBM	CEACAM8	0.88	0.442	0.207	0.0882
GBM	CEBPB	0.3	0.592	0.272	0.179
GBM	CEBPD	1.76	0.00609	0.00374	0.000161
GBM	CEBPG	1.59	0.0607	0.0233	0.000391
GBM	CEBPZ	0.97	3.37e-05	3.95e-05	1.09e-18
GBM	CEBPZOS	-1.02	0.000605	0.000212	8.76e-16
GBM	CECR2	0.17	0.801	0.631	0.643
GBM	CELF1	1.17	0.0862	0.0434	8.56e-05
GBM	CELF2	-1.23	1.04e-05	1.89e-05	8.9e-26
GBM	CELF3	-2.4	0.00489	0.00374	3.39e-12
GBM	CELF4	-3.95	1.74e-07	1.29e-05	9.99e-34
GBM	CELF5	-1.86	0.0257	0.00724	8.01e-05
GBM	CELF6	-3.21	1.09e-05	0.000111	3.85e-16
GBM	CELSR1	0.11	0.892	0.655	0.871
GBM	CELSR2	-0.15	0.678	0.457	0.172
GBM	CELSR3	-0.29	0.651	0.518	0.173
GBM	CEMIP	0.03	0.98	0.939	0.944
GBM	CEMIP2	-0.07	0.869	0.915	0.6
GBM	CEND1	-3.85	1.69e-12	7.91e-06	2.91e-34
GBM	CENPB	1.23	1.57e-05	4.88e-05	2.17e-08
GBM	CENPC	0.83	0.000802	0.00016	3.48e-10
GBM	CENPF	0.5	0.176	0.114	0.0181
GBM	CENPH	0.98	0.0623	0.0253	0.00753
GBM	CENPJ	-1.1	0.201	0.14	0.0292
GBM	CENPU	1.05	0.244	0.142	0.0307
GBM	CENPV	-0.94	0.264	0.0931	0.000184
GBM	CENPVL3	-0.59	0.154	0.0588	0.0165
GBM	CEP104	0.14	0.608	0.543	0.462
GBM	CEP112	0.73	0.0126	0.00279	0.000194
GBM	CEP120	0.49	0.0951	0.0232	0.00287
GBM	CEP126	-0.96	0.061	0.0293	0.00404
GBM	CEP128	-0.01	0.996	0.632	0.989
GBM	CEP131	0.79	0.0152	0.00546	4.02e-08
GBM	CEP135	0.55	0.0122	0.00379	4.38e-07
GBM	CEP152	-0.73	0.354	0.195	0.0507
GBM	CEP162	-0.69	0.332	0.543	0.232
GBM	CEP164	0.13	0.776	0.653	0.631
GBM	CEP170	-0.54	0.0243	0.00247	8e-08
GBM	CEP170B	-3.73	9.66e-09	9.37e-06	1.58e-26
GBM	CEP192	0.71	0.000295	0.000377	2.28e-09
GBM	CEP250	0.3	0.0947	0.0351	0.000149
GBM	CEP290	0.51	0.00657	0.00143	2.4e-05
GBM	CEP295	0.58	0.338	0.189	0.0228
GBM	CEP350	0.73	6.6e-05	0.000212	1.57e-08
GBM	CEP41	-0.63	0.0274	0.00714	1.42e-10
GBM	CEP43	0.6	0.0237	0.00379	4e-06
GBM	CEP44	0.93	0.000297	0.000101	2.61e-13
GBM	CEP55	1.2	0.0191	0.014	0.00468
GBM	CEP63	0.3	0.492	0.573	0.103
GBM	CEP68	0.07	0.836	0.893	0.574
GBM	CEP76	0.31	0.389	0.176	0.0475
GBM	CEP78	0.82	0.0355	0.0153	3.17e-05
GBM	CEP85	0	0.999	0.651	0.996
GBM	CEP97	-0.19	0.476	0.277	0.0668
GBM	CEPT1	0.51	0.0271	0.00849	4.36e-06
GBM	CERCAM	0.14	0.875	0.756	0.764
GBM	CERK	-1.21	0.00712	0.00425	0.000586
GBM	CERS1	0.38	0.451	0.252	0.0265
GBM	CERS2	1.13	0.00048	0.000125	5.69e-10
GBM	CERS4	-0.53	0.467	0.418	0.0753
GBM	CERS5	1.65	0.0186	0.00016	9.27e-05
GBM	CERS6	-0.75	0.0107	0.00185	1.77e-05
GBM	CERT1	0.22	0.329	0.224	0.00155
GBM	CES1	-0.08	0.938	0.524	0.829
GBM	CES2	0.16	0.785	0.659	0.488
GBM	CETN2	-0.14	0.712	0.164	0.196
GBM	CETN3	0.77	0.0266	0.00499	1.65e-06
GBM	CFAP20	0.86	0.0101	0.00335	1.64e-07
GBM	CFAP298	0.74	0.00722	0.000892	5.8e-06
GBM	CFAP36	-0.45	0.0893	0.0157	2.51e-05
GBM	CFAP418	0.35	0.348	0.228	0.015
GBM	CFAP58	-1.05	0.093	0.0486	0.0642
GBM	CFAP61	0.15	0.82	0.728	0.728
GBM	CFAP97	0.86	7.63e-05	8.09e-05	7.83e-09
GBM	CFB	1.82	0.00299	0.000779	1.3e-10
GBM	CFD	1	0.0291	0.00614	8.94e-09
GBM	CFDP1	0.65	0.04	0.0104	2.72e-07
GBM	CFH	1.74	0.00213	0.000178	9.24e-15
GBM	CFHR1	0.71	0.173	0.0704	0.000808
GBM	CFHR2	1.52	0.0295	0.00515	2.19e-05
GBM	CFHR3	1.07	0.155	0.00563	0.00124
GBM	CFHR5	1.28	0.0657	0.0247	7.42e-06
GBM	CFI	1.62	0.00175	0.000517	1.15e-13
GBM	CFL1	-0.12	0.527	0.594	0.0649
GBM	CFL2	-1.38	2.29e-05	3.07e-05	7.41e-10
GBM	CFP	1.79	0.0102	0.00174	6.61e-10
GBM	CGAS	1.38	0.00326	0.00159	0.000187
GBM	CGGBP1	0.99	0.00128	0.000482	2.33e-09
GBM	CGN	0.45	0.244	0.179	0.00781
GBM	CGNL1	0.16	0.714	0.594	0.262
GBM	CGREF1	-0.99	0.148	0.0726	0.00015
GBM	CGRRF1	0.18	0.49	0.361	0.0273
GBM	CHAC2	0.99	0.00204	0.000364	1.7e-09
GBM	CHADL	0.03	0.95	0.475	0.844
GBM	CHAF1A	0.41	0.374	0.209	0.0582
GBM	CHAF1B	0	0.997	0.686	0.992
GBM	CHAMP1	0.56	0.0538	0.0295	7.96e-08
GBM	CHAT	-0.24	0.794	0.269	0.392
GBM	CHCHD1	-0.48	0.0794	0.0101	5.52e-05
GBM	CHCHD10	-1.32	0.0193	0.000335	7.03e-11
GBM	CHCHD2	0.05	0.962	0.632	0.881
GBM	CHCHD3	-1.19	1.98e-05	4.58e-05	4.21e-17
GBM	CHCHD4	-1.99	1.07e-09	7.91e-06	2.89e-33
GBM	CHCHD5	-0.25	0.606	0.765	0.374
GBM	CHCHD6	-2.31	4.81e-12	7.91e-06	3.3e-23
GBM	CHCHD7	-1.7	5.77e-06	3.82e-05	1.72e-11
GBM	CHD1	1.35	1.05e-05	4.74e-05	1.48e-08
GBM	CHD1L	0.63	0.0404	0.00546	2.4e-06
GBM	CHD2	0.48	0.00808	0.00367	1.12e-06
GBM	CHD3	0.27	0.458	0.332	0.0231
GBM	CHD4	1.19	9.89e-06	2.79e-05	2.12e-23
GBM	CHD5	-0.05	0.941	0.749	0.899
GBM	CHD6	0.1	0.716	0.332	0.335
GBM	CHD7	0.46	0.344	0.236	0.168
GBM	CHD8	0.34	0.15	0.0446	0.000747
GBM	CHD9	0.25	0.373	0.236	0.0337
GBM	CHDH	-0.43	0.372	0.11	0.00427
GBM	CHEK1	0.94	0.052	0.00849	5.61e-08
GBM	CHEK2	1.54	3.36e-05	0.000104	2.75e-11
GBM	CHERP	0.62	0.00221	0.000862	2.68e-11
GBM	CHFR	-0.02	0.956	0.991	0.911
GBM	CHGA	-2.95	0.000636	0.00157	4.52e-17
GBM	CHGB	-2.98	0.000224	0.000681	1.22e-19
GBM	CHI3L1	1.55	0.146	0.0991	3.02e-05
GBM	CHI3L2	0.9	0.385	0.632	0.0111
GBM	CHID1	0.01	0.975	0.915	0.917
GBM	CHIT1	0.35	0.753	0.963	0.298
GBM	CHKA	0.12	0.778	0.722	0.419
GBM	CHKB	-0.2	0.56	0.463	0.0555
GBM	CHL1	-0.97	0.179	0.0537	0.00161
GBM	CHM	-1.13	2.53e-07	1.13e-05	1.65e-21
GBM	CHML	-1.84	1.28e-06	2.88e-05	4.17e-08
GBM	CHMP1A	0.07	0.796	0.594	0.42
GBM	CHMP1B	-0.18	0.479	0.396	0.0295
GBM	CHMP2A	0.25	0.295	0.0856	0.00167
GBM	CHMP2B	-0.03	0.911	0.97	0.72
GBM	CHMP3	-0.48	0.0137	0.00279	1.59e-10
GBM	CHMP4A	1.07	0.000208	0.000178	2.41e-07
GBM	CHMP4B	-0.21	0.362	0.152	0.00472
GBM	CHMP5	-0.43	0.0632	0.0318	4.04e-06
GBM	CHMP6	-0.86	5.51e-06	2.59e-05	2.99e-12
GBM	CHMP7	-0.7	1.29e-05	2.16e-05	2.92e-25
GBM	CHN1	-1.46	7.98e-05	6.74e-05	6.44e-22
GBM	CHORDC1	-0.69	0.00343	0.000754	1.65e-10
GBM	CHP1	-1.08	1.56e-06	5.07e-05	2.12e-09
GBM	CHPF	0.66	0.0773	0.0141	4.63e-05
GBM	CHPF2	0.9	0.0311	0.00735	3.55e-05
GBM	CHPT1	0.84	0.0256	0.0119	0.00529
GBM	CHRAC1	0.84	0.0396	0.0059	0.00276
GBM	CHRD	-1.13	0.13	0.0194	0.0117
GBM	CHRM1	-4.34	1.04e-06	6.15e-05	1.39e-25
GBM	CHRM3	-2.04	0.00169	0.00018	4.23e-14
GBM	CHRM4	-3.46	4.23e-07	0.000427	5.03e-20
GBM	CHST10	0.39	0.281	0.253	0.0476
GBM	CHST11	1.01	0.0534	0.0109	0.000117
GBM	CHST12	1.13	0.00233	0.00138	2.48e-05
GBM	CHST14	1.19	0.000151	9.7e-05	1.87e-10
GBM	CHST3	1.52	0.00396	0.000421	1.7e-08
GBM	CHST6	1.51	0.0561	0.0233	1.82e-07
GBM	CHST7	0.58	0.461	0.215	0.0313
GBM	CHST9	1.14	0.128	0.028	1.46e-05
GBM	CHSY1	1.78	0.000391	0.000263	0.000209
GBM	CHTF18	0.41	0.269	0.185	0.0983
GBM	CHTF8	0.42	0.138	0.0457	0.00163
GBM	CHTOP	0.33	0.523	0.594	0.0314
GBM	CHUK	-0.09	0.748	0.481	0.277
GBM	CHURC1	0.22	0.459	0.547	0.3
GBM	CHURC1-FNTB	0.55	0.066	0.0295	8.14e-06
GBM	CIAO1	0.08	0.748	0.614	0.483
GBM	CIAO2A	1.01	0.00153	0.000377	4.45e-09
GBM	CIAO2B	-0.02	0.947	0.846	0.859
GBM	CIAO3	0.15	0.391	0.152	0.0511
GBM	CIAPIN1	-0.17	0.509	0.185	0.0833
GBM	CIB1	0.2	0.601	0.537	0.237
GBM	CIBAR1	-0.21	0.8	0.614	0.506
GBM	CIBAR2	-3.77	4.14e-12	7.91e-06	1.38e-44
GBM	CIC	0.48	0.0023	0.000806	4e-05
GBM	CILK1	0.83	0.078	0.0541	0.0154
GBM	CINP	1.01	7.13e-05	0.000197	1.4e-05
GBM	CIP2A	0.97	0.0126	0.00191	9.69e-07
GBM	CIR1	0.87	0.004	0.00143	2.28e-05
GBM	CIRBP	1.83	0.00108	0.000705	1.73e-05
GBM	CISD1	-3.35	1.87e-10	7.91e-06	1.16e-38
GBM	CISD2	-0.65	0.0113	0.00263	9.42e-07
GBM	CISD3	-2.45	2.34e-06	8.91e-06	2.77e-21
GBM	CIT	-3.33	1.85e-10	7.91e-06	5.51e-40
GBM	CITED1	0.64	0.407	0.372	0.158
GBM	CIZ1	0.63	0.0186	0.00579	4.76e-06
GBM	CKAP4	1.28	0.000685	0.000139	1.06e-19
GBM	CKAP5	-0.47	0.0171	0.00279	6.25e-11
GBM	CKB	-0.8	0.0079	0.00247	0.00198
GBM	CKM	-1.11	0.231	0.033	0.00346
GBM	CKMT1A	-3.59	6.77e-11	7.91e-06	6.74e-41
GBM	CKMT2	-0.89	0.0388	0.00217	4.63e-05
GBM	CKS1B	1.25	0.0242	0.0053	0.00335
GBM	CKS2	0.81	0.141	0.0627	0.0102
GBM	CLASP1	0.63	0.0385	0.0326	0.0618
GBM	CLASP2	-0.24	0.356	0.273	0.17
GBM	CLASRP	0.6	0.0142	0.00563	0.00147
GBM	CLC	0.46	0.714	0.692	0.459
GBM	CLCC1	0.67	0.00399	0.000834	1.36e-10
GBM	CLCN2	0.54	0.481	0.551	0.0359
GBM	CLCN4	-2.2	6.05e-07	2.25e-05	1.53e-25
GBM	CLCN5	0.63	0.143	0.122	0.0992
GBM	CLCN6	-1.27	3.23e-05	4.58e-05	1.01e-19
GBM	CLCN7	0.18	0.389	0.281	0.00792
GBM	CLCNKB	1.31	0.214	0.0368	0.068
GBM	CLDN10	-3.31	9.94e-05	0.000106	1.92e-09
GBM	CLDN11	-4.84	2.5e-07	2.02e-05	7.41e-23
GBM	CLDN12	-0.86	0.297	0.227	0.0657
GBM	CLDND1	-1.65	0.000891	0.000155	2.39e-11
GBM	CLEC11A	0.8	0.128	0.0821	0.000806
GBM	CLEC14A	0.36	0.417	0.267	0.0553
GBM	CLEC16A	-0.8	0.000163	5.25e-05	6.19e-07
GBM	CLEC2L	-3.97	1.01e-10	7.95e-06	2.07e-23
GBM	CLEC3B	0.61	0.259	0.158	0.00177
GBM	CLEC5A	1.45	0.0118	0.00781	0.000157
GBM	CLGN	-1.2	0.0843	0.00563	1.49e-06
GBM	CLIC1	2	4.78e-05	0.000129	2.68e-10
GBM	CLIC2	0.63	0.217	0.128	0.000278
GBM	CLIC4	0.81	0.0358	0.00335	3.51e-07
GBM	CLIC6	-0.78	0.475	0.0753	0.0324
GBM	CLINT1	-0.05	0.706	0.831	0.368
GBM	CLIP1	0.66	0.114	0.0474	4.56e-05
GBM	CLIP2	1	0.0198	0.00579	5.1e-05
GBM	CLIP3	-1.73	1.61e-05	3.41e-05	1.72e-24
GBM	CLIP4	-0.53	0.124	0.0537	0.0563
GBM	CLK1	1.01	0.123	0.0485	0.0581
GBM	CLK2	-0.12	0.768	0.519	0.423
GBM	CLK3	0.4	0.269	0.1	0.0275
GBM	CLK4	1	0.00034	0.000327	0.000443
GBM	CLMN	-1.05	0.00875	0.000254	1.44e-10
GBM	CLN5	1.38	2.09e-05	3.56e-05	7.09e-12
GBM	CLN6	0.7	0.0671	0.0198	0.00688
GBM	CLN8	0.25	0.576	0.572	0.196
GBM	CLNS1A	0.45	0.0205	0.00546	1.26e-05
GBM	CLOCK	0.19	0.569	0.555	0.248
GBM	CLP1	0.77	6.82e-05	0.000165	6.91e-06
GBM	CLPB	-0.72	0.000268	9.7e-05	2.04e-21
GBM	CLPP	0.26	0.396	0.316	0.0325
GBM	CLPTM1	-0.19	0.389	0.173	0.0511
GBM	CLPTM1L	0.26	0.468	0.347	0.234
GBM	CLPX	0.23	0.3	0.308	0.00518
GBM	CLRN3	0.97	0.645	0.572	0.171
GBM	CLSTN1	-2.16	4.18e-06	1.42e-05	1.27e-29
GBM	CLSTN2	-1.39	0.0193	0.00163	2.2e-09
GBM	CLSTN3	-2.42	4.51e-06	3.95e-05	9.79e-26
GBM	CLTA	-0.09	0.819	0.661	0.753
GBM	CLTB	-2.51	1.09e-13	7.91e-06	3.02e-44
GBM	CLTC	-1.74	1.7e-16	7.91e-06	1.3e-54
GBM	CLTCL1	0.7	0.368	0.294	0.383
GBM	CLU	0.74	0.356	0.369	0.00224
GBM	CLUAP1	0.44	0.19	0.0736	0.0209
GBM	CLUH	-0.47	0.0187	0.00271	2.13e-09
GBM	CLVS1	-3.04	6.45e-08	1.1e-05	6.64e-28
GBM	CLVS2	-3.11	7.76e-08	1e-05	1.7e-34
GBM	CLYBL	-0.46	0.38	0.121	0.0194
GBM	CMAS	-0.92	0.000156	0.000113	1.11e-15
GBM	CMBL	-0.26	0.539	0.39	0.0402
GBM	CMC1	-1.75	1.45e-06	9.73e-06	3e-28
GBM	CMC2	-1.03	0.0031	0.000294	2.72e-08
GBM	CMC4	-0.9	0.181	0.0971	1.21e-05
GBM	CMIP	-0.75	0.00985	0.0011	1.23e-11
GBM	CMPK1	-0.41	0.0776	0.0161	6.78e-06
GBM	CMPK2	-0.54	0.334	0.0436	0.00234
GBM	CMSS1	1.11	0.00487	0.00212	8.65e-07
GBM	CMTM3	3.35	3.6e-05	3.56e-05	0.000321
GBM	CMTM4	-1.62	0.0264	0.00634	3.18e-10
GBM	CMTM5	-0.68	0.287	0.0903	0.0036
GBM	CMTM6	0.76	0.0928	0.185	0.138
GBM	CMTR1	0.81	0.0017	0.000436	1.21e-11
GBM	CMTR2	0.96	0.00725	0.000548	3.04e-05
GBM	CMYA5	-0.25	0.787	0.621	0.694
GBM	CNBP	0.7	0.119	0.00416	0.0058
GBM	CNDP1	-1.45	0.0442	0.00379	4e-05
GBM	CNDP2	-0.21	0.451	0.277	0.125
GBM	CNEP1R1	-0.04	0.924	0.901	0.787
GBM	CNIH2	-3.9	0.00296	0.000129	4.14e-13
GBM	CNIH3	-1.56	0.00572	0.00126	5.62e-07
GBM	CNIH4	0.2	0.609	0.673	0.454
GBM	CNKSR2	-2.79	1.42e-11	7.91e-06	1.72e-32
GBM	CNKSR3	-0.77	0.372	0.341	0.0183
GBM	CNN1	-1.16	0.215	0.0689	0.0569
GBM	CNN2	1.49	0.0505	0.00925	1.07e-07
GBM	CNN3	1.9	1.5e-06	1.83e-05	2.59e-19
GBM	CNNM1	-4.71	0.000135	5.07e-05	1.52e-19
GBM	CNNM2	-2.37	6.98e-10	8.26e-06	6.19e-09
GBM	CNNM3	0.12	0.71	0.666	0.313
GBM	CNNM4	-0.75	0.00843	0.00316	1.81e-07
GBM	CNOT1	0.39	0.0122	0.00546	7.37e-13
GBM	CNOT10	0.47	0.00314	0.00163	3.88e-13
GBM	CNOT11	0.51	0.00529	0.00185	1.73e-05
GBM	CNOT2	0.65	0.0198	0.000498	1.82e-08
GBM	CNOT3	0.55	0.00707	0.00217	1.38e-10
GBM	CNOT4	0.3	0.168	0.119	0.000631
GBM	CNOT6	0.87	0.0421	0.0161	0.00665
GBM	CNOT6L	0.72	0.00255	0.00113	7.26e-07
GBM	CNOT7	0.51	0.00752	0.0021	1.25e-07
GBM	CNOT8	0.55	0.0492	0.0269	0.00341
GBM	CNOT9	0.39	0.0322	0.0161	0.000589
GBM	CNP	-3.91	4.16e-06	4.74e-05	9.79e-18
GBM	CNPY2	0.47	0.121	0.0133	4.08e-06
GBM	CNPY3	0.47	0.105	0.0287	3.66e-05
GBM	CNPY4	1.53	6.98e-05	0.000101	1.82e-08
GBM	CNR1	-3.2	1.33e-05	5.07e-05	1.56e-24
GBM	CNRIP1	-2.72	5.88e-08	8.26e-06	1.38e-33
GBM	CNST	-1.19	9.2e-07	2.69e-05	2.63e-09
GBM	CNTFR	-2.56	0.000153	8.09e-05	1.3e-19
GBM	CNTLN	1.6	0.00124	0.00113	0.00122
GBM	CNTN1	-4.21	4.53e-09	1.29e-05	4.34e-38
GBM	CNTN2	-3.99	1.37e-08	5.25e-05	4.45e-31
GBM	CNTN3	-2.14	1.12e-05	5.54e-05	1.27e-11
GBM	CNTN4	-3.04	1.15e-12	7.91e-06	2.14e-24
GBM	CNTN5	-2.41	3.75e-07	4.23e-05	1.66e-15
GBM	CNTNAP1	-2.86	4.4e-07	5.44e-05	6.47e-25
GBM	CNTNAP2	-4.48	6e-12	7.91e-06	1.01e-45
GBM	CNTNAP3	-1.21	0.112	0.0132	1.24e-05
GBM	CNTNAP4	-2.28	4.41e-05	4.58e-05	3.37e-16
GBM	CNTNAP5	-3.14	4.02e-11	1.26e-05	3.02e-42
GBM	CNTRL	0.53	0.0893	0.0446	0.0112
GBM	COA1	-1.04	0.000635	0.000881	0.000263
GBM	COA3	-1.09	3.07e-05	7.24e-05	6.09e-07
GBM	COA4	0.16	0.775	0.412	0.369
GBM	COA5	-1.23	0.0386	0.00288	2.89e-10
GBM	COA7	-1.34	2.03e-05	5.07e-05	1.37e-11
GBM	COASY	-0.2	0.532	0.182	0.0522
GBM	COBL	-1.27	0.0745	0.000254	2.65e-08
GBM	COG1	0.3	0.105	0.0436	4.16e-05
GBM	COG2	0.33	0.106	0.0479	7.16e-06
GBM	COG3	0.35	0.0919	0.028	3e-06
GBM	COG4	0.48	0.00597	0.000779	2.11e-11
GBM	COG5	0.43	0.0169	0.00345	4.44e-10
GBM	COG6	0.34	0.0502	0.0253	7.13e-07
GBM	COG7	0.37	0.031	0.0217	4.44e-07
GBM	COG8	0.59	0.0017	0.000987	2.74e-11
GBM	COIL	0.49	0.0581	0.0157	7.4e-06
GBM	COL11A1	0.47	0.558	0.412	0.144
GBM	COL11A2	0.02	0.966	0.88	0.936
GBM	COL12A1	0.52	0.592	0.494	0.105
GBM	COL13A1	0.62	0.586	0.253	0.0852
GBM	COL14A1	-0.2	0.855	0.588	0.687
GBM	COL15A1	0.72	0.257	0.17	0.0031
GBM	COL16A1	0.54	0.374	0.213	0.0144
GBM	COL18A1	0.94	0.0453	0.0126	5.46e-07
GBM	COL19A1	-0.03	0.98	0.867	0.949
GBM	COL1A1	0.01	0.993	0.97	0.981
GBM	COL1A2	0.08	0.948	0.95	0.85
GBM	COL20A1	-0.33	0.786	0.196	0.431
GBM	COL22A1	0.63	0.301	0.209	0.0141
GBM	COL23A1	0.53	0.796	0.87	0.435
GBM	COL24A1	-1.46	0.035	0.0171	0.000426
GBM	COL25A1	-1.04	0.252	0.116	0.0472
GBM	COL27A1	-0.06	0.932	0.619	0.811
GBM	COL28A1	-0.01	0.998	0.286	0.993
GBM	COL2A1	0.39	0.609	0.659	0.295
GBM	COL3A1	0.87	0.405	0.463	0.0158
GBM	COL4A1	1.04	0.0366	0.00673	1.31e-06
GBM	COL4A2	1.08	0.0208	0.00325	9.44e-10
GBM	COL4A3	-1.01	0.085	0.0391	0.0597
GBM	COL4A4	0.15	0.857	0.646	0.729
GBM	COL4A5	0.02	0.973	0.783	0.936
GBM	COL4A6	0.25	0.779	0.825	0.452
GBM	COL5A1	1.01	0.187	0.144	0.000294
GBM	COL5A2	1.26	0.0953	0.0502	1.55e-05
GBM	COL5A3	1.34	0.0757	0.0126	6.28e-07
GBM	COL6A1	0.78	0.287	0.22	0.00561
GBM	COL6A2	0.45	0.648	0.627	0.239
GBM	COL6A3	0.53	0.631	0.451	0.172
GBM	COL6A5	0.69	0.403	0.176	0.215
GBM	COL6A6	-0.2	0.742	0.78	0.463
GBM	COL7A1	0.54	0.396	0.217	0.0732
GBM	COL8A1	0.1	0.938	0.995	0.851
GBM	COL9A1	0.86	0.451	0.151	0.107
GBM	COL9A2	-0.23	0.749	0.887	0.371
GBM	COL9A3	-1.02	0.229	0.0735	0.000445
GBM	COLEC10	0.58	0.469	0.385	0.418
GBM	COLEC12	0.52	0.459	0.39	0.0197
GBM	COLGALT1	1.64	0.000521	0.000254	1.37e-16
GBM	COLGALT2	0.98	0.0684	0.0351	3.24e-07
GBM	COMMD1	0.27	0.121	0.0343	0.000133
GBM	COMMD10	0.08	0.67	0.451	0.263
GBM	COMMD2	0.25	0.182	0.0217	0.00396
GBM	COMMD3	0.12	0.771	0.568	0.589
GBM	COMMD3-BMI1	0.27	0.146	0.0222	7.15e-05
GBM	COMMD4	0.18	0.428	0.121	0.0551
GBM	COMMD5	0.28	0.156	0.0351	0.000809
GBM	COMMD6	0.23	0.263	0.063	0.0146
GBM	COMMD7	0.22	0.257	0.0753	0.00804
GBM	COMMD8	0.11	0.752	0.26	0.341
GBM	COMMD9	0.23	0.221	0.11	0.00409
GBM	COMP	1	0.212	0.0893	0.0509
GBM	COMT	0.61	0.0822	0.0253	5.09e-08
GBM	COMTD1	-1.38	0.00533	0.00238	7.98e-08
GBM	COP1	0.48	0.33	0.134	0.131
GBM	COPA	0.72	9.3e-06	3.41e-05	6.18e-22
GBM	COPB1	0.59	2.58e-05	5.64e-05	2.05e-17
GBM	COPB2	0.76	6.32e-06	3.18e-05	8.27e-26
GBM	COPE	0.49	0.00158	0.000498	6.6e-09
GBM	COPG1	0.61	0.00405	0.00106	5.53e-14
GBM	COPG2	0.63	0.00666	0.00231	2.65e-12
GBM	COPRS	0.47	0.0609	0.031	3.85e-07
GBM	COPS2	-0.5	0.000574	9.7e-05	2.23e-11
GBM	COPS3	-0.51	7.25e-05	5.07e-05	1.2e-22
GBM	COPS4	-0.36	0.00506	0.00143	3.32e-08
GBM	COPS5	-0.35	0.0184	0.00271	2.89e-06
GBM	COPS6	-0.36	0.0204	0.00563	4.99e-06
GBM	COPS7A	-0.61	0.0029	0.000482	5.31e-15
GBM	COPS7B	-0.05	0.843	0.922	0.66
GBM	COPS8	-0.45	0.00505	0.00129	1.49e-10
GBM	COPS9	-0.49	0.618	0.459	0.159
GBM	COPZ1	0.7	0.000351	0.000327	4.29e-09
GBM	COPZ2	0.77	0.21	0.072	0.00032
GBM	COQ10A	-2.89	7.65e-09	1.13e-05	1.11e-19
GBM	COQ10B	-2.48	6.02e-10	8.01e-06	6.88e-25
GBM	COQ3	-2.33	5.47e-13	7.91e-06	1.01e-09
GBM	COQ5	-1.33	5.15e-08	7.91e-06	2.65e-20
GBM	COQ6	-2.16	1.05e-10	7.91e-06	9.48e-15
GBM	COQ7	-2.14	6.55e-12	7.91e-06	3.32e-32
GBM	COQ8A	-1.2	0.000231	5.64e-05	1.04e-17
GBM	COQ9	-1.54	2.9e-07	1.1e-05	2.01e-18
GBM	CORO1A	-0.79	0.0651	0.0295	4.64e-08
GBM	CORO1B	0.46	0.0474	0.0185	1.34e-08
GBM	CORO1C	0.32	0.181	0.0786	3.8e-05
GBM	CORO2A	-3.14	2.09e-12	7.91e-06	1.77e-12
GBM	CORO2B	-1.2	0.00193	0.000254	5.86e-18
GBM	CORO6	-3.92	3.15e-11	1.4e-05	3.6e-10
GBM	CORO7	0.8	0.0166	0.00579	4.36e-06
GBM	CORO7-PAM16	0.67	0.00996	0.00579	1.49e-09
GBM	COTL1	0.62	0.123	0.0368	3.37e-06
GBM	COX11	-0.46	0.281	0.128	0.0133
GBM	COX15	-0.8	0.0365	0.00403	6.84e-08
GBM	COX17	-1.77	0.0233	0.00152	1.4e-11
GBM	COX19	-1.19	1.8e-06	2.02e-05	2.2e-18
GBM	COX20	-0.85	0.0355	0.00469	1.06e-06
GBM	COX4I1	-2.81	1.59e-13	7.91e-06	1.2e-33
GBM	COX5A	-2.53	3.27e-12	7.91e-06	1.02e-21
GBM	COX5B	-2.76	2.59e-13	7.91e-06	7.13e-33
GBM	COX6A1	-1.63	1.05e-06	3.82e-05	1.95e-07
GBM	COX6B1	-2.83	4.74e-12	7.91e-06	8.31e-46
GBM	COX6C	-3.17	3.15e-11	7.91e-06	2.92e-35
GBM	COX7A1	-3.99	1.11e-05	6.06e-05	4.22e-24
GBM	COX7A2	-2.6	8.77e-11	7.95e-06	6.34e-19
GBM	COX7A2L	-3.14	3.5e-14	7.91e-06	1.14e-45
GBM	COX7B	-2.6	9.6e-10	7.91e-06	3.71e-33
GBM	COX7C	-2.96	2.11e-10	8.26e-06	2.76e-20
GBM	COX8A	-1.74	2.5e-10	7.95e-06	1.38e-11
GBM	CP	1.75	0.00317	0.000834	5.9e-13
GBM	CPB2	1.88	0.00436	0.00179	7.49e-14
GBM	CPD	-0.26	0.492	0.121	0.02
GBM	CPE	-1.69	0.000106	6.98e-05	5.91e-23
GBM	CPEB3	-2.85	1.23e-10	7.95e-06	2.44e-31
GBM	CPEB4	-0.66	0.00769	0.00174	4.22e-07
GBM	CPLANE1	-0.14	0.854	0.827	0.715
GBM	CPLX1	-4.32	1.1e-07	1.33e-05	3.97e-33
GBM	CPLX2	-5.51	6.61e-08	8.42e-06	2.49e-35
GBM	CPLX3	-5.17	4.81e-06	7.82e-05	2.51e-27
GBM	CPLX4	-3.38	0.0104	0.00773	5.55e-11
GBM	CPM	-0.43	0.57	0.406	0.0861
GBM	CPN1	1.58	0.0079	0.000681	8.65e-10
GBM	CPN2	2.16	0.000272	6.5e-05	7e-15
GBM	CPNE1	0.7	0.137	0.0101	0.000792
GBM	CPNE2	0.49	0.139	0.0753	8.58e-05
GBM	CPNE3	1.21	4.53e-07	1.5e-05	1.64e-21
GBM	CPNE4	-2.5	0.000861	0.000614	1.04e-18
GBM	CPNE5	-3.01	2.37e-07	2.59e-05	1.31e-33
GBM	CPNE6	-3.07	7.79e-05	0.000406	1.56e-21
GBM	CPNE7	-3.54	2.9e-08	1.37e-05	7.48e-23
GBM	CPNE8	-2.09	1.5e-05	2.97e-05	7.08e-25
GBM	CPNE9	-3.66	1.22e-08	1.75e-05	9.64e-30
GBM	CPOX	0.02	0.958	0.936	0.873
GBM	CPPED1	-0.1	0.872	0.537	0.641
GBM	CPQ	0.39	0.425	0.167	0.0179
GBM	CPS1	0.11	0.861	0.562	0.55
GBM	CPSF1	0.86	3.28e-05	0.000121	2.42e-23
GBM	CPSF2	0.8	2.24e-05	9e-05	3.2e-11
GBM	CPSF3	0.88	1.78e-06	2.88e-05	1.08e-19
[truncated: 94,844 more rows]

## Sheet: Fig.4A
	APCDD1	CD274	HMGB2	IMPA2	ITPRIPL1	PLCB4	RAC2	RIN3	SOD3	THRA	cohort
CX3CL1	0.143969	0.246849	-0.0169387	0.0148332	0.267894	0.0905808	0.0141187	-0.0472529	0.0265893	0.0681452	CGGA325
SLAMF7	-0.324016	0.458639	-0.108939	0.190231	0.0897997	-0.143607	0.618671	0.401679	0.37085	-0.480913	CGGA325
BTN3A1	0.140339	0.205636	-0.00565892	0.0450332	0.261939	-0.19468	0.277097	0.204312	0.130651	-0.0745663	CGGA325
TNFRSF9	-0.196423	0.422482	0.0778372	0.295711	0.213652	-0.126009	0.472426	0.333734	0.170693	-0.463068	CGGA325
LAG3	-0.197291	0.111864	0.0406128	0.0763669	0.0535121	-0.143035	0.218297	0.233321	0.199825	-0.253889	CGGA325
ICAM1	-0.339497	0.718864	-0.0737375	0.570313	0.293654	-0.390951	0.832157	0.482371	0.544419	-0.641735	CGGA325
CD40	-0.119742	0.503558	-0.0921528	0.508398	0.154982	-0.142483	0.709842	0.572456	0.492145	-0.484085	CGGA325
CD40LG	-0.126159	0.255807	-0.248627	0.127055	-0.0595084	-0.107727	0.379477	0.463033	0.229795	-0.317308	CGGA325
CD276	-0.188631	0.451256	0.292978	0.367649	0.507855	-0.433241	0.449941	0.222032	0.350844	-0.542027	CGGA325
TGFB1	-0.175236	0.585031	-0.0698601	0.513676	0.225709	-0.409414	0.768318	0.633304	0.432765	-0.566807	CGGA325
IL2	0.00417024	0.17793	0.0150923	0.00196247	0.0941634	-0.0141812	0.103847	0.162417	0.130843	-0.129897	CGGA325
IFNG	-0.0625062	0.11448	0.00664346	-0.00625559	-0.0655295	9.94529e-06	0.0804375	0.0790551	0.0435206	-0.176807	CGGA325
VEGFA	-0.321749	0.306573	0.461193	0.367744	0.42159	-0.411453	0.259186	-0.000304858	0.250364	-0.365458	CGGA325
IL4	-0.0555397	0.157364	-0.0488488	-0.0935547	0.0832347	-0.0126538	0.141381	0.113263	0.131061	-0.188346	CGGA325
IL1A	-0.168348	0.600493	-0.228777	0.217964	0.0353063	-0.133204	0.583126	0.39058	0.317195	-0.435746	CGGA325
TNFSF4	-0.09382	0.512618	-0.0118037	0.46065	0.18966	-0.219307	0.513904	0.450408	0.293273	-0.473549	CGGA325
ARG1	-0.294479	0.262909	0.077488	0.298781	0.0282303	0.0435983	0.261785	0.165933	0.165537	-0.317098	CGGA325
CD274	-0.274867	1	-0.142092	0.474949	0.265674	-0.324149	0.659093	0.417979	0.319586	-0.575848	CGGA325
CD80	-0.142702	0.460303	0.0101699	0.272077	0.175141	-0.15976	0.647181	0.503388	0.367574	-0.504136	CGGA325
KIR2DL1	-0.0776835	0.0452494	0.0463533	0.10065	-0.000251985	0.118973	0.0890589	0.0942546	0.170138	-0.0606445	CGGA325
IL1B	-0.293978	0.597645	-0.0789963	0.32475	0.177875	-0.216735	0.609944	0.299313	0.401917	-0.448674	CGGA325
TNFSF9	-0.27855	0.222451	-0.26748	0.140302	-0.172807	-0.054765	0.363515	0.272629	0.220117	-0.399993	CGGA325
CD70	-0.418976	0.476787	-0.0436407	0.355714	0.0441475	-0.333205	0.545566	0.439352	0.405474	-0.645641	CGGA325
ADORA2A	0.0843792	-0.2154	0.201319	-0.26433	0.0196338	0.126431	-0.31049	-0.279874	-0.304622	0.256474	CGGA325
IDO1	-0.0893918	0.432177	0.0397996	0.310582	0.191388	-0.235133	0.524828	0.412778	0.37985	-0.435732	CGGA325
VTCN1	0.210771	-0.0520995	0.0646861	-0.23824	0.114966	0.392166	-0.0897449	-0.00360161	-0.223662	0.107524	CGGA325
IL2RA	-0.327063	0.45111	0.0123851	0.533014	0.238952	-0.316145	0.738964	0.569731	0.451491	-0.588904	CGGA325
HAVCR2	-0.17818	0.526947	-0.33723	0.331133	-0.0722799	-0.222822	0.778006	0.678175	0.351015	-0.444397	CGGA325
EDNRB	0.486086	-0.233245	0.16488	-0.330761	0.0984786	0.279583	-0.433431	-0.284642	-0.335867	0.565902	CGGA325
IL10	-0.386617	0.563853	-0.148942	0.435756	0.146637	-0.245668	0.748654	0.585641	0.515276	-0.671354	CGGA325
TLR4	0.0112321	0.405127	-0.387531	0.0926863	-0.0307716	0.0950299	0.446102	0.485734	-0.04711	-0.0833881	CGGA325
ENTPD1	0.17515	0.334562	-0.0772052	0.134328	0.115103	0.154506	0.348367	0.298903	0.00370593	-0.0900473	CGGA325
CXCL9	0.0748711	0.321463	-0.0296855	0.258176	0.198234	-0.13631	0.537026	0.420675	0.389827	-0.369745	CGGA325
CD27	-0.0727181	0.136967	-0.199234	0.0467194	0.0878848	-0.0259605	0.391647	0.516343	0.192232	-0.160374	CGGA325
GZMA	-0.216449	0.329894	-0.21542	0.295407	-0.14093	-0.0942201	0.596025	0.546886	0.423962	-0.404556	CGGA325
TNFRSF14	-0.346861	0.505121	0.0158431	0.590662	0.160755	-0.390266	0.704259	0.615936	0.607543	-0.636429	CGGA325
ICOSLG	-0.143645	0.494651	-0.198319	0.382673	0.0463288	-0.200063	0.697524	0.534044	0.372126	-0.504844	CGGA325
ITGB2	-0.256843	0.595225	-0.306696	0.435623	0.0455667	-0.351415	0.882239	0.728934	0.451208	-0.54741	CGGA325
CTLA4	-0.123016	0.286423	-0.133415	0.284861	-0.0235665	-0.0828949	0.4909	0.471635	0.436602	-0.438031	CGGA325
ICOS	-0.248132	0.396023	-0.168387	0.222485	-0.022206	-0.162944	0.525656	0.447861	0.382022	-0.464457	CGGA325
IL12A	0.234055	0.112016	0.101641	-0.217325	0.165757	0.116579	-0.161403	-0.124582	-0.139463	0.119685	CGGA325
IL13	0.0306163	0.00195921	-0.02827	-0.157917	-0.00569605	-0.000525642	-0.137952	-0.0719365	-0.0907353	0.0379227	CGGA325
CXCL10	-0.00841217	0.520287	0.1202	0.306611	0.301752	-0.281498	0.559442	0.301609	0.37891	-0.368811	CGGA325
VEGFB	-0.185992	0.122029	0.0435756	0.179075	0.0288376	-0.390342	0.158507	0.183905	0.264578	-0.0997456	CGGA325
SELP	-0.100268	0.125744	-0.0606592	0.0852093	-0.0155265	-0.0672192	0.230476	0.315347	0.174033	-0.232926	CGGA325
CD28	-0.40668	0.51883	-0.041756	0.393352	0.183839	-0.214039	0.712662	0.460497	0.443587	-0.59673	CGGA325
PRF1	-0.189421	0.515543	-0.0251127	0.585698	0.149923	-0.184372	0.726895	0.59915	0.38032	-0.596435	CGGA325
TIGIT	-0.0455762	0.215725	-0.212267	0.0605428	-0.129307	-0.0117656	0.355912	0.347986	0.1971	-0.180685	CGGA325
BTLA	-0.113984	0.177394	0.0465542	0.0666584	0.0418568	0.082294	0.192867	0.18414	0.131097	-0.203586	CGGA325
BTN3A2	0.143636	0.360856	0.0805015	0.198415	0.24402	-0.297074	0.381453	0.299342	0.293549	-0.115141	CGGA325
TNFRSF4	-0.0290853	0.206265	0.0803776	0.36139	0.141616	-0.0606286	0.272524	0.288338	0.328198	-0.326836	CGGA325
TNFRSF18	-0.178018	0.288252	-0.0541694	0.402517	0.0157192	-0.195604	0.377176	0.286871	0.445397	-0.503349	CGGA325
IFNA2	-0.11176	0.07321	-0.152467	-0.159929	-0.0679732	0.0540806	-0.0137814	0.0941016	-0.0662606	-0.101923	CGGA325
PDCD1	-0.314544	0.406761	-0.11562	0.355258	0.106965	-0.200182	0.635401	0.628813	0.40468	-0.473798	CGGA325
HMGB1	0.183286	-0.431021	0.541351	-0.215115	0.078196	0.155887	-0.453657	-0.370764	-0.255261	0.33743	CGGA325
PDCD1LG2	-0.133632	0.767679	-0.135967	0.47976	0.207218	-0.262835	0.784837	0.61124	0.375594	-0.498071	CGGA325
IFNA1	-0.0764772	0.153825	-0.200876	-0.0175552	-0.0622452	0.012708	0.0467297	0.130025	-0.0151259	-0.235677	CGGA325
MICB	-0.2124	0.426429	0.298427	0.43346	0.362019	-0.157993	0.55668	0.341088	0.315166	-0.360894	CGGA325
MICA	-0.158107	0.472872	0.023112	0.545895	0.145055	-0.279726	0.493117	0.311126	0.392047	-0.469776	CGGA325
TNF	-0.0831943	0.227804	-0.219343	0.0130215	0.0296012	0.049472	0.282275	0.135805	0.070812	-0.0999743	CGGA325
KIR2DL3	-0.120707	0.102391	0.0207667	0.108228	0.0244867	-0.0207976	0.172329	0.170838	0.178395	-0.118577	CGGA325
CX3CL11	0.235568	0.0756257	-0.0442064	0.0391682	0.000380414	0.112417	0.13503	-0.0611935	0.138923	0.394287	CGGA693
SLAMF71	-0.0706012	0.445408	0.143004	0.408957	0.283059	-0.203286	0.679905	0.519881	0.307567	-0.307951	CGGA693
BTN3A11	0.178927	0.546297	0.534409	0.238945	0.600977	0.0583503	0.484988	0.236471	-0.0361691	-0.0918276	CGGA693
TNFRSF91	-0.0832369	0.435782	0.131885	0.292008	0.317117	-0.062461	0.532393	0.293375	0.164197	-0.330598	CGGA693
LAG31	-0.183112	0.0198149	0.297452	0.115068	0.165601	-0.00546642	0.21069	0.266344	0.0750416	-0.253442	CGGA693
ICAM11	-0.0867506	0.722034	0.156464	0.506251	0.45624	-0.194287	0.807828	0.474204	0.353104	-0.351387	CGGA693
CD401	-0.0302177	0.461455	0.162085	0.408011	0.333622	-0.248042	0.638849	0.604279	0.370706	-0.338264	CGGA693
CD40LG1	-0.216183	0.398088	-0.0933192	0.378621	0.183391	-0.210246	0.534406	0.479627	0.283163	-0.29312	CGGA693
CD2761	0.0475896	0.526767	0.50198	0.373648	0.631444	-0.251348	0.551057	0.412562	0.220534	-0.391561	CGGA693
TGFB11	-0.0309866	0.359507	0.149049	0.468347	0.36135	-0.423941	0.597482	0.67758	0.493573	-0.392545	CGGA693
IL21	-0.123776	0.10387	0.0560209	0.0394879	0.0124833	0.0324576	0.092123	0.0677281	0.0224965	-0.117365	CGGA693
IFNG1	-0.0658764	0.354713	0.0330012	0.291743	0.206744	0.0338921	0.372554	0.167235	0.0836149	-0.225042	CGGA693
VEGFA1	-0.0445634	0.5878	0.474666	0.366627	0.61918	-0.13402	0.49516	0.295893	0.0425856	-0.458206	CGGA693
IL41	-0.0671004	0.0320037	0.143036	0.113256	0.214968	0.0603777	0.00594861	0.0909914	-0.110121	-0.0912876	CGGA693
IL1A1	-0.0575048	0.561456	-0.00993043	0.319401	0.22716	-0.075276	0.465894	0.267377	0.235706	-0.169635	CGGA693
TNFSF41	0.0682185	0.609475	0.277119	0.361949	0.438839	0.0965783	0.467384	0.242845	0.0604074	-0.19468	CGGA693
ARG11	-0.0504236	0.217166	0.0388283	0.193061	0.188231	0.248833	0.149139	-0.0702832	-0.172818	-0.0266758	CGGA693
CD2741	0.022659	1	0.180133	0.425266	0.514194	-0.130888	0.620568	0.358624	0.144795	-0.237133	CGGA693
CD801	0.0673603	0.624422	0.272995	0.378406	0.458603	-0.0838058	0.697219	0.429403	0.133754	-0.202345	CGGA693
KIR2DL11	-0.0320099	0.0493317	-0.0133759	0.110744	0.0356727	0.0246393	0.100749	0.0682678	-0.0510917	-0.0680909	CGGA693
IL1B1	-0.0825534	0.583982	0.0258654	0.367522	0.256336	-0.10759	0.586379	0.268809	0.222677	-0.174146	CGGA693
TNFSF91	-0.166383	0.0171042	-0.401059	0.0787277	-0.258776	-0.10573	0.114807	0.0536429	0.261405	0.0488408	CGGA693
CD701	-0.309638	0.394562	0.0442943	0.378609	0.284377	-0.242345	0.503833	0.461364	0.365387	-0.458512	CGGA693
ADORA2A1	0.117466	0.142897	0.169008	-0.0273124	0.338904	0.26665	0.074621	-0.0795258	-0.161468	0.0174613	CGGA693
IDO11	-0.221702	0.327386	0.105554	0.374382	0.250789	-0.188829	0.483662	0.447803	0.318243	-0.396626	CGGA693
VTCN11	0.175644	-0.026298	0.297143	-0.072684	0.213519	0.32834	0.0721927	-0.0594904	-0.214337	-0.00152175	CGGA693
IL2RA1	-0.253127	0.462355	0.124594	0.449637	0.32439	-0.26498	0.640914	0.512306	0.340569	-0.498187	CGGA693
HAVCR21	-0.0230799	0.590959	0.138884	0.444644	0.325081	-0.281338	0.704996	0.636068	0.328423	-0.220111	CGGA693
EDNRB1	0.512239	0.238044	0.268137	0.0378386	0.314296	0.227628	0.0116612	-0.0808389	-0.2792	0.31468	CGGA693
IL101	-0.184762	0.51078	-0.0547848	0.476264	0.226368	-0.226675	0.640448	0.474763	0.406461	-0.312344	CGGA693
TLR41	0.200996	0.552613	0.0744557	0.228261	0.26623	0.0872554	0.549297	0.213398	0.0619858	0.146944	CGGA693
ENTPD11	0.216639	0.386236	0.325237	0.133163	0.487858	0.16497	0.318781	0.284808	-0.0947808	-0.101342	CGGA693
CXCL91	0.0486155	0.461694	0.259049	0.320339	0.333111	-0.168231	0.596189	0.432035	0.258073	-0.220744	CGGA693
CD271	0.0426565	0.467717	0.241256	0.25402	0.462946	0.051264	0.564878	0.23226	0.0803532	-0.0493985	CGGA693
GZMA1	-0.224906	0.308324	0.013487	0.39772	0.0978718	-0.299642	0.552758	0.577672	0.425071	-0.353294	CGGA693
TNFRSF141	-0.272093	0.321129	0.0120002	0.551609	0.150191	-0.303266	0.337765	0.606963	0.437843	-0.41846	CGGA693
ICOSLG1	-0.191749	0.423519	-0.16471	0.414364	0.0752679	-0.255104	0.495533	0.463516	0.36728	-0.249279	CGGA693
ITGB21	-0.057282	0.555195	0.121119	0.519946	0.333437	-0.386075	0.795712	0.713926	0.426653	-0.255893	CGGA693
CTLA41	-0.148629	0.318426	0.0746252	0.39721	0.166967	-0.0976347	0.447974	0.386241	0.237016	-0.24429	CGGA693
ICOS1	-0.188379	0.407977	0.0354118	0.33894	0.214033	-0.168476	0.560699	0.457374	0.34572	-0.299147	CGGA693
IL12A1	0.178397	0.340696	0.243153	0.19438	0.353715	0.123306	0.0787872	0.0330811	-0.237473	0.0541781	CGGA693
IL131	0.00438258	0.0153852	0.219174	0.0869975	0.169262	0.251057	-0.130694	-0.0565723	-0.108191	-0.0673243	CGGA693
CXCL101	0.0296178	0.546661	0.321702	0.415812	0.388416	-0.182842	0.663713	0.419034	0.260571	-0.20027	CGGA693
VEGFB1	0.105297	-0.115948	0.0682573	0.11029	0.00387265	-0.230471	0.0306972	0.38247	0.389636	0.0169852	CGGA693
SELP1	-0.072576	0.0324873	-0.0865742	0.199393	-0.00907941	-0.0467709	0.316172	0.151279	0.225474	-0.104699	CGGA693
CD281	-0.088162	0.576227	0.133206	0.471023	0.352666	-0.188669	0.735371	0.428774	0.25056	-0.319004	CGGA693
PRF11	-0.101126	0.413627	0.145599	0.410041	0.345928	-0.241366	0.610708	0.491713	0.338395	-0.468103	CGGA693
TIGIT1	-0.0143282	0.305604	0.0652334	0.288718	0.190298	-0.0642463	0.46766	0.343312	0.229637	-0.163935	CGGA693
BTLA1	0.00763161	0.361281	0.16303	0.287112	0.30977	0.00779931	0.378364	0.275176	0.0426845	-0.143969	CGGA693
BTN3A21	0.00885048	0.517997	0.410054	0.346766	0.514008	-0.149855	0.630512	0.430791	0.19774	-0.236454	CGGA693
TNFRSF41	-0.0652617	-0.0597214	0.0385237	0.223836	0.000726573	-0.211844	0.0947582	0.360017	0.256601	-0.319566	CGGA693
TNFRSF181	-0.358944	0.0310434	-0.154107	0.361183	-0.0700457	-0.256554	0.115499	0.360018	0.336339	-0.375137	CGGA693
IFNA21	-0.0547088	-0.0554335	-0.104954	-0.0142651	-0.100996	0.0988208	-0.0773891	-0.112638	-0.00141503	0.148509	CGGA693
PDCD11	-0.197732	0.451678	0.166706	0.471133	0.341957	-0.324885	0.663035	0.638466	0.424641	-0.384993	CGGA693
HMGB11	0.393693	0.291323	0.619963	0.0337541	0.489475	0.22252	0.162749	-0.056386	-0.218243	0.143589	CGGA693
PDCD1LG21	-0.0163281	0.743522	0.159541	0.535583	0.446652	-0.297346	0.670487	0.62904	0.347409	-0.325357	CGGA693
IFNA11	-0.0337532	-0.00292681	-0.0781309	0.0511647	-0.0316172	0.206697	0.0263572	0.0196198	-0.0411061	0.0827154	CGGA693
MICB1	0.146393	0.568281	0.348668	0.252462	0.5548	0.0275725	0.596172	0.168229	-0.0452208	-0.0710513	CGGA693
MICA1	-0.108506	0.390016	0.0697419	0.541448	0.196447	-0.209371	0.413288	0.463218	0.233168	-0.281462	CGGA693
TNF1	0.085081	0.363361	0.0290519	0.173957	0.177196	-0.0617743	0.503866	0.158521	0.152229	0.0943849	CGGA693
KIR2DL31	-0.043354	0.0506386	0.0571734	0.0350727	0.00798109	0.060511	0.174609	0.0188769	-0.103767	-0.0407291	CGGA693
CX3CL12	0.322492	0.151401	-0.00451028	0.532774	0.449899	0.0896236	0.578327	0.570247	0.643819	0.567891	GLASS
SLAMF72	-0.0225306	0.214455	-0.0220461	0.360291	0.194365	0.0948139	0.479937	0.375345	0.209534	-0.0374348	GLASS
BTN3A12	0.357421	0.399146	0.0794737	0.514521	0.447968	0.170568	0.539208	0.59	0.356254	0.409923	GLASS
TNFRSF92	0.0406483	0.35831	-0.105012	0.414314	0.221006	0.0875741	0.361385	0.309089	0.125591	-0.0610753	GLASS
LAG32	0.0558475	0.0180413	0.267732	0.312732	0.394198	0.024019	0.483202	0.432081	0.407185	0.284978	GLASS
ICAM12	0.15824	0.572621	0.0128756	0.591861	0.466162	-0.11007	0.655431	0.623357	0.525146	0.110843	GLASS
CD402	-0.0800418	0.137292	-0.0971732	0.581548	0.26665	0.0359986	0.65211	0.553158	0.381887	0.0839143	GLASS
CD40LG2	-0.0109209	0.146069	-0.0713227	0.130339	-0.0567964	0.230215	0.247297	0.216841	0.122235	-0.0128021	GLASS
CD2762	0.14313	0.35375	0.185319	0.651436	0.706832	-0.0497281	0.629683	0.600551	0.471371	0.192224	GLASS
TGFB12	0.211534	0.232328	0.00463228	0.667232	0.527163	-0.0364169	0.731076	0.772276	0.613962	0.374629	GLASS
IL22	-0.257448	-0.0307465	0.118997	0.00604574	-0.0145872	-0.0807637	0.131045	0.00759449	0.0816644	-0.112075	GLASS
IFNG2	-0.219766	0.140839	-0.0108329	-0.0529772	-0.119089	-0.0463001	0.208398	-0.0270566	-0.0128815	-0.257934	GLASS
VEGFA2	0.0157651	0.388055	0.300181	0.40512	0.521666	-0.14077	0.343167	0.333531	0.317286	0.0777483	GLASS
IL42	-0.0435621	0.002601	0.154821	-0.0868023	-0.0427874	-0.0936322	0.103495	-0.0234352	0.154919	-0.104549	GLASS
IL1A2	0.0195364	0.322663	0.215957	0.224639	0.141098	-0.22115	0.404584	0.0406135	0.222845	0.0407041	GLASS
TNFSF42	-0.00217846	0.423771	0.0589613	0.322614	0.286323	-0.121164	0.340156	0.213242	0.182974	-0.109484	GLASS
ARG12	0.245394	0.277831	-0.125731	-0.0759571	-0.0979664	0.170309	-0.0971681	0.0495366	-0.0934979	-0.0396857	GLASS
CD2742	0.149676	1	0.0594388	0.271356	0.224678	0.0589822	0.297945	0.363541	0.167592	-0.173573	GLASS
CD802	0.216017	0.476042	-0.00544442	0.232869	0.215605	0.103542	0.350631	0.380224	0.102963	-0.0438273	GLASS
KIR2DL12	0.0466371	0.076872	0.0387963	0.097996	0.065881	0.0773155	0.126148	0.105634	0.0215338	-0.074293	GLASS
IL1B2	-0.031321	0.250408	0.166152	0.234482	0.264705	-0.140882	0.441454	0.124043	0.125619	0.0295016	GLASS
TNFSF92	0.0279405	0.0658046	-0.250768	0.341254	-0.0105195	-0.0929051	0.465433	0.373248	0.483321	0.350508	GLASS
CD702	-0.161759	0.231977	0.0848609	0.322064	0.244005	-0.322791	0.567949	0.285564	0.346086	-0.0357348	GLASS
ADORA2A2	-0.0157066	-0.0537256	0.132871	0.441429	0.244536	0.0805448	0.524924	0.307842	0.428477	0.262026	GLASS
IDO12	-0.0610016	0.368973	0.173055	0.198007	0.141422	-0.00896488	0.31461	0.214648	0.112936	-0.156204	GLASS
VTCN12	0.0833748	0.0981724	0.36568	0.131297	0.190725	0.262321	0.0792533	-0.0147714	-0.0504438	0.104358	GLASS
IL2RA2	0.013123	0.472848	0.0595817	0.414556	0.25389	0.00583479	0.488792	0.474692	0.293741	-0.18198	GLASS
HAVCR22	0.311154	0.324319	-0.0631823	0.461192	0.390136	-0.0281039	0.5881	0.595343	0.322096	0.267745	GLASS
EDNRB2	0.389258	0.193939	0.224615	0.0524747	0.228205	0.141007	-0.0450513	0.00180551	-0.102688	0.255312	GLASS
IL102	-0.00259325	0.263807	-0.191984	0.384672	0.140105	0.0338551	0.492203	0.346327	0.212849	0.0346673	GLASS
TLR42	0.337717	0.356853	-0.221234	0.374374	0.26473	0.28824	0.240412	0.426284	0.0825517	0.276277	GLASS
ENTPD12	0.265162	0.352513	-0.158885	0.533803	0.459463	0.266549	0.423395	0.549777	0.156919	0.151582	GLASS
CXCL92	0.0329525	0.353809	0.193801	0.109736	0.0714506	0.122214	0.309919	0.162154	0.166532	-0.0978938	GLASS
CD272	-0.0799223	-0.112239	0.226065	0.114616	-0.0433343	-0.0860133	0.411415	0.106766	0.366355	0.137392	GLASS
GZMA2	-0.0744548	0.128993	0.137958	0.0748138	-0.0453714	-0.0949707	0.397053	0.122287	0.18737	-0.110049	GLASS
TNFRSF142	0.164068	0.25946	-0.112656	0.71335	0.469035	-0.0865423	0.763806	0.759822	0.624662	0.381063	GLASS
ICOSLG2	0.296058	0.193663	-0.18932	0.617672	0.455288	0.0410875	0.603444	0.710028	0.584997	0.50252	GLASS
ITGB22	0.35106	0.341861	-0.102788	0.56787	0.429495	-0.00894388	0.782457	0.791687	0.54454	0.341694	GLASS
CTLA42	-0.0318088	0.210486	0.00488723	0.246875	0.122338	0.0410186	0.484033	0.354105	0.349341	0.0111409	GLASS
ICOS2	2.09413e-05	0.310344	0.0502103	0.207399	0.0385495	0.0407728	0.474553	0.293521	0.263059	-0.0645307	GLASS
IL12A2	0.126065	0.229279	0.110447	0.0887804	0.0963893	0.0341758	0.0657037	0.130471	0.0782125	0.234884	GLASS
IL132	-0.0955526	0.0444469	0.105126	0.198096	0.0456267	-0.0106931	0.284515	0.20071	0.24708	0.120351	GLASS
CXCL102	-0.0897525	0.318738	0.295347	0.194026	0.16946	-0.0552074	0.351024	0.110979	0.120983	-0.085305	GLASS
VEGFB2	0.155221	0.0812931	0.202865	0.463221	0.376863	-0.156671	0.639324	0.421541	0.524697	0.408853	GLASS
SELP2	0.0716328	0.187933	-0.174399	0.200942	-0.0369573	0.280633	0.166854	0.215786	0.198079	0.0364681	GLASS
CD282	0.0382572	0.423764	-0.123817	0.541178	0.345002	0.131875	0.535872	0.556825	0.339349	0.0448902	GLASS
PRF12	0.062311	0.285054	0.00921228	0.49751	0.332438	-0.0491984	0.713087	0.502099	0.390716	0.0767881	GLASS
TIGIT2	0.0755473	0.119422	-0.0934473	0.174868	0.00319972	0.256823	0.183107	0.196067	0.0862255	0.0190066	GLASS
BTLA2	0.0664122	0.285243	-0.0147091	0.273136	0.146298	0.0830157	0.150276	0.172776	0.00657031	0.0333063	GLASS
BTN3A22	0.19244	0.261603	0.0231474	0.533876	0.45611	-0.0519728	0.499789	0.5055	0.436181	0.396455	GLASS
TNFRSF42	0.280754	0.154497	0.0242219	0.572977	0.431361	-0.00635838	0.673752	0.580324	0.520621	0.366216	GLASS
TNFRSF182	0.149218	0.228762	0.0660315	0.559538	0.379394	-0.0714646	0.659269	0.552491	0.533359	0.273819	GLASS
IFNA22	0.00681986	0.0346005	-0.284752	-0.0362062	-0.158554	0.100739	-0.190322	-0.00528215	0.0285602	0.0675253	GLASS
PDCD12	0.100097	0.099254	-0.128953	0.468938	0.243894	0.0238465	0.614553	0.536629	0.516446	0.305639	GLASS
HMGB12	0.126124	0.0941513	0.679885	-0.0548449	0.252618	0.00681422	0.0176162	-0.178066	0.0212653	0.0588463	GLASS
PDCD1LG22	-0.0045312	0.476006	0.167588	0.283764	0.228484	-0.256114	0.446665	0.204897	0.224717	-0.115274	GLASS
IFNA12	-0.00894873	0.0230583	-0.17972	-0.108476	-0.166826	0.263588	-0.152358	-0.0913171	-0.0883024	0.00616831	GLASS
MICB2	0.0117672	0.279533	-0.058665	0.518198	0.437149	0.115692	0.383008	0.403196	0.143524	0.0533008	GLASS
MICA2	-0.040955	0.227717	-0.269104	0.596504	0.287351	-0.0453468	0.413043	0.504852	0.325822	0.0356013	GLASS
TNF2	-0.0684666	-0.042684	0.0377729	0.133772	0.107634	-0.0850299	0.410911	0.137651	0.186537	0.149882	GLASS
KIR2DL32	0.0269848	0.0132435	-0.0517115	0.103402	-0.0260511	0.0989811	0.267866	0.176378	0.0895176	0.004335	GLASS
CX3CL13	0.171737	0.181273	-0.349165	0.134701	0.00267618	-0.172537	0.0844382	0.0888062	0.0410656	0.161094	GSE121720
SLAMF73	-0.232336	0.386754	-0.100495	0.119259	-0.0331908	-0.120428	0.580793	0.326586	0.251038	-0.251715	GSE121720
BTN3A13	-0.274416	0.329724	0.0590298	-0.212403	0.10917	0.0114122	0.123135	0.0111046	-0.033806	-0.179919	GSE121720
TNFRSF93	-0.180289	0.478667	-0.217509	0.437879	-0.14313	-0.321603	0.626257	0.507213	0.354333	-0.267526	GSE121720
LAG33	-0.0819773	-0.0354671	0.109662	-0.0190409	-0.0163955	0.272694	0.145775	0.24384	0.0440186	-0.106463	GSE121720
ICAM13	-0.313729	0.730844	-0.375496	0.303639	-0.105355	-0.499154	0.802332	0.529669	0.25959	-0.438186	GSE121720
CD403	-0.0356517	0.535882	-0.26285	0.338706	-0.0674582	-0.152665	0.724692	0.545603	0.255468	-0.152604	GSE121720
CD40LG3	-0.184903	0.54591	-0.170999	0.23818	-0.0102433	-0.17389	0.336799	0.257436	0.288443	-0.072626	GSE121720
CD2763	-0.213018	0.300994	-0.200898	0.389154	0.0582916	-0.38497	0.553293	0.564367	0.389154	-0.46827	GSE121720
TGFB13	-0.0151035	0.285306	-0.362084	0.575564	-0.0777323	-0.41813	0.698976	0.863299	0.596173	-0.230613	GSE121720
IL23	-0.333709	0.326809	-0.0840964	0.229782	0.0824519	-0.190636	0.310363	0.179737	0.214046	-0.272604	GSE121720
IFNG3	-0.194564	0.21757	-0.0333987	0.103033	0.0401833	-0.0336763	0.217446	0.0654097	0.151081	0.0280019	GSE121720
VEGFA3	-0.162263	0.126273	0.15162	0.0960657	0.270848	-0.141653	0.154326	-0.0485712	0.0105509	-0.499462	GSE121720
IL43	-0.219615	0.148102	-0.112549	0.0654181	0.0865998	-0.214712	0.0712754	0.115001	0.228061	-0.0795165	GSE121720
IL1A3	-0.214679	0.578455	-0.383863	0.0672737	-0.234181	-0.174198	0.517611	0.253007	0.0153496	-0.0377434	GSE121720
TNFSF43	-0.205205	0.426682	-0.269864	0.140546	-0.128734	-0.032268	0.307576	0.391122	0.233628	-0.059645	GSE121720
ARG13	0.023778	0.125165	0.0473407	0.279092	0.0670276	-0.0626596	0.0512781	0.194685	0.386693	-0.12332	GSE121720
CD2743	-0.359254	1	-0.413024	0.216279	-0.0041527	-0.379864	0.540927	0.317789	0.0906518	-0.31742	GSE121720
CD803	-0.123012	0.528254	-0.236642	-0.0317143	-0.0546618	-0.116675	0.603371	0.345843	0.0600141	-0.204159	GSE121720
KIR2DL13	-0.0630681	0.0779076	0.0682696	0.261184	-0.0183964	0.0477696	0.142544	0.188363	0.0647509	-0.254835	GSE121720
IL1B3	-0.2228	0.464579	-0.126826	-0.0187333	-0.173706	-0.0346058	0.555016	0.341905	0.130948	-0.12535	GSE121720
TNFSF93	-0.0263619	0.407795	-0.206435	0.296379	-0.223846	-0.117598	0.468886	0.355379	0.426866	-0.0930512	GSE121720
CD703	-0.188898	0.51217	-0.149697	0.213083	-0.122988	-0.112096	0.544417	0.284901	0.201145	-0.155789	GSE121720
ADORA2A3	-0.00206097	-0.281799	0.186687	-0.104002	0.150943	0.440463	-0.176597	-0.0119659	-0.183857	0.139623	GSE121720
IDO13	-0.401273	0.570088	-0.033806	0.163309	0.207358	-0.184657	0.421576	0.194623	0.13181	-0.38374	GSE121720
VTCN13	0.387739	-0.254668	0.0608754	-0.0598911	-0.127319	0.396967	-0.120982	-0.0927435	-0.266049	0.183611	GSE121720
IL2RA3	-0.0210711	0.277985	0.0223015	0.378326	-0.104925	-0.0732413	0.521179	0.415116	0.324126	-0.306838	GSE121720
HAVCR23	-0.125104	0.559322	-0.330401	0.231967	-0.178197	-0.233874	0.680212	0.493802	0.157341	-0.0376204	GSE121720
EDNRB3	0.154696	-0.266419	0.0434649	-0.178258	0.00581377	-0.0455566	-0.433388	-0.271771	-0.215602	0.401766	GSE121720
IL103	0.0079055	0.391861	-0.213326	0.31945	-0.223354	-0.111446	0.678058	0.504445	0.25959	-0.017872	GSE121720
TLR43	0.0466025	0.337599	-0.369098	0.102833	-0.397275	0.130272	0.32431	0.327878	-0.0117814	0.39629	GSE121720
ENTPD13	0.0737949	0.22323	-0.195177	0.233997	-0.132609	0.0314682	0.41001	0.591252	0.325418	0.0426651	GSE121720
CXCL93	-0.217571	0.529853	-0.0544157	0.209573	0.185764	-0.0786551	0.470793	0.257682	0.207789	-0.374266	GSE121720
CD273	-0.0306069	0.339691	-0.155003	0.357716	-0.136485	-0.125227	0.470485	0.267834	0.251653	-0.0750254	GSE121720
GZMA3	-0.0835769	0.365837	-0.0836999	0.172229	-0.0191024	0.14356	0.468086	0.264327	0.132302	0.0362054	GSE121720
TNFRSF143	-0.365837	0.511028	-0.375619	0.422498	-0.110585	-0.554031	0.727214	0.601157	0.484327	-0.35464	GSE121720
ICOSLG3	0.059522	0.502907	-0.398074	0.261189	-0.254606	-0.203728	0.691962	0.612784	0.355994	-0.108801	GSE121720
ITGB23	-0.0731182	0.46544	-0.377957	0.48525	-0.20582	-0.387677	0.847427	0.726107	0.354702	-0.0204559	GSE121720
CTLA43	-0.241995	0.437879	-0.216156	0.175428	-0.172783	-0.0939125	0.40152	0.305362	0.328371	-0.232582	GSE121720
ICOS3	-0.193919	0.513343	-0.0782872	0.243536	0.00215328	-0.0107972	0.461695	0.210099	0.207023	-0.177338	GSE121720
IL12A3	-0.0829616	0.0568766	0.0730567	-0.280753	0.505737	0.00126119	-0.280322	-0.265311	-0.229875	-0.0462334	GSE121720
IL133	-0.117139	0.104403	-0.00664442	-0.112832	0.179553	0.103327	-0.0466955	0.010182	-0.25418	-0.0861006	GSE121720
CXCL103	-0.301978	0.652465	-0.0321449	0.098342	0.218616	-0.241625	0.549048	0.271771	0.218001	-0.443354	GSE121720
VEGFB3	-0.294165	0.176966	-0.383555	0.288443	0.0101203	-0.381341	0.3902	0.468701	0.349411	-0.0941585	GSE121720
SELP3	-0.0157802	0.105048	0.092559	0.493986	-0.0519548	-0.0145498	0.283891	0.312683	0.360854	-0.174136	GSE121720
CD283	-0.115322	0.336061	-0.0358362	0.227352	-0.119382	0.0339291	0.415977	0.261312	0.189025	-0.281553	GSE121720
PRF13	-0.0526931	0.419914	-0.263835	0.464271	-0.121166	-0.141653	0.668953	0.507829	0.310714	-0.277615	GSE121720
TIGIT3	-0.0816082	0.339937	-0.240887	0.224584	-0.0916977	-0.0242087	0.423606	0.321972	0.326833	-0.00679812	GSE121720
BTLA3	-0.305669	0.442247	-0.1104	0.155249	-0.0126427	-0.161832	0.205635	0.154634	-0.00224553	-0.249808	GSE121720
BTN3A23	-0.163247	0.407918	-0.0547848	-0.0495555	0.0538005	-0.0513396	0.254299	0.201636	0.0800701	-0.194869	GSE121720
TNFRSF43	0.166446	-0.055277	-0.0044603	0.117475	0.0379895	-0.0153496	0.30653	0.0151035	0.0924975	0.1403	GSE121720
TNFRSF183	0.055154	0.217078	-0.0540466	0.289366	0.0395275	-0.119936	0.389277	0.210865	0.0758252	-0.193023	GSE121720
IFNA23	-0.0839114	0.0311158	-0.0242592	-0.213794	-0.13958	0.113917	-0.0124724	0.0553097	0.282262	0.0685004	GSE121720
PDCD13	0.0414704	0.195222	-0.0835874	0.301746	-0.1052	-0.193621	0.510114	0.298544	0.317632	-0.00729658	GSE121720
HMGB13	0.107078	-0.464456	0.509367	-0.311329	0.211788	0.297056	-0.700514	-0.649389	-0.391922	0.172844	GSE121720
PDCD1LG23	-0.393829	0.745117	-0.293057	0.260143	0.0321449	-0.395552	0.52407	0.460273	0.275032	-0.304808	GSE121720
IFNA13	-0.150957	-0.0637359	0.0593034	-0.0640934	0.198357	-0.110993	-0.132012	-0.0694554	0.13959	-0.175265	GSE121720
MICB3	-0.163124	0.622505	0.0304839	0.286413	-0.00944354	-0.0889292	0.502476	0.321234	0.171491	-0.201575	GSE121720
MICA3	-0.299148	0.584484	-0.128426	0.421699	-0.0613061	-0.355071	0.536375	0.461257	0.429327	-0.273678	GSE121720
TNF3	-0.101418	0.250361	-0.117414	-0.0684426	-0.154142	0.072626	0.319142	0.311083	0.223846	0.223969	GSE121720
KIR2DL33	-0.136137	0.313547	-0.118755	0.184755	-0.0521777	0.091816	0.255757	0.231641	-0.0658395	-0.298731	GSE121720
CX3CL14	0.303787	0.0418958	-0.0254607	0.0821334	0.047626	0.276437	-0.100856	-0.00224592	-0.104949	0.428424	GSE147352
SLAMF74	-0.201	0.223554	-0.144904	0.0927233	-0.0153647	-0.164152	0.563875	0.650364	0.222966	-0.276081	GSE147352
BTN3A14	0.203455	0.273771	0.299253	0.0233198	0.287289	0.155745	0.21225	0.364993	0.089207	0.167142	GSE147352
TNFRSF94	-0.2856	0.456587	-0.0482652	0.345669	0.19346	-0.265332	0.627426	0.452827	0.337688	-0.459191	GSE147352
LAG34	-0.0685739	-0.0879266	0.0965535	-0.0512573	0.123777	0.184963	0.0945594	0.22497	0.051782	-0.0408883	GSE147352
ICAM14	-0.440452	0.621909	-0.161622	0.364258	0.204441	-0.376936	0.762353	0.626086	0.438311	-0.617879	GSE147352
CD404	-0.0548256	0.435729	-0.220478	0.282167	0.0447085	-0.106356	0.718295	0.686831	0.24109	-0.341191	GSE147352
CD40LG4	-0.0546206	0.271202	-0.235937	0.0501044	-0.193021	-0.140071	0.373197	0.382909	0.304463	-0.160843	GSE147352
CD2764	-0.312245	0.314135	0.230364	0.236955	0.476344	-0.347739	0.481046	0.360165	0.235213	-0.563767	GSE147352
TGFB14	-0.211494	0.503757	-0.215167	0.341002	0.180807	-0.201272	0.740418	0.78095	0.324923	-0.411234	GSE147352
IL24	-0.036523	0.133836	-0.0261523	-0.0440654	-0.110881	0.023037	0.0651348	-0.00040991	-0.0675123	-0.0674713	GSE147352
IFNG4	-0.064079	0.00808557	-0.0380235	0.115887	-0.0307572	0.215461	0.157508	0.178435	0.206129	-0.0253965	GSE147352
VEGFA4	-0.305592	0.226565	0.324651	0.218778	0.480395	-0.169724	0.24724	0.0940137	0.197935	-0.465933	GSE147352
IL44	-0.0709965	0.100674	0.0586992	-0.0660366	0.149904	0.159619	-0.0149207	0.0443523	0.138468	0.01365	GSE147352
IL1A4	-0.217938	0.415285	-0.188174	0.328051	0.0254187	-0.279396	0.502078	0.396436	0.144578	-0.310818	GSE147352
TNFSF44	0.0885353	0.341757	-0.0345493	0.273225	0.020822	-0.085156	0.334285	0.47901	0.157361	-0.0965954	GSE147352
ARG14	-0.213817	0.16815	-0.129572	0.232333	-0.120198	-0.0780651	0.0916932	0.0739386	0.168573	-0.063252	GSE147352
CD2744	-0.249381	1	-0.116095	0.244805	0.188447	-0.286554	0.520003	0.432664	0.265123	-0.370052	GSE147352
CD804	-0.2799	0.490282	-0.150497	0.15671	0.117208	-0.237794	0.63931	0.710214	0.226313	-0.497439	GSE147352
KIR2DL14	-0.121702	0.179254	0.0243897	-0.0145518	0.13982	-0.131007	0.195609	0.102478	0.201758	-0.391669	GSE147352
IL1B4	-0.156857	0.331724	-0.211557	0.275345	0.0641451	-0.208052	0.537299	0.390601	0.180912	-0.179526	GSE147352
TNFSF94	0.207426	0.132911	-0.100942	0.216074	-0.170903	0.205873	0.132995	0.143427	0.269453	0.186667	GSE147352
CD704	-0.324181	0.268106	-0.201498	0.323323	0.0057062	-0.293419	0.49719	0.46173	0.233053	-0.465248	GSE147352
ADORA2A4	0.145145	-0.177889	0.0620041	0.19275	-0.0126359	0.304668	-0.0780824	0.0264053	0.0654884	0.125876	GSE147352
IDO14	-0.201135	0.40149	-0.0174001	0.0787437	0.00443448	-0.17759	0.433587	0.407149	0.247064	-0.293668	GSE147352
VTCN14	0.249947	-0.195027	0.149192	0.0173454	-0.036447	0.214346	-0.060904	0.084342	0.00112745	0.207906	GSE147352
IL2RA4	-0.330914	0.269276	-0.135609	0.259598	0.1859	-0.19162	0.607863	0.6099	0.337947	-0.533451	GSE147352
HAVCR24	-0.0451702	0.556526	-0.268838	0.309223	-0.0130557	-0.189644	0.742244	0.787834	0.206981	-0.265963	GSE147352
EDNRB4	0.326603	-0.153415	0.144599	-0.0683221	0.14695	-0.00667478	-0.173125	-0.139016	-0.400424	0.370325	GSE147352
IL104	-0.134004	0.322749	-0.283633	0.288743	-0.0638894	-0.0325125	0.65881	0.647895	0.302476	-0.270132	GSE147352
TLR44	0.227404	0.326917	-0.259498	0.332333	-0.24661	0.176966	0.402586	0.517275	0.213467	0.177658	GSE147352
ENTPD14	0.175266	0.347886	-0.111435	0.312057	0.045695	-0.027035	0.474665	0.667772	0.237836	-0.109588	GSE147352
CXCL94	0.0427251	0.302193	-0.0238761	0.210509	0.0620884	0.0837921	0.456176	0.557337	0.269732	-0.0722895	GSE147352
CD275	0.0131478	0.183519	-0.149509	0.349008	-0.0640796	0.17963	0.450016	0.498422	0.244143	-0.0711925	GSE147352
GZMA4	0.0643344	0.299168	-0.0980805	0.21456	-0.0984805	0.0272411	0.522107	0.600756	0.206645	-0.125785	GSE147352
TNFRSF144	-0.340729	0.453235	-0.109084	0.428571	0.108434	-0.221506	0.618152	0.789304	0.466269	-0.363713	GSE147352
ICOSLG4	-0.139142	0.389761	-0.242601	0.198165	-0.0494312	-0.120944	0.530058	0.639331	0.265984	-0.233198	GSE147352
ITGB24	-0.183473	0.482222	-0.2307	0.320243	0.0536082	-0.220457	0.792536	0.848642	0.32486	-0.392469	GSE147352
CTLA44	0.00715163	0.341688	-0.25194	0.269487	-0.0736755	-0.0257206	0.540996	0.579535	0.329101	-0.116912	GSE147352
ICOS4	-0.0997654	0.282539	-0.307152	0.270589	-0.2084	-0.00264364	0.55074	0.608847	0.33958	-0.242426	GSE147352
IL12A4	0.205806	0.0916838	0.206561	0.0761303	0.129885	0.0723941	-0.167205	-0.0150288	-0.111897	0.313883	GSE147352
IL134	0.0277079	0.124851	0.120763	0.214557	0.12148	0.119222	0.0825029	0.146502	0.0381853	0.0354776	GSE147352
CXCL104	-0.0881785	0.348201	0.0570715	0.0531044	0.231854	-0.153457	0.386697	0.306515	0.158348	-0.204966	GSE147352
VEGFB4	-0.159775	0.280467	0.182633	0.236451	0.363776	-0.133643	0.355338	0.491331	0.23261	-0.0443516	GSE147352
SELP4	-0.00708993	-0.0480034	-0.0684276	0.236916	-0.225143	0.277808	0.165085	0.123109	0.142991	0.0410219	GSE147352
CD284	-0.275456	0.317961	-0.00862702	0.2535	0.108562	-0.0909931	0.573708	0.624252	0.364497	-0.444302	GSE147352
PRF14	-0.217014	0.583687	-0.135658	0.344801	0.154087	-0.238907	0.737207	0.6548	0.175287	-0.514777	GSE147352
TIGIT4	0.0517307	0.164454	0.00638495	0.304692	0.0328909	0.0530329	0.350983	0.483471	0.188146	-0.013757	GSE147352
BTLA4	0.0314009	0.281327	-0.0224592	0.166135	-0.0116494	-0.0638092	0.268629	0.183179	0.0885983	-0.142773	GSE147352
BTN3A24	0.0632635	0.271714	0.21882	0.0474791	0.320746	-0.058016	0.346837	0.356492	0.104761	0.0362075	GSE147352
TNFRSF44	-0.0179883	0.328597	0.122623	0.226586	0.263885	-0.0886613	0.254439	0.259624	0.225221	-0.222997	GSE147352
TNFRSF184	-0.261691	0.179312	-0.151845	0.139371	0.0324017	-0.0468071	0.215462	0.159919	0.348187	-0.379454	GSE147352
IFNA24	0.220315	-0.103457	-0.342457	-0.0472231	-0.482824	0.259293	-0.146621	-0.0374211	0.11234	0.333727	GSE147352
PDCD14	0.00480368	0.157336	-0.0695581	0.410154	0.0042958	0.00730075	0.550307	0.592927	0.179641	-0.184106	GSE147352
HMGB14	0.227908	-0.0567986	0.646803	0.0312329	0.48686	0.189014	-0.277486	-0.0945804	-0.202804	0.177323	GSE147352
PDCD1LG24	-0.168969	0.690462	-0.131061	0.312938	0.135616	-0.331703	0.538726	0.553041	0.180492	-0.295726	GSE147352
IFNA14	0.127527	-0.189849	0.0016816	0.10625	-0.188339	0.0504823	0.00291706	-0.107314	0.0620133	0.0614985	GSE147352
MICB4	-0.164813	0.311301	0.159901	0.323601	0.320956	-0.170879	0.474497	0.50445	0.396184	-0.40649	GSE147352
MICA4	-0.277066	0.433903	-0.210088	0.532387	0.0281894	-0.330675	0.509529	0.422337	0.279627	-0.37404	GSE147352
TNF4	0.162767	-0.00669581	-0.282043	0.196068	-0.223543	0.205964	0.224666	0.338243	0.0227322	0.151485	GSE147352
KIR2DL34	-0.12245	0.206864	0.0738661	0.0721785	0.00795132	-0.0292089	0.146596	0.0640649	0.0386856	-0.183529	GSE147352
CX3CL15	0.102702	0.138832	-0.11155	0.0221083	0.123491	-0.0174294	-0.0262188	0.11941	0.145203	0.175229	TCGA
SLAMF75	0.0922103	-0.000333506	-0.0570821	0.201314	-0.192739	0.0172487	0.503319	0.235982	0.0848107	-0.167845	TCGA
BTN3A15	0.0678003	0.277916	-0.0212573	-0.0705899	0.125357	-0.126359	0.172715	0.134262	-0.0249177	0.112191	TCGA
TNFRSF95	-0.162365	0.225621	-0.214055	0.320968	-0.111802	-0.126647	0.581433	0.336335	0.236382	-0.339102	TCGA
LAG35	0.0271454	-0.10767	0.156105	0.0385306	0.0627287	0.340766	0.114938	0.0766653	-0.026554	0.0300205	TCGA
ICAM15	-0.280837	0.474796	-0.238917	0.447626	0.109589	-0.322011	0.566837	0.505984	0.290898	-0.377313	TCGA
CD405	-0.0208302	0.1938	-0.207876	0.325884	-0.115748	-0.106234	0.610521	0.43238	0.31328	-0.393772	TCGA
CD40LG5	-0.00722054	0.198353	-0.221886	0.144638	-0.175802	-0.175373	0.400196	0.264345	0.245988	-0.186206	TCGA
CD2765	-0.274396	0.319359	0.109194	0.267204	0.394697	-0.235463	0.173477	0.23109	0.122998	-0.335571	TCGA
TGFB15	-0.0524754	0.37593	-0.252618	0.440233	0.0120966	-0.257698	0.613606	0.591063	0.347672	-0.365708	TCGA
IL25	-0.0242597	0.0691533	-0.1245	0.0319424	-0.094692	-0.106014	0.218305	0.100308	0.0838328	-0.0743523	TCGA
IFNG5	-0.0347254	0.120961	0.0100808	0.161087	0.0147714	0.0209608	0.203755	0.0174022	0.189987	-0.10696	TCGA
VEGFA5	-0.194299	0.155415	0.165062	0.0598947	0.26541	-0.126267	-0.0371473	0.0332997	0.0247796	-0.124427	TCGA
IL45	-0.0976745	0.141183	-0.014601	-0.0093508	0.117335	-0.200528	-0.0449573	-0.111529	-0.0129607	-0.161887	TCGA
IL1A5	-0.191648	0.283894	-0.317335	0.151484	-0.2538	-0.176003	0.585231	0.283937	0.0875939	-0.283245	TCGA
TNFSF45	-0.168062	0.191309	-0.148252	0.417249	-0.0646805	-0.0478983	0.397317	0.297091	0.234379	-0.321422	TCGA
ARG15	-0.0171008	0.0964046	-0.101708	0.256404	-0.101048	0.0686004	0.105953	0.0987687	0.0929956	-0.0579479	TCGA
CD2745	-0.271551	1	-0.212072	0.106204	0.167433	-0.396483	0.310888	0.189528	0.0690226	-0.259663	TCGA
CD805	-0.0221856	0.300474	-0.0713967	0.144648	-0.0585427	-0.0939946	0.577907	0.408003	0.0708463	-0.146422	TCGA
KIR2DL15	0.148677	-0.0058614	0.099722	0.233109	0.0032204	0.202908	0.127046	0.087825	-0.0494096	0.0233941	TCGA
IL1B5	-0.112349	0.321659	-0.186601	0.116164	-0.13346	-0.142565	0.639354	0.363924	0.0543943	-0.212203	TCGA
TNFSF95	-0.0802533	-0.0510593	-0.158701	0.145949	-0.289408	0.110128	0.405597	0.261727	0.116837	-0.130144	TCGA
CD705	-0.277801	0.138464	-0.170517	0.307326	-0.0669049	-0.116433	0.443456	0.311628	0.345349	-0.415461	TCGA
ADORA2A5	0.128904	-0.114161	0.0940202	0.0216401	0.126411	0.351328	-0.117741	0.0739529	-0.0501747	0.0739529	TCGA
IDO15	-0.120547	0.2389	-0.202862	0.140896	0.00161332	-0.284707	0.343526	0.244397	0.126165	-0.324692	TCGA
VTCN15	0.337124	-0.365643	0.46037	-0.108662	-0.0140549	0.61046	-0.0693036	-0.0169776	-0.113681	0.182067	TCGA
IL2RA5	-0.221647	0.223966	-0.214747	0.450954	-0.0418213	-0.22463	0.48805	0.422161	0.344889	-0.459343	TCGA
HAVCR25	0.0183954	0.24257	-0.32044	0.173214	-0.334137	-0.154071	0.709081	0.477779	0.0650008	-0.247134	TCGA
EDNRB5	0.389918	-0.0250655	0.21704	-0.336254	-0.00770514	0.0379063	-0.404638	-0.184751	-0.291482	0.420791	TCGA
IL105	-0.211362	0.134595	-0.359886	0.260491	-0.309604	-0.192012	0.636767	0.365896	0.209149	-0.39798	TCGA
TLR45	0.119643	0.0507668	-0.130243	0.154324	-0.330749	0.240878	0.260044	0.276729	0.242321	0.0760114	TCGA
ENTPD15	0.17972	0.163331	-0.112339	0.140416	-0.119993	0.0551796	0.377701	0.359439	-0.0118929	-0.167911	TCGA
CXCL95	0.0736686	0.177134	-0.0215826	0.161836	0.00270912	-0.0813935	0.345547	0.180374	0.130936	-0.128705	TCGA
CD277	-0.0796685	0.0427561	-0.12311	0.17373	-0.118426	0.126103	0.265269	0.239833	0.177486	0.0111798	TCGA
GZMA5	-0.0579002	0.154729	-0.255957	0.329279	-0.198448	-0.0957425	0.568049	0.244322	0.190606	-0.279729	TCGA
TNFRSF145	-0.157761	0.45101	-0.210462	0.246596	-0.0471903	-0.23158	0.472016	0.412465	0.338781	-0.218847	TCGA
ICOSLG5	0.113289	0.0974726	-0.068124	0.127759	-0.075361	0.126775	0.359798	0.272309	0.0290775	-0.0419298	TCGA
ITGB25	-0.000915087	0.313077	-0.284595	0.367226	-0.20314	-0.16612	0.815277	0.719369	0.311697	-0.240408	TCGA
CTLA45	-0.0671334	0.131397	-0.181319	0.318519	-0.17308	0.0765997	0.489034	0.356532	0.215889	-0.152437	TCGA
ICOS5	-0.0912594	0.204953	-0.160106	0.288269	-0.152154	-0.132288	0.507689	0.301772	0.261592	-0.213968	TCGA
IL12A5	0.13585	0.177309	0.257976	-0.175874	0.237469	-0.0695976	-0.234026	-0.210235	-0.215276	0.121616	TCGA
IL135	0.12982	-0.0705029	0.111119	-0.245293	-0.0955878	0.235463	-0.276001	-0.0934824	-0.0646767	0.0651665	TCGA
CXCL105	-0.0573022	0.293191	-0.14541	0.0568126	0.0515965	-0.291965	0.326979	0.153013	0.0546407	-0.138244	TCGA
VEGFB5	-0.083848	0.100957	0.0805359	0.0268234	0.174218	-0.288621	-0.0575684	0.0294553	0.0124974	0.130121	TCGA
SELP5	-0.0452911	0.0366246	-0.0526029	0.334748	-0.138529	0.0875718	0.278069	0.223207	0.196824	-0.188327	TCGA
CD285	0.033837	0.033101	-0.127743	0.270155	-0.0862666	-0.0219474	0.461286	0.287356	0.27562	-0.274622	TCGA
PRF15	-0.105071	0.318945	-0.0811241	0.452433	0.0635502	-0.190908	0.590225	0.384148	0.291335	-0.377892	TCGA
TIGIT5	0.112387	0.118784	-0.0442907	0.21732	-0.175722	0.132972	0.360815	0.337679	0.337281	0.0165226	TCGA
BTLA5	0.11332	0.0716762	0.0189689	-0.0127965	-0.203105	0.0635044	0.049617	0.101692	0.123774	0.0693531	TCGA
BTN3A25	-0.00857751	0.400274	0.000310505	0.0134766	0.145343	-0.177118	0.261267	0.207377	0.0819849	0.106464	TCGA
TNFRSF45	0.0908138	-0.0334968	-0.0615869	0.172942	0.137434	0.0484142	0.069913	0.0572661	0.192837	-0.0991137	TCGA
TNFRSF185	-0.235404	0.224653	-0.161188	0.340838	0.0941752	-0.123389	0.434542	0.221601	0.133825	-0.370909	TCGA
IFNA25	0.0403104	-0.0315175	0.0607541	-0.0454762	-0.0514458	0.0415413	-0.058404	-0.0780899	0.0184051	0.100991	TCGA
PDCD15	0.0351791	0.0710729	0.044491	0.21519	-0.0969665	0.0923943	0.411328	0.339619	0.18068	-0.0631049	TCGA
HMGB15	0.0764024	-0.131594	0.418018	-0.267099	0.295253	0.0900055	-0.361259	-0.330471	-0.344413	0.161819	TCGA
PDCD1LG25	-0.147254	0.624584	-0.251087	0.273923	-0.0764238	-0.305989	0.509487	0.354977	0.126008	-0.217631	TCGA
IFNA15	-0.0171855	-0.0891551	0.00995483	-0.00113446	-0.0531366	0.00764737	-0.136374	-0.098727	-0.0755994	0.14426	TCGA
MICB5	-0.0719666	0.268153	0.0262845	0.239068	0.0711945	-0.0136212	0.408686	0.415497	0.183936	-0.132205	TCGA
MICA5	-0.311355	0.38953	-0.248087	0.483641	0.115262	-0.294275	0.281441	0.21864	0.1862	-0.277406	TCGA
TNF5	0.0474942	-0.0419807	-0.260097	0.11871	-0.324145	0.119738	0.383477	0.229585	0.0326162	-0.118112	TCGA
KIR2DL35	0.0293173	0.164359	0.0324179	0.198057	0.100238	0.0820503	0.0673765	0.139091	0.100499	-0.0227328	TCGA

## Sheet: Fig.4B
	rcor	pcor	cohort	cell	symbol
Angiogenic markers	-0.0225552	0.781275	TCGA	Angiogenic markers	APCDD1
CCR	-0.233472	0.00356725	TCGA	CCR	APCDD1
Checkpoint	-0.172938	0.0319679	TCGA	Checkpoint	APCDD1
Cytolytic activity	-0.161218	0.0457764	TCGA	Cytolytic activity	APCDD1
HLA	-0.0332964	0.681847	TCGA	HLA	APCDD1
IFNG	0.0743587	0.359395	TCGA	IFNG	APCDD1
Inflammation-promoting	-0.133138	0.0997488	TCGA	Inflammation-promoting	APCDD1
MHC class I	-0.157758	0.0506976	TCGA	MHC class I	APCDD1
Neoantigen	-0.0322318	0.691493	TCGA	Neoantigen	APCDD1
Parainflammation	-0.170612	0.0343851	TCGA	Parainflammation	APCDD1
T-cell exhaustion	-0.122078	0.13149	TCGA	T-cell exhaustion	APCDD1
T cell-inflamed gene expression profile	-0.150562	0.0623434	TCGA	T cell-inflamed gene expression profile	APCDD1
T cell co-inhibition	-0.136174	0.0921896	TCGA	T cell co-inhibition	APCDD1
T cell co-stimulation	-0.21449	0.00755737	TCGA	T cell co-stimulation	APCDD1
Tertiary lymphoid structure	-0.106888	0.187029	TCGA	Tertiary lymphoid structure	APCDD1
Angiogenic markers1	-0.0378016	0.562536	CGGA693	Angiogenic markers	APCDD1
CCR1	-0.281989	1.04334e-05	CGGA693	CCR	APCDD1
Checkpoint1	-0.304425	1.79157e-06	CGGA693	Checkpoint	APCDD1
Cytolytic activity1	-0.251626	8.98626e-05	CGGA693	Cytolytic activity	APCDD1
HLA1	-0.18749	0.00376937	CGGA693	HLA	APCDD1
IFNG1	0.185714	0.00411882	CGGA693	IFNG	APCDD1
Inflammation-promoting1	-0.19062	0.00321808	CGGA693	Inflammation-promoting	APCDD1
MHC class I1	-0.139359	0.0319893	CGGA693	MHC class I	APCDD1
Neoantigen1	0.139923	0.031295	CGGA693	Neoantigen	APCDD1
Parainflammation1	-0.108598	0.0953264	CGGA693	Parainflammation	APCDD1
T-cell exhaustion1	-0.195148	0.00254917	CGGA693	T-cell exhaustion	APCDD1
T cell-inflamed gene expression profile1	-0.181256	0.0051281	CGGA693	T cell-inflamed gene expression profile	APCDD1
T cell co-inhibition1	-0.192934	0.0028586	CGGA693	T cell co-inhibition	APCDD1
T cell co-stimulation1	-0.348721	3.50402e-08	CGGA693	T cell co-stimulation	APCDD1
Tertiary lymphoid structure1	-0.228137	0.000399596	CGGA693	Tertiary lymphoid structure	APCDD1
Angiogenic markers2	-0.203064	0.0350519	CGGA325	Angiogenic markers	APCDD1
CCR2	-0.327817	0.000533485	CGGA325	CCR	APCDD1
Checkpoint2	-0.282813	0.00302024	CGGA325	Checkpoint	APCDD1
Cytolytic activity2	-0.261377	0.00628793	CGGA325	Cytolytic activity	APCDD1
HLA2	-0.231787	0.0157896	CGGA325	HLA	APCDD1
IFNG2	0.0245696	0.80073	CGGA325	IFNG	APCDD1
Inflammation-promoting2	-0.171568	0.0758267	CGGA325	Inflammation-promoting	APCDD1
MHC class I2	-0.156935	0.104802	CGGA325	MHC class I	APCDD1
Neoantigen2	-0.0974783	0.315558	CGGA325	Neoantigen	APCDD1
Parainflammation2	-0.166948	0.0841812	CGGA325	Parainflammation	APCDD1
T-cell exhaustion2	-0.172302	0.0745639	CGGA325	T-cell exhaustion	APCDD1
T cell-inflamed gene expression profile2	-0.221965	0.0209566	CGGA325	T cell-inflamed gene expression profile	APCDD1
T cell co-inhibition2	-0.255709	0.00756157	CGGA325	T cell co-inhibition	APCDD1
T cell co-stimulation2	-0.323244	0.000644286	CGGA325	T cell co-stimulation	APCDD1
Tertiary lymphoid structure2	-0.278888	0.00346917	CGGA325	Tertiary lymphoid structure	APCDD1
Angiogenic markers3	-0.0788397	0.55635	GSE121720	Angiogenic markers	APCDD1
CCR3	-0.174444	0.190306	GSE121720	CCR	APCDD1
Checkpoint3	-0.21511	0.104887	GSE121720	Checkpoint	APCDD1
Cytolytic activity3	-0.152912	0.251819	GSE121720	Cytolytic activity	APCDD1
HLA3	-0.143376	0.282954	GSE121720	HLA	APCDD1
IFNG3	-0.266295	0.0433271	GSE121720	IFNG	APCDD1
Inflammation-promoting3	-0.302901	0.0208222	GSE121720	Inflammation-promoting	APCDD1
MHC class I3	-0.381894	0.00309528	GSE121720	MHC class I	APCDD1
Neoantigen3	-0.14356	0.282329	GSE121720	Neoantigen	APCDD1
Parainflammation3	-0.302901	0.0208222	GSE121720	Parainflammation	APCDD1
T-cell exhaustion3	-0.308868	0.0183211	GSE121720	T-cell exhaustion	APCDD1
T cell-inflamed gene expression profile3	-0.236581	0.073776	GSE121720	T cell-inflamed gene expression profile	APCDD1
T cell co-inhibition3	-0.24747	0.0610829	GSE121720	T cell co-inhibition	APCDD1
T cell co-stimulation3	-0.184534	0.165529	GSE121720	T cell co-stimulation	APCDD1
Tertiary lymphoid structure3	-0.245071	0.0637165	GSE121720	Tertiary lymphoid structure	APCDD1
Angiogenic markers4	-0.339176	0.00170855	GSE147352	Angiogenic markers	APCDD1
CCR4	-0.394064	0.000227824	GSE147352	CCR	APCDD1
Checkpoint4	-0.350174	0.00117343	GSE147352	Checkpoint	APCDD1
Cytolytic activity4	-0.246148	0.0248876	GSE147352	Cytolytic activity	APCDD1
HLA4	-0.159481	0.149827	GSE147352	HLA	APCDD1
IFNG4	0.0347592	0.755068	GSE147352	IFNG	APCDD1
Inflammation-promoting4	-0.347131	0.00130376	GSE147352	Inflammation-promoting	APCDD1
MHC class I4	-0.304731	0.00509319	GSE147352	MHC class I	APCDD1
Neoantigen4	-0.302905	0.00537831	GSE147352	Neoantigen	APCDD1
Parainflammation4	-0.334054	0.00202596	GSE147352	Parainflammation	APCDD1
T-cell exhaustion4	-0.337832	0.00178714	GSE147352	T-cell exhaustion	APCDD1
T cell-inflamed gene expression profile4	-0.292284	0.00733427	GSE147352	T cell-inflamed gene expression profile	APCDD1
T cell co-inhibition4	-0.341736	0.00156733	GSE147352	T cell co-inhibition	APCDD1
T cell co-stimulation4	-0.361824	0.000776548	GSE147352	T cell co-stimulation	APCDD1
Tertiary lymphoid structure4	-0.259162	0.0179889	GSE147352	Tertiary lymphoid structure	APCDD1
Angiogenic markers5	0.131415	0.107743	GLASS	Angiogenic markers	APCDD1
CCR5	-0.211858	0.00901642	GLASS	CCR	APCDD1
Checkpoint5	-0.269836	0.000806301	GLASS	Checkpoint	APCDD1
Cytolytic activity5	-0.248031	0.0021359	GLASS	Cytolytic activity	APCDD1
HLA5	-0.251042	0.00187614	GLASS	HLA	APCDD1
IFNG5	0.152639	0.0613386	GLASS	IFNG	APCDD1
Inflammation-promoting5	-0.293743	0.000251546	GLASS	Inflammation-promoting	APCDD1
MHC class I5	-0.183987	0.0237327	GLASS	MHC class I	APCDD1
Neoantigen5	0.381558	1.33914e-06	GLASS	Neoantigen	APCDD1
Parainflammation5	-0.0653956	0.425003	GLASS	Parainflammation	APCDD1
T-cell exhaustion5	-0.143712	0.0783334	GLASS	T-cell exhaustion	APCDD1
T cell-inflamed gene expression profile5	-0.222084	0.00613174	GLASS	T cell-inflamed gene expression profile	APCDD1
T cell co-inhibition5	-0.170624	0.0362045	GLASS	T cell co-inhibition	APCDD1
T cell co-stimulation5	-0.200383	0.0136263	GLASS	T cell co-stimulation	APCDD1
Tertiary lymphoid structure5	-0.379927	1.49812e-06	GLASS	Tertiary lymphoid structure	APCDD1
Angiogenic markers6	-0.242882	0.0154208	CPTAC	Angiogenic markers	APCDD1
CCR6	-0.33791	0.000624699	CPTAC	CCR	APCDD1
Checkpoint6	-0.282387	0.00462709	CPTAC	Checkpoint	APCDD1
Cytolytic activity6	-0.152059	0.132966	CPTAC	Cytolytic activity	APCDD1
HLA6	-0.0919604	0.36531	CPTAC	HLA	APCDD1
IFNG6	-0.122771	0.22604	CPTAC	IFNG	APCDD1
Inflammation-promoting6	-0.137712	0.174052	CPTAC	Inflammation-promoting	APCDD1
MHC class I6	-0.0874088	0.389619	CPTAC	MHC class I	APCDD1
Neoantigen6	-0.180148	0.074372	CPTAC	Neoantigen	APCDD1
Parainflammation6	-0.119864	0.237305	CPTAC	Parainflammation	APCDD1
T-cell exhaustion6	-0.294954	0.00303953	CPTAC	T-cell exhaustion	APCDD1
T cell-inflamed gene expression profile6	-0.179258	0.0758399	CPTAC	T cell-inflamed gene expression profile	APCDD1
T cell co-inhibition6	-0.282152	0.00466277	CPTAC	T cell co-inhibition	APCDD1
T cell co-stimulation6	-0.239852	0.0167934	CPTAC	T cell co-stimulation	APCDD1
Tertiary lymphoid structure6	-0.209499	0.0374183	CPTAC	Tertiary lymphoid structure	APCDD1
Angiogenic markers7	0.304727	0.00012176	TCGA	Angiogenic markers	CD274
CCR7	0.364282	3.41091e-06	TCGA	CCR	CD274
Checkpoint7	0.370141	2.3033e-06	TCGA	Checkpoint	CD274
Cytolytic activity7	0.291065	0.000250047	TCGA	Cytolytic activity	CD274
HLA7	0.241956	0.00250131	TCGA	HLA	CD274
IFNG7	0.424201	4.19469e-08	TCGA	IFNG	CD274
Inflammation-promoting7	0.302832	0.000134835	TCGA	Inflammation-promoting	CD274
MHC class I7	0.397258	3.37523e-07	TCGA	MHC class I	CD274
Neoantigen7	0.199951	0.0129091	TCGA	Neoantigen	CD274
Parainflammation7	0.457181	2.51737e-09	TCGA	Parainflammation	CD274
T-cell exhaustion7	0.486217	1.63043e-10	TCGA	T-cell exhaustion	CD274
T cell-inflamed gene expression profile7	0.39297	4.62605e-07	TCGA	T cell-inflamed gene expression profile	CD274
T cell co-inhibition7	0.481071	2.69855e-10	TCGA	T cell co-inhibition	CD274
T cell co-stimulation7	0.306489	0.000110683	TCGA	T cell co-stimulation	CD274
Tertiary lymphoid structure7	0.137912	0.0880714	TCGA	Tertiary lymphoid structure	CD274
Angiogenic markers11	0.482041	3.41013e-15	CGGA693	Angiogenic markers	CD274
CCR11	0.475473	9.01337e-15	CGGA693	CCR	CD274
Checkpoint11	0.434315	2.53432e-12	CGGA693	Checkpoint	CD274
Cytolytic activity11	0.293285	4.37795e-06	CGGA693	Cytolytic activity	CD274
HLA11	0.221263	0.000601552	CGGA693	HLA	CD274
IFNG11	0.371953	3.43676e-09	CGGA693	IFNG	CD274
Inflammation-promoting11	0.401794	1.31299e-10	CGGA693	Inflammation-promoting	CD274
MHC class I11	0.325043	3.10196e-07	CGGA693	MHC class I	CD274
Neoantigen11	0.374644	2.5946e-09	CGGA693	Neoantigen	CD274
Parainflammation11	0.62524	4.1295e-27	CGGA693	Parainflammation	CD274
T-cell exhaustion11	0.548648	4.98312e-20	CGGA693	T-cell exhaustion	CD274
T cell-inflamed gene expression profile11	0.477858	6.34881e-15	CGGA693	T cell-inflamed gene expression profile	CD274
T cell co-inhibition11	0.569707	8.56179e-22	CGGA693	T cell co-inhibition	CD274
T cell co-stimulation11	0.287217	7.01257e-06	CGGA693	T cell co-stimulation	CD274
Tertiary lymphoid structure11	0.371466	3.61505e-09	CGGA693	Tertiary lymphoid structure	CD274
Angiogenic markers21	0.430726	3.26906e-06	CGGA325	Angiogenic markers	CD274
CCR21	0.679137	6.54964e-16	CGGA325	CCR	CD274
Checkpoint21	0.639963	8.89385e-14	CGGA325	Checkpoint	CD274
Cytolytic activity21	0.492498	6.16209e-08	CGGA325	Cytolytic activity	CD274
HLA21	0.444911	1.40529e-06	CGGA325	HLA	CD274
IFNG21	0.431517	3.12189e-06	CGGA325	IFNG	CD274
Inflammation-promoting21	0.550249	6.88144e-10	CGGA325	Inflammation-promoting	CD274
MHC class I21	0.51923	8.5377e-09	CGGA325	MHC class I	CD274
Neoantigen21	0.342069	0.000290676	CGGA325	Neoantigen	CD274
Parainflammation21	0.649909	2.73553e-14	CGGA325	Parainflammation	CD274
T-cell exhaustion21	0.649175	2.98851e-14	CGGA325	T-cell exhaustion	CD274
T cell-inflamed gene expression profile21	0.608048	2.97095e-12	CGGA325	T cell-inflamed gene expression profile	CD274
T cell co-inhibition21	0.631741	2.2829e-13	CGGA325	T cell co-inhibition	CD274
T cell co-stimulation21	0.539551	1.68831e-09	CGGA325	T cell co-stimulation	CD274
Tertiary lymphoid structure21	0.541751	1.40731e-09	CGGA325	Tertiary lymphoid structure	CD274
Angiogenic markers31	0.27497	0.0367098	GSE121720	Angiogenic markers	CD274
CCR31	0.666123	1.15245e-08	GSE121720	CCR	CD274
Checkpoint31	0.716017	2.64797e-10	GSE121720	Checkpoint	CD274
Cytolytic activity31	0.484389	0.000116764	GSE121720	Cytolytic activity	CD274
HLA31	0.504814	5.32223e-05	GSE121720	HLA	CD274
IFNG31	0.513058	3.82045e-05	GSE121720	IFNG	CD274
Inflammation-promoting31	0.664093	1.32357e-08	GSE121720	Inflammation-promoting	CD274
MHC class I31	0.622997	1.76548e-07	GSE121720	MHC class I	CD274
Neoantigen31	0.237627	0.0724725	GSE121720	Neoantigen	CD274
Parainflammation31	0.766465	2.33945e-12	GSE121720	Parainflammation	CD274
T-cell exhaustion31	0.75133	1.08696e-11	GSE121720	T-cell exhaustion	CD274
T cell-inflamed gene expression profile31	0.722846	1.48373e-10	GSE121720	T cell-inflamed gene expression profile	CD274
T cell co-inhibition31	0.762773	3.43842e-12	GSE121720	T cell co-inhibition	CD274
T cell co-stimulation31	0.590083	1.08937e-06	GSE121720	T cell co-stimulation	CD274
Tertiary lymphoid structure31	0.627242	1.37471e-07	GSE121720	Tertiary lymphoid structure	CD274
Angiogenic markers41	0.40649	0.000137196	GSE147352	Angiogenic markers	CD274
CCR41	0.494836	1.98175e-06	GSE147352	CCR	CD274
Checkpoint41	0.575522	1.25931e-08	GSE147352	Checkpoint	CD274
Cytolytic activity41	0.51335	6.95336e-07	GSE147352	Cytolytic activity	CD274
HLA41	0.437387	3.55501e-05	GSE147352	HLA	CD274
IFNG41	0.436569	3.69083e-05	GSE147352	IFNG	CD274
Inflammation-promoting41	0.541035	1.28752e-07	GSE147352	Inflammation-promoting	CD274
MHC class I41	0.570799	1.75908e-08	GSE147352	MHC class I	CD274
Neoantigen41	0.162672	0.141741	GSE147352	Neoantigen	CD274
Parainflammation41	0.572961	1.5105e-08	GSE147352	Parainflammation	CD274
T-cell exhaustion41	0.624344	2.84809e-10	GSE147352	T-cell exhaustion	CD274
T cell-inflamed gene expression profile41	0.507514	9.73773e-07	GSE147352	T cell-inflamed gene expression profile	CD274
T cell co-inhibition41	0.604362	1.45116e-09	GSE147352	T cell co-inhibition	CD274
T cell co-stimulation41	0.492989	2.19273e-06	GSE147352	T cell co-stimulation	CD274
Tertiary lymphoid structure41	0.389089	0.000277576	GSE147352	Tertiary lymphoid structure	CD274
Angiogenic markers51	0.486745	2.344e-10	GLASS	Angiogenic markers	CD274
CCR51	0.368358	3.26278e-06	GLASS	CCR	CD274
Checkpoint51	0.331568	3.19938e-05	GLASS	Checkpoint	CD274
Cytolytic activity51	0.146985	0.071708	GLASS	Cytolytic activity	CD274
HLA51	0.0950227	0.245811	GLASS	HLA	CD274
IFNG51	0.472273	9.2377e-10	GLASS	IFNG	CD274
Inflammation-promoting51	0.262666	0.00112088	GLASS	Inflammation-promoting	CD274
MHC class I51	0.157686	0.0531517	GLASS	MHC class I	CD274
Neoantigen51	0.241307	0.00283738	GLASS	Neoantigen	CD274
Parainflammation51	0.52641	3.86442e-12	GLASS	Parainflammation	CD274
T-cell exhaustion51	0.53237	1.98939e-12	GLASS	T-cell exhaustion	CD274
T cell-inflamed gene expression profile51	0.336274	2.42715e-05	GLASS	T cell-inflamed gene expression profile	CD274
T cell co-inhibition51	0.411994	1.47277e-07	GLASS	T cell co-inhibition	CD274
T cell co-stimulation51	0.254901	0.00158536	GLASS	T cell co-stimulation	CD274
Tertiary lymphoid structure51	0.128787	0.11503	GLASS	Tertiary lymphoid structure	CD274
Angiogenic markers61	0.292851	0.00326518	CPTAC	Angiogenic markers	CD274
CCR61	0.537539	9.63919e-09	CPTAC	CCR	CD274
Checkpoint61	0.585875	1.88589e-10	CPTAC	Checkpoint	CD274
Cytolytic activity61	0.409252	2.59894e-05	CPTAC	Cytolytic activity	CD274
HLA61	0.423859	1.23268e-05	CPTAC	HLA	CD274
IFNG61	0.493643	2.08189e-07	CPTAC	IFNG	CD274
Inflammation-promoting61	0.543587	6.09378e-09	CPTAC	Inflammation-promoting	CD274
MHC class I61	0.393766	5.52255e-05	CPTAC	MHC class I	CD274
Neoantigen61	-0.128658	0.204386	CPTAC	Neoantigen	CD274
Parainflammation61	0.55086	3.46847e-09	CPTAC	Parainflammation	CD274
T-cell exhaustion61	0.771045	1.01022e-20	CPTAC	T-cell exhaustion	CD274
T cell-inflamed gene expression profile61	0.612839	1.56314e-11	CPTAC	T cell-inflamed gene expression profile	CD274
T cell co-inhibition61	0.62491	4.74018e-12	CPTAC	T cell co-inhibition	CD274
T cell co-stimulation61	0.383575	8.88969e-05	CPTAC	T cell co-stimulation	CD274
Tertiary lymphoid structure61	0.5247	2.47757e-08	CPTAC	Tertiary lymphoid structure	CD274
Angiogenic markers8	-0.160393	0.0469117	TCGA	Angiogenic markers	HMGB2
CCR8	-0.413112	1.01178e-07	TCGA	CCR	HMGB2
Checkpoint8	-0.426262	3.54922e-08	TCGA	Checkpoint	HMGB2
Cytolytic activity8	-0.284697	0.000345489	TCGA	Cytolytic activity	HMGB2
HLA8	-0.318429	5.70531e-05	TCGA	HLA	HMGB2
IFNG8	-0.192403	0.0168214	TCGA	IFNG	HMGB2
Inflammation-promoting8	-0.253834	0.0014905	TCGA	Inflammation-promoting	HMGB2
MHC class I8	-0.215814	0.00718555	TCGA	MHC class I	HMGB2
Neoantigen8	0.376085	1.53425e-06	TCGA	Neoantigen	HMGB2
Parainflammation8	-0.314687	7.04373e-05	TCGA	Parainflammation	HMGB2
T-cell exhaustion8	-0.291574	0.000243584	TCGA	T-cell exhaustion	HMGB2
T cell-inflamed gene expression profile8	-0.372631	1.94464e-06	TCGA	T cell-inflamed gene expression profile	HMGB2
T cell co-inhibition8	-0.435514	1.65265e-08	TCGA	T cell co-inhibition	HMGB2
T cell co-stimulation8	-0.407825	1.52259e-07	TCGA	T cell co-stimulation	HMGB2
Tertiary lymphoid structure8	-0.313629	7.47235e-05	TCGA	Tertiary lymphoid structure	HMGB2
Angiogenic markers12	0.274475	1.82129e-05	CGGA693	Angiogenic markers	HMGB2
CCR12	-0.0283147	0.66452	CGGA693	CCR	HMGB2
Checkpoint12	-0.0436566	0.503591	CGGA693	Checkpoint	HMGB2
Cytolytic activity12	-0.00529064	0.935427	CGGA693	Cytolytic activity	HMGB2
HLA12	-0.0772159	0.236331	CGGA693	HLA	HMGB2
IFNG12	0.142244	0.0285687	CGGA693	IFNG	HMGB2
Inflammation-promoting12	0.102623	0.1151	CGGA693	Inflammation-promoting	HMGB2
MHC class I12	0.146557	0.0240405	CGGA693	MHC class I	HMGB2
Neoantigen12	0.610682	1.29294e-25	CGGA693	Neoantigen	HMGB2
Parainflammation12	0.183986	0.00448663	CGGA693	Parainflammation	HMGB2
T-cell exhaustion12	0.161799	0.0126257	CGGA693	T-cell exhaustion	HMGB2
T cell-inflamed gene expression profile12	0.0730701	0.262522	CGGA693	T cell-inflamed gene expression profile	HMGB2
T cell co-inhibition12	0.0691506	0.289053	CGGA693	T cell co-inhibition	HMGB2
T cell co-stimulation12	-0.0951089	0.144358	CGGA693	T cell co-stimulation	HMGB2
Tertiary lymphoid structure12	-0.0288943	0.658082	CGGA693	Tertiary lymphoid structure	HMGB2
Angiogenic markers22	0.222356	0.0207263	CGGA325	Angiogenic markers	HMGB2
CCR22	-0.210295	0.0289251	CGGA325	CCR	HMGB2
Checkpoint22	-0.266122	0.00537223	CGGA325	Checkpoint	HMGB2
Cytolytic activity22	-0.199015	0.0389362	CGGA325	Cytolytic activity	HMGB2
HLA22	-0.256357	0.0074053	CGGA325	HLA	HMGB2
IFNG22	-0.199768	0.0381881	CGGA325	IFNG	HMGB2
Inflammation-promoting22	-0.185658	0.0543888	CGGA325	Inflammation-promoting	HMGB2
MHC class I22	0.00342965	0.971898	CGGA325	MHC class I	HMGB2
Neoantigen22	0.507598	2.06029e-08	CGGA325	Neoantigen	HMGB2
Parainflammation22	-0.148637	0.124722	CGGA325	Parainflammation	HMGB2
T-cell exhaustion22	-0.226128	0.0186118	CGGA325	T-cell exhaustion	HMGB2
T cell-inflamed gene expression profile22	-0.274601	0.00402711	CGGA325	T cell-inflamed gene expression profile	HMGB2
T cell co-inhibition22	-0.356369	0.000153418	CGGA325	T cell co-inhibition	HMGB2
T cell co-stimulation22	-0.245239	0.0105236	CGGA325	T cell co-stimulation	HMGB2
Tertiary lymphoid structure22	-0.226481	0.0184241	CGGA325	Tertiary lymphoid structure	HMGB2
Angiogenic markers32	-0.0914516	0.494767	GSE121720	Angiogenic markers	HMGB2
CCR32	-0.363192	0.00507628	GSE121720	CCR	HMGB2
Checkpoint32	-0.404103	0.00165568	GSE121720	Checkpoint	HMGB2
Cytolytic activity32	-0.239041	0.0707383	GSE121720	Cytolytic activity	HMGB2
HLA32	-0.36676	0.00462922	GSE121720	HLA	HMGB2
IFNG32	-0.186133	0.161829	GSE121720	IFNG	HMGB2
Inflammation-promoting32	-0.257006	0.05147	GSE121720	Inflammation-promoting	HMGB2
MHC class I32	-0.157649	0.23725	GSE121720	MHC class I	HMGB2
Neoantigen32	0.0860377	0.520761	GSE121720	Neoantigen	HMGB2
Parainflammation32	-0.356732	0.00598286	GSE121720	Parainflammation	HMGB2
T-cell exhaustion32	-0.384786	0.00285998	GSE121720	T-cell exhaustion	HMGB2
T cell-inflamed gene expression profile32	-0.382879	0.00301332	GSE121720	T cell-inflamed gene expression profile	HMGB2
T cell co-inhibition32	-0.462303	0.00025873	GSE121720	T cell co-inhibition	HMGB2
T cell co-stimulation32	-0.299025	0.0225972	GSE121720	T cell co-stimulation	HMGB2
Tertiary lymphoid structure32	-0.196838	0.138614	GSE121720	Tertiary lymphoid structure	HMGB2
Angiogenic markers42	-0.0268461	0.809622	GSE147352	Angiogenic markers	HMGB2
CCR42	-0.447252	2.24535e-05	GSE147352	CCR	HMGB2
Checkpoint42	-0.42769	5.50908e-05	GSE147352	Checkpoint	HMGB2
Cytolytic activity42	-0.295244	0.00673455	GSE147352	Cytolytic activity	HMGB2
HLA42	-0.429705	5.03528e-05	GSE147352	HLA	HMGB2
IFNG42	-0.365308	0.00068426	GSE147352	IFNG	HMGB2
Inflammation-promoting42	-0.244763	0.0257396	GSE147352	Inflammation-promoting	HMGB2
MHC class I42	-0.285546	0.00887789	GSE147352	MHC class I	HMGB2
Neoantigen42	0.345242	0.0013911	GSE147352	Neoantigen	HMGB2
Parainflammation42	-0.25996	0.0176257	GSE147352	Parainflammation	HMGB2
T-cell exhaustion42	-0.27205	0.0128455	GSE147352	T-cell exhaustion	HMGB2
T cell-inflamed gene expression profile42	-0.411171	0.000112748	GSE147352	T cell-inflamed gene expression profile	HMGB2
T cell co-inhibition42	-0.409639	0.000120267	GSE147352	T cell co-inhibition	HMGB2
T cell co-stimulation42	-0.414508	9.78507e-05	GSE147352	T cell co-stimulation	HMGB2
Tertiary lymphoid structure42	-0.377503	0.00043451	GSE147352	Tertiary lymphoid structure	HMGB2
Angiogenic markers52	0.0843987	0.302855	GLASS	Angiogenic markers	HMGB2
CCR52	0.0636006	0.43785	GLASS	CCR	HMGB2
Checkpoint52	0.0170303	0.835582	GLASS	Checkpoint	HMGB2
Cytolytic activity52	0.112503	0.169027	GLASS	Cytolytic activity	HMGB2
HLA52	-0.0863193	0.291946	GLASS	HLA	HMGB2
IFNG52	0.0289753	0.723962	GLASS	IFNG	HMGB2
Inflammation-promoting52	0.114981	0.159773	GLASS	Inflammation-promoting	HMGB2
MHC class I52	-0.0403032	0.623187	GLASS	MHC class I	HMGB2
Neoantigen52	0.367957	3.35019e-06	GLASS	Neoantigen	HMGB2
Parainflammation52	0.00608574	0.940881	GLASS	Parainflammation	HMGB2
T-cell exhaustion52	0.153841	0.0592997	GLASS	T-cell exhaustion	HMGB2
T cell-inflamed gene expression profile52	0.0203834	0.80381	GLASS	T cell-inflamed gene expression profile	HMGB2
T cell co-inhibition52	-0.0113594	0.8899	GLASS	T cell co-inhibition	HMGB2
T cell co-stimulation52	0.0170024	0.835847	GLASS	T cell co-stimulation	HMGB2
Tertiary lymphoid structure52	0.123479	0.130914	GLASS	Tertiary lymphoid structure	HMGB2
Angiogenic markers62	0.108732	0.284029	CPTAC	Angiogenic markers	HMGB2
CCR62	-0.402041	3.70887e-05	CPTAC	CCR	HMGB2
Checkpoint62	-0.389029	6.90366e-05	CPTAC	Checkpoint	HMGB2
Cytolytic activity62	-0.201558	0.0454362	CPTAC	Cytolytic activity	HMGB2
HLA62	-0.422313	1.33615e-05	CPTAC	HLA	HMGB2
IFNG62	-0.258936	0.00965461	CPTAC	IFNG	HMGB2
Inflammation-promoting62	-0.232628	0.0204977	CPTAC	Inflammation-promoting	HMGB2
MHC class I62	-0.150254	0.137687	CPTAC	MHC class I	HMGB2
Neoantigen62	0.413766	2.07147e-05	CPTAC	Neoantigen	HMGB2
Parainflammation62	-0.25107	0.0121872	CPTAC	Parainflammation	HMGB2
T-cell exhaustion62	-0.337576	0.000633005	CPTAC	T-cell exhaustion	HMGB2
T cell-inflamed gene expression profile62	-0.399258	4.24524e-05	CPTAC	T cell-inflamed gene expression profile	HMGB2
T cell co-inhibition62	-0.415844	1.86405e-05	CPTAC	T cell co-inhibition	HMGB2
T cell co-stimulation62	-0.245108	0.0144753	CPTAC	T cell co-stimulation	HMGB2
Tertiary lymphoid structure62	-0.195955	0.0519123	CPTAC	Tertiary lymphoid structure	HMGB2
Angiogenic markers9	0.271515	0.000658798	TCGA	Angiogenic markers	IMPA2
CCR9	0.434299	1.82964e-08	TCGA	CCR	IMPA2
Checkpoint9	0.365471	3.15152e-06	TCGA	Checkpoint	IMPA2
Cytolytic activity9	0.424497	4.09556e-08	TCGA	Cytolytic activity	IMPA2
HLA9	0.282821	0.00037947	TCGA	HLA	IMPA2
IFNG9	0.0583635	0.47215	TCGA	IFNG	IMPA2
Inflammation-promoting9	0.288414	0.000286346	TCGA	Inflammation-promoting	IMPA2
MHC class I9	0.0870187	0.28322	TCGA	MHC class I	IMPA2
Neoantigen9	0.248403	0.00189433	TCGA	Neoantigen	IMPA2
Parainflammation9	0.301609	0.000143946	TCGA	Parainflammation	IMPA2
T-cell exhaustion9	0.256893	0.00129929	TCGA	T-cell exhaustion	IMPA2
T cell-inflamed gene expression profile9	0.288926	0.000278969	TCGA	T cell-inflamed gene expression profile	IMPA2
T cell co-inhibition9	0.300183	0.000155301	TCGA	T cell co-inhibition	IMPA2
T cell co-stimulation9	0.422555	4.79001e-08	TCGA	T cell co-stimulation	IMPA2
Tertiary lymphoid structure9	0.290165	0.000261863	TCGA	Tertiary lymphoid structure	IMPA2
Angiogenic markers13	0.315863	6.88318e-07	CGGA693	Angiogenic markers	IMPA2
CCR13	0.554672	1.60438e-20	CGGA693	CCR	IMPA2
Checkpoint13	0.466767	3.16724e-14	CGGA693	Checkpoint	IMPA2
Cytolytic activity13	0.390164	4.87325e-10	CGGA693	Cytolytic activity	IMPA2
HLA13	0.365935	6.38497e-09	CGGA693	HLA	IMPA2
IFNG13	0.0410279	0.529649	CGGA693	IFNG	IMPA2
Inflammation-promoting13	0.454149	1.83947e-13	CGGA693	Inflammation-promoting	IMPA2
MHC class I13	0.482567	3.15212e-15	CGGA693	MHC class I	IMPA2
Neoantigen13	0.355759	1.76834e-08	CGGA693	Neoantigen	IMPA2
Parainflammation13	0.473971	1.12239e-14	CGGA693	Parainflammation	IMPA2
T-cell exhaustion13	0.466292	3.38859e-14	CGGA693	T-cell exhaustion	IMPA2
T cell-inflamed gene expression profile13	0.450808	2.89618e-13	CGGA693	T cell-inflamed gene expression profile	IMPA2
T cell co-inhibition13	0.474076	1.10542e-14	CGGA693	T cell co-inhibition	IMPA2
T cell co-stimulation13	0.444354	6.8627e-13	CGGA693	T cell co-stimulation	IMPA2
Tertiary lymphoid structure13	0.415091	2.75066e-11	CGGA693	Tertiary lymphoid structure	IMPA2
Angiogenic markers23	0.57942	5.03483e-11	CGGA325	Angiogenic markers	IMPA2
CCR23	0.546581	9.39401e-10	CGGA325	CCR	IMPA2
Checkpoint23	0.513523	1.32075e-08	CGGA325	Checkpoint	IMPA2
Cytolytic activity23	0.505254	2.45071e-08	CGGA325	Cytolytic activity	IMPA2
HLA23	0.341669	0.000295792	CGGA325	HLA	IMPA2
IFNG23	0.179009	0.0637867	CGGA325	IFNG	IMPA2
Inflammation-promoting23	0.46748	3.38265e-07	CGGA325	Inflammation-promoting	IMPA2
MHC class I23	0.467233	3.43786e-07	CGGA325	MHC class I	IMPA2
Neoantigen23	0.381558	4.61366e-05	CGGA325	Neoantigen	IMPA2
Parainflammation23	0.459192	5.77522e-07	CGGA325	Parainflammation	IMPA2
T-cell exhaustion23	0.42421	4.75756e-06	CGGA325	T-cell exhaustion	IMPA2
T cell-inflamed gene expression profile23	0.429392	3.53227e-06	CGGA325	T cell-inflamed gene expression profile	IMPA2
T cell co-inhibition23	0.447417	1.20578e-06	CGGA325	T cell co-inhibition	IMPA2
T cell co-stimulation23	0.487963	8.47596e-08	CGGA325	T cell co-stimulation	IMPA2
Tertiary lymphoid structure23	0.384254	4.03283e-05	CGGA325	Tertiary lymphoid structure	IMPA2
Angiogenic markers33	0.295949	0.0240955	GSE121720	Angiogenic markers	IMPA2
CCR33	0.464087	0.000243107	GSE121720	CCR	IMPA2
Checkpoint33	0.39426	0.00219632	GSE121720	Checkpoint	IMPA2
Cytolytic activity33	0.363192	0.00507628	GSE121720	Cytolytic activity	IMPA2
HLA33	0.160233	0.229553	GSE121720	HLA	IMPA2
IFNG33	0.0515857	0.700557	GSE121720	IFNG	IMPA2
Inflammation-promoting33	0.268633	0.041454	GSE121720	Inflammation-promoting	IMPA2
MHC class I33	0.0606294	0.651194	GSE121720	MHC class I	IMPA2
Neoantigen33	0.426251	0.000849124	GSE121720	Neoantigen	IMPA2
Parainflammation33	0.234735	0.0761217	GSE121720	Parainflammation	IMPA2
T-cell exhaustion33	0.285736	0.0296838	GSE121720	T-cell exhaustion	IMPA2
T cell-inflamed gene expression profile33	0.367191	0.00457768	GSE121720	T cell-inflamed gene expression profile	IMPA2
T cell co-inhibition33	0.355071	0.00623776	GSE121720	T cell co-inhibition	IMPA2
T cell co-stimulation33	0.437879	0.000587055	GSE121720	T cell co-stimulation	IMPA2
Tertiary lymphoid structure33	0.271894	0.0389534	GSE121720	Tertiary lymphoid structure	IMPA2
Angiogenic markers43	0.296398	0.0065126	GSE147352	Angiogenic markers	IMPA2
CCR43	0.294278	0.00692526	GSE147352	CCR	IMPA2
Checkpoint43	0.255573	0.0197039	GSE147352	Checkpoint	IMPA2
Cytolytic activity43	0.240313	0.0286455	GSE147352	Cytolytic activity	IMPA2
HLA43	0.0853868	0.442774	GSE147352	HLA	IMPA2
IFNG43	0.166177	0.133241	GSE147352	IFNG	IMPA2
Inflammation-promoting43	0.0592964	0.594385	GSE147352	Inflammation-promoting	IMPA2
MHC class I43	0.0769699	0.489175	GSE147352	MHC class I	IMPA2
Neoantigen43	0.176861	0.109714	GSE147352	Neoantigen	IMPA2
Parainflammation43	0.193569	0.0795378	GSE147352	Parainflammation	IMPA2
T-cell exhaustion43	0.248247	0.0236425	GSE147352	T-cell exhaustion	IMPA2
T cell-inflamed gene expression profile43	0.186894	0.0906833	GSE147352	T cell-inflamed gene expression profile	IMPA2
T cell co-inhibition43	0.242916	0.026914	GSE147352	T cell co-inhibition	IMPA2
T cell co-stimulation43	0.33842	0.00175237	GSE147352	T cell co-stimulation	IMPA2
Tertiary lymphoid structure43	0.168675	0.127424	GSE147352	Tertiary lymphoid structure	IMPA2
Angiogenic markers53	0.0785152	0.337925	GLASS	Angiogenic markers	IMPA2
CCR53	0.326162	4.3702e-05	GLASS	CCR	IMPA2
Checkpoint53	0.326511	4.28396e-05	GLASS	Checkpoint	IMPA2
Cytolytic activity53	0.0237888	0.771867	GLASS	Cytolytic activity	IMPA2
HLA53	0.179777	0.0271881	GLASS	HLA	IMPA2
IFNG53	0.0419763	0.608824	GLASS	IFNG	IMPA2
Inflammation-promoting53	0.125619	0.124319	GLASS	Inflammation-promoting	IMPA2
MHC class I53	0.384381	1.10123e-06	GLASS	MHC class I	IMPA2
Neoantigen53	0.215211	0.00796027	GLASS	Neoantigen	IMPA2
Parainflammation53	0.348487	1.1601e-05	GLASS	Parainflammation	IMPA2
T-cell exhaustion53	0.193541	0.0172624	GLASS	T-cell exhaustion	IMPA2
T cell-inflamed gene expression profile53	0.0852039	0.298249	GLASS	T cell-inflamed gene expression profile	IMPA2
T cell co-inhibition53	0.242694	0.00267757	GLASS	T cell co-inhibition	IMPA2
T cell co-stimulation53	0.393447	5.80343e-07	GLASS	T cell co-stimulation	IMPA2
Tertiary lymphoid structure53	-0.0199861	0.807559	GLASS	Tertiary lymphoid structure	IMPA2
Angiogenic markers63	0.24491	0.0145573	CPTAC	Angiogenic markers	IMPA2
CCR63	0.473952	7.22524e-07	CPTAC	CCR	IMPA2
Checkpoint63	0.432195	7.92739e-06	CPTAC	Checkpoint	IMPA2
Cytolytic activity63	0.376364	0.000123344	CPTAC	Cytolytic activity	IMPA2
HLA63	0.259901	0.00937829	CPTAC	HLA	IMPA2
IFNG63	0.162053	0.109036	CPTAC	IFNG	IMPA2
Inflammation-promoting63	0.213853	0.03355	CPTAC	Inflammation-promoting	IMPA2
MHC class I63	0.157811	0.118749	CPTAC	MHC class I	IMPA2
Neoantigen63	0.20141	0.0455987	CPTAC	Neoantigen	IMPA2
Parainflammation63	0.270897	0.00668655	CPTAC	Parainflammation	IMPA2
T-cell exhaustion63	0.372257	0.000148131	CPTAC	T-cell exhaustion	IMPA2
T cell-inflamed gene expression profile63	0.383377	8.97087e-05	CPTAC	T cell-inflamed gene expression profile	IMPA2
T cell co-inhibition63	0.402004	3.71558e-05	CPTAC	T cell co-inhibition	IMPA2
T cell co-stimulation63	0.432381	7.84884e-06	CPTAC	T cell co-stimulation	IMPA2
Tertiary lymphoid structure63	0.239814	0.0168108	CPTAC	Tertiary lymphoid structure	IMPA2
Angiogenic markers10	0.0425771	0.60007	TCGA	Angiogenic markers	ITPRIPL1
CCR10	-0.175539	0.0294378	TCGA	CCR	ITPRIPL1
Checkpoint10	-0.205216	0.0106753	TCGA	Checkpoint	ITPRIPL1
Cytolytic activity10	-0.112666	0.164168	TCGA	Cytolytic activity	ITPRIPL1
HLA10	-0.263591	0.000956404	TCGA	HLA	ITPRIPL1
IFNG10	-0.0453158	0.576804	TCGA	IFNG	ITPRIPL1
Inflammation-promoting10	-0.0557021	0.492621	TCGA	Inflammation-promoting	ITPRIPL1
MHC class I10	-0.0418213	0.606563	TCGA	MHC class I	ITPRIPL1
Neoantigen10	0.51874	5.51575e-12	TCGA	Neoantigen	ITPRIPL1
Parainflammation10	-0.0753477	0.353022	TCGA	Parainflammation	ITPRIPL1
T-cell exhaustion10	-0.0897033	0.268575	TCGA	T-cell exhaustion	ITPRIPL1
T cell-inflamed gene expression profile10	-0.17306	0.0318455	TCGA	T cell-inflamed gene expression profile	ITPRIPL1
T cell co-inhibition10	-0.241787	0.00251936	TCGA	T cell co-inhibition	ITPRIPL1
T cell co-stimulation10	-0.171465	0.0334816	TCGA	T cell co-stimulation	ITPRIPL1
Tertiary lymphoid structure10	-0.255094	0.00140881	TCGA	Tertiary lymphoid structure	ITPRIPL1
Angiogenic markers14	0.466986	3.06999e-14	CGGA693	Angiogenic markers	ITPRIPL1
CCR14	0.214094	0.000909735	CGGA693	CCR	ITPRIPL1
Checkpoint14	0.120428	0.0641831	CGGA693	Checkpoint	ITPRIPL1
Cytolytic activity14	0.120297	0.0644748	CGGA693	Cytolytic activity	ITPRIPL1
HLA14	-0.0636679	0.329082	CGGA693	HLA	ITPRIPL1
IFNG14	0.240962	0.000180194	CGGA693	IFNG	ITPRIPL1
Inflammation-promoting14	0.199477	0.00203047	CGGA693	Inflammation-promoting	ITPRIPL1
MHC class I14	0.136818	0.0352857	CGGA693	MHC class I	ITPRIPL1
Neoantigen14	0.551163	3.11335e-20	CGGA693	Neoantigen	ITPRIPL1
Parainflammation14	0.343625	5.6906e-08	CGGA693	Parainflammation	ITPRIPL1
T-cell exhaustion14	0.310067	1.12329e-06	CGGA693	T-cell exhaustion	ITPRIPL1
T cell-inflamed gene expression profile14	0.208409	0.00125112	CGGA693	T cell-inflamed gene expression profile	ITPRIPL1
T cell co-inhibition14	0.235302	0.000257455	CGGA693	T cell co-inhibition	ITPRIPL1
T cell co-stimulation14	0.0295948	0.650336	CGGA693	T cell co-stimulation	ITPRIPL1
Tertiary lymphoid structure14	0.0658765	0.312547	CGGA693	Tertiary lymphoid structure	ITPRIPL1
Angiogenic markers24	0.31004	0.00109311	CGGA325	Angiogenic markers	ITPRIPL1
CCR24	0.103385	0.286984	CGGA325	CCR	ITPRIPL1
Checkpoint24	0.0320577	0.741883	CGGA325	Checkpoint	ITPRIPL1
Cytolytic activity24	-0.0478531	0.622861	CGGA325	Cytolytic activity	ITPRIPL1
HLA24	0.0189393	0.845745	CGGA325	HLA	ITPRIPL1
IFNG24	0.26818	0.00501343	CGGA325	IFNG	ITPRIPL1
Inflammation-promoting24	0.0668305	0.49195	CGGA325	Inflammation-promoting	ITPRIPL1
MHC class I24	0.166233	0.0855363	CGGA325	MHC class I	ITPRIPL1
Neoantigen24	0.481447	1.32948e-07	CGGA325	Neoantigen	ITPRIPL1
Parainflammation24	0.178799	0.0641031	CGGA325	Parainflammation	ITPRIPL1
T-cell exhaustion24	0.0776911	0.424172	CGGA325	T-cell exhaustion	ITPRIPL1
T cell-inflamed gene expression profile24	0.0332104	0.732945	CGGA325	T cell-inflamed gene expression profile	ITPRIPL1
T cell co-inhibition24	-0.0282184	0.771893	CGGA325	T cell co-inhibition	ITPRIPL1
T cell co-stimulation24	0.00468719	0.961601	CGGA325	T cell co-stimulation	ITPRIPL1
Tertiary lymphoid structure24	0.01812	0.852341	CGGA325	Tertiary lymphoid structure	ITPRIPL1
Angiogenic markers34	0.200283	0.131702	GSE121720	Angiogenic markers	ITPRIPL1
CCR34	-0.09705	0.468615	GSE121720	CCR	ITPRIPL1
Checkpoint34	-0.135562	0.310281	GSE121720	Checkpoint	ITPRIPL1
Cytolytic activity34	-0.0999416	0.455405	GSE121720	Cytolytic activity	ITPRIPL1
HLA34	-0.171737	0.197384	GSE121720	HLA	ITPRIPL1
IFNG34	0.0737949	0.581961	GSE121720	IFNG	ITPRIPL1
Inflammation-promoting34	0.111261	0.405701	GSE121720	Inflammation-promoting	ITPRIPL1
MHC class I34	0.144052	0.280665	GSE121720	MHC class I	ITPRIPL1
Neoantigen34	0.161955	0.224518	GSE121720	Neoantigen	ITPRIPL1
Parainflammation34	-0.0268541	0.841403	GSE121720	Parainflammation	ITPRIPL1
T-cell exhaustion34	-0.060937	0.649539	GSE121720	T-cell exhaustion	ITPRIPL1
T cell-inflamed gene expression profile34	-0.0621674	0.642938	GSE121720	T cell-inflamed gene expression profile	ITPRIPL1
T cell co-inhibition34	-0.122335	0.360276	GSE121720	T cell co-inhibition	ITPRIPL1
T cell co-stimulation34	-0.13181	0.32399	GSE121720	T cell co-stimulation	ITPRIPL1
Tertiary lymphoid structure34	-0.0214402	0.87308	GSE121720	Tertiary lymphoid structure	ITPRIPL1
Angiogenic markers44	0.247408	0.024134	GSE147352	Angiogenic markers	ITPRIPL1
CCR44	-0.107048	0.335428	GSE147352	CCR	ITPRIPL1
Checkpoint44	-0.0824692	0.458572	GSE147352	Checkpoint	ITPRIPL1
Cytolytic activity44	-0.0162462	0.884099	GSE147352	Cytolytic activity	ITPRIPL1
HLA44	-0.116095	0.295942	GSE147352	HLA	ITPRIPL1
IFNG44	-0.188489	0.0879135	GSE147352	IFNG	ITPRIPL1
Inflammation-promoting44	0.0791738	0.476783	GSE147352	Inflammation-promoting	ITPRIPL1
MHC class I44	0.00465975	0.966651	GSE147352	MHC class I	ITPRIPL1
Neoantigen44	0.462806	1.05649e-05	GSE147352	Neoantigen	ITPRIPL1
Parainflammation44	0.0472902	0.671173	GSE147352	Parainflammation	ITPRIPL1
T-cell exhaustion44	0.0667688	0.548681	GSE147352	T-cell exhaustion	ITPRIPL1
T cell-inflamed gene expression profile44	-0.111057	0.317536	GSE147352	T cell-inflamed gene expression profile	ITPRIPL1
T cell co-inhibition44	-0.0403845	0.716987	GSE147352	T cell co-inhibition	ITPRIPL1
T cell co-stimulation44	-0.0618572	0.578531	GSE147352	T cell co-stimulation	ITPRIPL1
Tertiary lymphoid structure44	-0.134797	0.22437	GSE147352	Tertiary lymphoid structure	ITPRIPL1
Angiogenic markers54	0.178376	0.0284295	GLASS	Angiogenic markers	ITPRIPL1
CCR54	0.122496	0.134031	GLASS	CCR	ITPRIPL1
Checkpoint54	0.0893447	0.275296	GLASS	Checkpoint	ITPRIPL1
Cytolytic activity54	-0.122158	0.135117	GLASS	Cytolytic activity	ITPRIPL1
HLA54	-0.0794597	0.332127	GLASS	HLA	ITPRIPL1
IFNG54	0.122123	0.135229	GLASS	IFNG	ITPRIPL1
Inflammation-promoting54	-0.0513872	0.530906	GLASS	Inflammation-promoting	ITPRIPL1
MHC class I54	0.208194	0.0103101	GLASS	MHC class I	ITPRIPL1
Neoantigen54	0.532945	1.86465e-12	GLASS	Neoantigen	ITPRIPL1
Parainflammation54	0.146779	0.0721104	GLASS	Parainflammation	ITPRIPL1
T-cell exhaustion54	0.113123	0.166674	GLASS	T-cell exhaustion	ITPRIPL1
T cell-inflamed gene expression profile54	-0.100251	0.220667	GLASS	T cell-inflamed gene expression profile	ITPRIPL1
T cell co-inhibition54	0.0522586	0.523953	GLASS	T cell co-inhibition	ITPRIPL1
T cell co-stimulation54	0.154859	0.0576179	GLASS	T cell co-stimulation	ITPRIPL1
Tertiary lymphoid structure54	-0.18336	0.0242223	GLASS	Tertiary lymphoid structure	ITPRIPL1
Angiogenic markers64	-0.0181447	0.858519	CPTAC	Angiogenic markers	ITPRIPL1
CCR64	-0.2459	0.0141515	CPTAC	CCR	ITPRIPL1
Checkpoint64	-0.262301	0.00872093	CPTAC	Checkpoint	ITPRIPL1
Cytolytic activity64	-0.208151	0.0386894	CPTAC	Cytolytic activity	ITPRIPL1
HLA64	-0.309759	0.00180829	CPTAC	HLA	ITPRIPL1
IFNG64	-0.128188	0.206058	CPTAC	IFNG	ITPRIPL1
Inflammation-promoting64	-0.0767471	0.450225	CPTAC	Inflammation-promoting	ITPRIPL1
MHC class I64	-0.10376	0.306757	CPTAC	MHC class I	ITPRIPL1
Neoantigen64	0.153581	0.129085	CPTAC	Neoantigen	ITPRIPL1
Parainflammation64	-0.0465677	0.647163	CPTAC	Parainflammation	ITPRIPL1
T-cell exhaustion64	-0.119394	0.239162	CPTAC	T-cell exhaustion	ITPRIPL1
T cell-inflamed gene expression profile64	-0.20893	0.0379504	CPTAC	T cell-inflamed gene expression profile	ITPRIPL1
T cell co-inhibition64	-0.247866	0.0133741	CPTAC	T cell co-inhibition	ITPRIPL1
T cell co-stimulation64	-0.234372	0.0195444	CPTAC	T cell co-stimulation	ITPRIPL1
Tertiary lymphoid structure64	-0.0912925	0.368817	CPTAC	Tertiary lymphoid structure	ITPRIPL1
Angiogenic markers15	-0.132537	0.101302	TCGA	Angiogenic markers	PLCB4
CCR15	-0.384522	8.49848e-07	TCGA	CCR	PLCB4
Checkpoint15	-0.325838	3.72805e-05	TCGA	Checkpoint	PLCB4
Cytolytic activity15	-0.277807	0.000486047	TCGA	Cytolytic activity	PLCB4
HLA15	-0.271797	0.000649962	TCGA	HLA	PLCB4
IFNG15	-0.135385	0.0941078	TCGA	IFNG	PLCB4
Inflammation-promoting15	-0.357671	5.26382e-06	TCGA	Inflammation-promoting	PLCB4
MHC class I15	-0.352453	7.36342e-06	TCGA	MHC class I	PLCB4
Neoantigen15	-0.0725318	0.371354	TCGA	Neoantigen	PLCB4
Parainflammation15	-0.380211	1.15163e-06	TCGA	Parainflammation	PLCB4
T-cell exhaustion15	-0.294946	0.000204564	TCGA	T-cell exhaustion	PLCB4
T cell-inflamed gene expression profile15	-0.321577	4.76825e-05	TCGA	T cell-inflamed gene expression profile	PLCB4
T cell co-inhibition15	-0.270654	0.000686403	TCGA	T cell co-inhibition	PLCB4
T cell co-stimulation15	-0.330521	2.83274e-05	TCGA	T cell co-stimulation	PLCB4
Tertiary lymphoid structure15	-0.2488	0.0018617	TCGA	Tertiary lymphoid structure	PLCB4
Angiogenic markers16	-0.270744	2.38737e-05	CGGA693	Angiogenic markers	PLCB4
CCR16	-0.45723	1.20508e-13	CGGA693	CCR	PLCB4
Checkpoint16	-0.491263	8.40679e-16	CGGA693	Checkpoint	PLCB4
Cytolytic activity16	-0.381346	1.27382e-09	CGGA693	Cytolytic activity	PLCB4
HLA16	-0.424586	8.63222e-12	CGGA693	HLA	PLCB4
IFNG16	0.0773926	0.235257	CGGA693	IFNG	PLCB4
Inflammation-promoting16	-0.387916	6.24293e-10	CGGA693	Inflammation-promoting	PLCB4
MHC class I16	-0.412405	3.7931e-11	CGGA693	MHC class I	PLCB4
Neoantigen16	-0.163276	0.0118282	CGGA693	Neoantigen	PLCB4
Parainflammation16	-0.35067	2.90457e-08	CGGA693	Parainflammation	PLCB4
T-cell exhaustion16	-0.37923	1.59734e-09	CGGA693	T-cell exhaustion	PLCB4
T cell-inflamed gene expression profile16	-0.418172	1.89598e-11	CGGA693	T cell-inflamed gene expression profile	PLCB4
T cell co-inhibition16	-0.434757	2.39464e-12	CGGA693	T cell co-inhibition	PLCB4
T cell co-stimulation16	-0.476711	7.51678e-15	CGGA693	T cell co-stimulation	PLCB4
Tertiary lymphoid structure16	-0.395618	2.65141e-10	CGGA693	Tertiary lymphoid structure	PLCB4
Angiogenic markers25	-0.233874	0.014847	CGGA325	Angiogenic markers	PLCB4
CCR25	-0.361799	0.000119397	CGGA325	CCR	PLCB4
Checkpoint25	-0.345547	0.000249535	CGGA325	Checkpoint	PLCB4
Cytolytic activity25	-0.202845	0.0352535	CGGA325	Cytolytic activity	PLCB4
HLA25	-0.268646	0.00493506	CGGA325	HLA	PLCB4
IFNG25	-0.0774053	0.425884	CGGA325	IFNG	PLCB4
Inflammation-promoting25	-0.292168	0.00215347	CGGA325	Inflammation-promoting	PLCB4
MHC class I25	-0.383387	4.21169e-05	CGGA325	MHC class I	PLCB4
Neoantigen25	-0.297465	0.00176921	CGGA325	Neoantigen	PLCB4
Parainflammation25	-0.373918	6.71268e-05	CGGA325	Parainflammation	PLCB4
T-cell exhaustion25	-0.280145	0.00331922	CGGA325	T-cell exhaustion	PLCB4
T cell-inflamed gene expression profile25	-0.301228	0.00153519	CGGA325	T cell-inflamed gene expression profile	PLCB4
T cell co-inhibition25	-0.308726	0.00115068	CGGA325	T cell co-inhibition	PLCB4
T cell co-stimulation25	-0.305229	0.0013175	CGGA325	T cell co-stimulation	PLCB4
Tertiary lymphoid structure25	-0.269066	0.00486563	CGGA325	Tertiary lymphoid structure	PLCB4
Angiogenic markers35	-0.337414	0.00959269	GSE121720	Angiogenic markers	PLCB4
CCR35	-0.454736	0.000335698	GSE121720	CCR	PLCB4
Checkpoint35	-0.43714	0.00060121	GSE121720	Checkpoint	PLCB4
Cytolytic activity35	-0.134947	0.312503	GSE121720	Cytolytic activity	PLCB4
HLA35	-0.199237	0.133772	GSE121720	HLA	PLCB4
IFNG35	-0.130087	0.330409	GSE121720	IFNG	PLCB4
Inflammation-promoting35	-0.297425	0.0233662	GSE121720	Inflammation-promoting	PLCB4
MHC class I35	-0.252084	0.056265	GSE121720	MHC class I	PLCB4
Neoantigen35	-0.359562	0.00556956	GSE121720	Neoantigen	PLCB4
Parainflammation35	-0.423421	0.000927107	GSE121720	Parainflammation	PLCB4
T-cell exhaustion35	-0.510966	4.1591e-05	GSE121720	T-cell exhaustion	PLCB4
T cell-inflamed gene expression profile35	-0.434618	0.000651935	GSE121720	T cell-inflamed gene expression profile	PLCB4
T cell co-inhibition35	-0.457504	0.000305404	GSE121720	T cell co-inhibition	PLCB4
T cell co-stimulation35	-0.400474	0.00183934	GSE121720	T cell co-stimulation	PLCB4
Tertiary lymphoid structure35	-0.326771	0.0122942	GSE121720	Tertiary lymphoid structure	PLCB4
Angiogenic markers45	-0.358738	0.00086759	GSE147352	Angiogenic markers	PLCB4
CCR45	-0.414235	9.89965e-05	GSE147352	CCR	PLCB4
Checkpoint45	-0.393959	0.000228783	GSE147352	Checkpoint	PLCB4
Cytolytic activity45	-0.306956	0.00476398	GSE147352	Cytolytic activity	PLCB4
HLA45	-0.232904	0.0340983	GSE147352	HLA	PLCB4
IFNG45	-0.035263	0.751632	GSE147352	IFNG	PLCB4
Inflammation-promoting45	-0.386844	0.000303158	GSE147352	Inflammation-promoting	PLCB4
MHC class I45	-0.233659	0.0335051	GSE147352	MHC class I	PLCB4
Neoantigen45	-0.273078	0.0124966	GSE147352	Neoantigen	PLCB4
Parainflammation45	-0.443978	2.61942e-05	GSE147352	Parainflammation	PLCB4
T-cell exhaustion45	-0.365665	0.000675397	GSE147352	T-cell exhaustion	PLCB4
T cell-inflamed gene expression profile45	-0.321754	0.00301536	GSE147352	T cell-inflamed gene expression profile	PLCB4
T cell co-inhibition45	-0.384912	0.000326867	GSE147352	T cell co-inhibition	PLCB4
T cell co-stimulation45	-0.363713	0.000725194	GSE147352	T cell co-stimulation	PLCB4
Tertiary lymphoid structure45	-0.209941	0.0567888	GSE147352	Tertiary lymphoid structure	PLCB4
Angiogenic markers55	0.0279819	0.733061	GLASS	Angiogenic markers	PLCB4
CCR55	-0.354496	7.97592e-06	GLASS	CCR	PLCB4
Checkpoint55	-0.347839	1.2074e-05	GLASS	Checkpoint	PLCB4
Cytolytic activity55	-0.249296	0.00202303	GLASS	Cytolytic activity	PLCB4
HLA55	-0.301534	0.00016824	GLASS	HLA	PLCB4
IFNG55	0.210697	0.00940986	GLASS	IFNG	PLCB4
Inflammation-promoting55	-0.29168	0.000279296	GLASS	Inflammation-promoting	PLCB4
MHC class I55	-0.311921	9.66621e-05	GLASS	MHC class I	PLCB4
Neoantigen55	0.157905	0.0528171	GLASS	Neoantigen	PLCB4
Parainflammation55	-0.16138	0.0477496	GLASS	Parainflammation	PLCB4
T-cell exhaustion55	-0.204573	0.0117471	GLASS	T-cell exhaustion	PLCB4
T cell-inflamed gene expression profile55	-0.241711	0.00278993	GLASS	T cell-inflamed gene expression profile	PLCB4
T cell co-inhibition55	-0.231328	0.00426518	GLASS	T cell co-inhibition	PLCB4
T cell co-stimulation55	-0.263151	0.00109652	GLASS	T cell co-stimulation	PLCB4
Tertiary lymphoid structure55	-0.369097	3.1073e-06	GLASS	Tertiary lymphoid structure	PLCB4
Angiogenic markers65	-0.100309	0.32321	CPTAC	Angiogenic markers	PLCB4
CCR65	-0.245801	0.0141916	CPTAC	CCR	PLCB4
Checkpoint65	-0.158244	0.117728	CPTAC	Checkpoint	PLCB4
Cytolytic activity65	-0.0448609	0.659276	CPTAC	Cytolytic activity	PLCB4
HLA65	-0.0850835	0.402402	CPTAC	HLA	PLCB4
IFNG65	0.0864193	0.395029	CPTAC	IFNG	PLCB4
Inflammation-promoting65	-0.209734	0.0372004	CPTAC	Inflammation-promoting	PLCB4
MHC class I65	-0.216846	0.0310906	CPTAC	MHC class I	PLCB4
Neoantigen65	-0.247347	0.0135758	CPTAC	Neoantigen	PLCB4
Parainflammation65	-0.261719	0.00887635	CPTAC	Parainflammation	PLCB4
T-cell exhaustion65	-0.139109	0.169681	CPTAC	T-cell exhaustion	PLCB4
T cell-inflamed gene expression profile65	-0.11765	0.246143	CPTAC	T cell-inflamed gene expression profile	PLCB4
T cell co-inhibition65	-0.110736	0.275196	CPTAC	T cell co-inhibition	PLCB4
T cell co-stimulation65	-0.0722078	0.477542	CPTAC	T cell co-stimulation	PLCB4
Tertiary lymphoid structure65	-0.193061	0.0555445	CPTAC	Tertiary lymphoid structure	PLCB4
Angiogenic markers17	0.295462	0.000199134	TCGA	Angiogenic markers	RAC2
CCR17	0.801142	1.03748e-35	TCGA	CCR	RAC2
Checkpoint17	0.789878	4.29983e-34	TCGA	Checkpoint	RAC2
Cytolytic activity17	0.655204	3.00386e-20	TCGA	Cytolytic activity	RAC2
HLA17	0.555787	7.31918e-14	TCGA	HLA	RAC2
IFNG17	0.43717	1.43785e-08	TCGA	IFNG	RAC2
Inflammation-promoting17	0.568457	1.47115e-14	TCGA	Inflammation-promoting	RAC2
MHC class I17	0.350712	8.22549e-06	TCGA	MHC class I	RAC2
Neoantigen17	0.0603448	0.457217	TCGA	Neoantigen	RAC2
Parainflammation17	0.692071	2.81338e-23	TCGA	Parainflammation	RAC2
T-cell exhaustion17	0.637307	6.32143e-19	TCGA	T-cell exhaustion	RAC2
T cell-inflamed gene expression profile17	0.640073	3.99925e-19	TCGA	T cell-inflamed gene expression profile	RAC2
T cell co-inhibition17	0.728309	9.87259e-27	TCGA	T cell co-inhibition	RAC2
T cell co-stimulation17	0.72437	2.49217e-26	TCGA	T cell co-stimulation	RAC2
Tertiary lymphoid structure17	0.619731	1.04293e-17	TCGA	Tertiary lymphoid structure	RAC2
Angiogenic markers18	0.569077	9.70995e-22	CGGA693	Angiogenic markers	RAC2
CCR18	0.731833	5.15194e-41	CGGA693	CCR	RAC2
Checkpoint18	0.669791	3.22329e-32	CGGA693	Checkpoint	RAC2
Cytolytic activity18	0.551848	2.73707e-20	CGGA693	Cytolytic activity	RAC2
HLA18	0.442456	8.81491e-13	CGGA693	HLA	RAC2
IFNG18	0.333459	1.4591e-07	CGGA693	IFNG	RAC2
Inflammation-promoting18	0.646458	1.94742e-29	CGGA693	Inflammation-promoting	RAC2
MHC class I18	0.579685	1.12535e-22	CGGA693	MHC class I	RAC2
Neoantigen18	0.422049	1.18068e-11	CGGA693	Neoantigen	RAC2
Parainflammation18	0.763193	1.83464e-46	CGGA693	Parainflammation	RAC2
T-cell exhaustion18	0.701666	1.87592e-36	CGGA693	T-cell exhaustion	RAC2
T cell-inflamed gene expression profile18	0.724758	6.85743e-40	CGGA693	T cell-inflamed gene expression profile	RAC2
T cell co-inhibition18	0.728366	1.85094e-40	CGGA693	T cell co-inhibition	RAC2
T cell co-stimulation18	0.525848	2.97359e-18	CGGA693	T cell co-stimulation	RAC2
Tertiary lymphoid structure18	0.598138	2.18601e-24	CGGA693	Tertiary lymphoid structure	RAC2
Angiogenic markers26	0.511284	1.56391e-08	CGGA325	Angiogenic markers	RAC2
CCR26	0.870521	2.03121e-34	CGGA325	CCR	RAC2
Checkpoint26	0.863128	3.14988e-33	CGGA325	Checkpoint	RAC2
Cytolytic activity26	0.750922	8.10118e-21	CGGA325	Cytolytic activity	RAC2
HLA26	0.669334	2.40007e-15	CGGA325	HLA	RAC2
IFNG26	0.455438	7.32455e-07	CGGA325	IFNG	RAC2
Inflammation-promoting26	0.795707	8.00023e-25	CGGA325	Inflammation-promoting	RAC2
MHC class I26	0.647403	3.6967e-14	CGGA325	MHC class I	RAC2
Neoantigen26	0.390542	2.93311e-05	CGGA325	Neoantigen	RAC2
Parainflammation26	0.812836	1.25013e-26	CGGA325	Parainflammation	RAC2
T-cell exhaustion26	0.746177	1.91896e-20	CGGA325	T-cell exhaustion	RAC2
T cell-inflamed gene expression profile26	0.824774	5.30789e-28	CGGA325	T cell-inflamed gene expression profile	RAC2
T cell co-inhibition26	0.797365	5.44418e-25	CGGA325	T cell co-inhibition	RAC2
T cell co-stimulation26	0.769308	2.36428e-22	CGGA325	T cell co-stimulation	RAC2
Tertiary lymphoid structure26	0.787933	4.64522e-24	CGGA325	Tertiary lymphoid structure	RAC2
Angiogenic markers36	0.477314	0.000151552	GSE121720	Angiogenic markers	RAC2
CCR36	0.870313	7.22071e-19	GSE121720	CCR	RAC2
Checkpoint36	0.817589	4.84218e-15	GSE121720	Checkpoint	RAC2
Cytolytic activity36	0.673813	6.75495e-09	GSE121720	Cytolytic activity	RAC2
HLA36	0.653142	2.74328e-08	GSE121720	HLA	RAC2
IFNG36	0.45129	0.000377207	GSE121720	IFNG	RAC2
Inflammation-promoting36	0.695161	1.40609e-09	GSE121720	Inflammation-promoting	RAC2
MHC class I36	0.53256	1.68384e-05	GSE121720	MHC class I	RAC2
Neoantigen36	0.501184	6.14218e-05	GSE121720	Neoantigen	RAC2
Parainflammation36	0.768556	1.8749e-12	GSE121720	Parainflammation	RAC2
T-cell exhaustion36	0.658802	1.88926e-08	GSE121720	T-cell exhaustion	RAC2
T cell-inflamed gene expression profile36	0.75496	7.59646e-12	GSE121720	T cell-inflamed gene expression profile	RAC2
T cell co-inhibition36	0.74038	3.09028e-11	GSE121720	T cell co-inhibition	RAC2
T cell co-stimulation36	0.715463	2.77326e-10	GSE121720	T cell co-stimulation	RAC2
Tertiary lymphoid structure36	0.66963	9.05055e-09	GSE121720	Tertiary lymphoid structure	RAC2
Angiogenic markers46	0.549389	7.50876e-08	GSE147352	Angiogenic markers	RAC2
CCR46	0.825238	8.50907e-22	GSE147352	CCR	RAC2
Checkpoint46	0.824776	9.37736e-22	GSE147352	Checkpoint	RAC2
Cytolytic activity46	0.789052	8.06292e-19	GSE147352	Cytolytic activity	RAC2
HLA46	0.664288	7.56876e-12	GSE147352	HLA	RAC2
IFNG46	0.513161	7.03028e-07	GSE147352	IFNG	RAC2
Inflammation-promoting46	0.699782	1.83327e-13	GSE147352	Inflammation-promoting	RAC2
MHC class I46	0.650686	2.76546e-11	GSE147352	MHC class I	RAC2
Neoantigen46	0.271378	0.013078	GSE147352	Neoantigen	RAC2
Parainflammation46	0.738466	1.62324e-15	GSE147352	Parainflammation	RAC2
T-cell exhaustion46	0.700222	1.74455e-13	GSE147352	T-cell exhaustion	RAC2
T cell-inflamed gene expression profile46	0.75742	1.16763e-16	GSE147352	T cell-inflamed gene expression profile	RAC2
T cell co-inhibition46	0.782167	2.55397e-18	GSE147352	T cell co-inhibition	RAC2
T cell co-stimulation46	0.803535	6.16092e-20	GSE147352	T cell co-stimulation	RAC2
Tertiary lymphoid structure46	0.656123	1.66068e-11	GSE147352	Tertiary lymphoid structure	RAC2
Angiogenic markers56	0.162324	0.0464452	GLASS	Angiogenic markers	RAC2
CCR56	0.681378	6.0823e-22	GLASS	CCR	RAC2
Checkpoint56	0.688865	1.4251e-22	GLASS	Checkpoint	RAC2
Cytolytic activity56	0.377609	1.75523e-06	GLASS	Cytolytic activity	RAC2
HLA56	0.506126	3.36857e-11	GLASS	HLA	RAC2
IFNG56	0.122519	0.133958	GLASS	IFNG	RAC2
Inflammation-promoting56	0.500211	6.16873e-11	GLASS	Inflammation-promoting	RAC2
MHC class I56	0.680057	7.82216e-22	GLASS	MHC class I	RAC2
Neoantigen56	0.130762	0.109519	GLASS	Neoantigen	RAC2
Parainflammation56	0.53713	1.15967e-12	GLASS	Parainflammation	RAC2
T-cell exhaustion56	0.575922	1.02261e-14	GLASS	T-cell exhaustion	RAC2
T cell-inflamed gene expression profile56	0.461179	2.53334e-09	GLASS	T cell-inflamed gene expression profile	RAC2
T cell co-inhibition56	0.595298	7.55257e-16	GLASS	T cell co-inhibition	RAC2
T cell co-stimulation56	0.685669	2.66199e-22	GLASS	T cell co-stimulation	RAC2
Tertiary lymphoid structure56	0.342801	1.64218e-05	GLASS	Tertiary lymphoid structure	RAC2
Angiogenic markers66	0.380532	0.000102166	CPTAC	Angiogenic markers	RAC2
CCR66	0.865356	7.35111e-31	CPTAC	CCR	RAC2
Checkpoint66	0.845962	3.09141e-28	CPTAC	Checkpoint	RAC2
Cytolytic activity66	0.660458	1.02682e-13	CPTAC	Cytolytic activity	RAC2
HLA66	0.629957	2.83451e-12	CPTAC	HLA	RAC2
IFNG66	0.609215	2.21465e-11	CPTAC	IFNG	RAC2
Inflammation-promoting66	0.599505	5.51304e-11	CPTAC	Inflammation-promoting	RAC2
MHC class I66	0.50658	8.80061e-08	CPTAC	MHC class I	RAC2
Neoantigen66	-0.0279654	0.783492	CPTAC	Neoantigen	RAC2
Parainflammation66	0.592381	1.05604e-10	CPTAC	Parainflammation	RAC2
T-cell exhaustion66	0.751812	3.04807e-19	CPTAC	T-cell exhaustion	RAC2
T cell-inflamed gene expression profile66	0.748757	5.08932e-19	CPTAC	T cell-inflamed gene expression profile	RAC2
T cell co-inhibition66	0.848596	1.43061e-28	CPTAC	T cell co-inhibition	RAC2
T cell co-stimulation66	0.705826	3.39304e-16	CPTAC	T cell co-stimulation	RAC2
Tertiary lymphoid structure66	0.600742	4.91669e-11	CPTAC	Tertiary lymphoid structure	RAC2
Angiogenic markers19	0.318899	5.55524e-05	TCGA	Angiogenic markers	RIN3
CCR19	0.530463	1.48645e-12	TCGA	CCR	RIN3
Checkpoint19	0.507883	1.77783e-11	TCGA	Checkpoint	RIN3
Cytolytic activity19	0.322231	4.59266e-05	TCGA	Cytolytic activity	RIN3
HLA19	0.431262	2.35479e-08	TCGA	HLA	RIN3
IFNG19	0.385068	8.1754e-07	TCGA	IFNG	RIN3
Inflammation-promoting19	0.305138	0.000119088	TCGA	Inflammation-promoting	RIN3
MHC class I19	0.308279	0.000100391	TCGA	MHC class I	RIN3
Neoantigen19	0.0588531	0.468436	TCGA	Neoantigen	RIN3
Parainflammation19	0.468145	9.22804e-10	TCGA	Parainflammation	RIN3
T-cell exhaustion19	0.422861	4.6737e-08	TCGA	T-cell exhaustion	RIN3
T cell-inflamed gene expression profile19	0.405111	1.87293e-07	TCGA	T cell-inflamed gene expression profile	RIN3
T cell co-inhibition19	0.494875	6.85156e-11	TCGA	T cell co-inhibition	RIN3
T cell co-stimulation19	0.452518	3.81649e-09	TCGA	T cell co-stimulation	RIN3
Tertiary lymphoid structure19	0.36002	4.51668e-06	TCGA	Tertiary lymphoid structure	RIN3
Angiogenic markers110	0.347997	3.75614e-08	CGGA693	Angiogenic markers	RIN3
CCR110	0.704866	6.55854e-37	CGGA693	CCR	RIN3
Checkpoint110	0.679005	2.18297e-33	CGGA693	Checkpoint	RIN3
Cytolytic activity110	0.551748	2.7891e-20	CGGA693	Cytolytic activity	RIN3
HLA110	0.550607	3.45582e-20	CGGA693	HLA	RIN3
IFNG110	0.0399137	0.540896	CGGA693	IFNG	RIN3
Inflammation-promoting110	0.579853	1.08697e-22	CGGA693	Inflammation-promoting	RIN3
MHC class I110	0.594815	4.52905e-24	CGGA693	MHC class I	RIN3
Neoantigen110	0.321269	4.31841e-07	CGGA693	Neoantigen	RIN3
Parainflammation110	0.610589	1.3209e-25	CGGA693	Parainflammation	RIN3
T-cell exhaustion110	0.633209	5.7985e-28	CGGA693	T-cell exhaustion	RIN3
T cell-inflamed gene expression profile110	0.630516	1.13285e-27	CGGA693	T cell-inflamed gene expression profile	RIN3
T cell co-inhibition110	0.646097	2.14062e-29	CGGA693	T cell co-inhibition	RIN3
T cell co-stimulation110	0.619035	1.8319e-26	CGGA693	T cell co-stimulation	RIN3
Tertiary lymphoid structure110	0.521575	6.18713e-18	CGGA693	Tertiary lymphoid structure	RIN3
Angiogenic markers27	0.263778	0.00580857	CGGA325	Angiogenic markers	RIN3
CCR27	0.693113	9.40637e-17	CGGA325	CCR	RIN3
Checkpoint27	0.697381	5.08675e-17	CGGA325	Checkpoint	RIN3
Cytolytic activity27	0.653577	1.75141e-14	CGGA325	Cytolytic activity	RIN3
HLA27	0.621233	7.31713e-13	CGGA325	HLA	RIN3
IFNG27	0.395172	2.31043e-05	CGGA325	IFNG	RIN3
Inflammation-promoting27	0.620471	7.9487e-13	CGGA325	Inflammation-promoting	RIN3
MHC class I27	0.482066	1.27432e-07	CGGA325	MHC class I	RIN3
Neoantigen27	0.108244	0.264812	CGGA325	Neoantigen	RIN3
Parainflammation27	0.633409	1.88997e-13	CGGA325	Parainflammation	RIN3
T-cell exhaustion27	0.628093	3.43799e-13	CGGA325	T-cell exhaustion	RIN3
T cell-inflamed gene expression profile27	0.684177	3.2939e-16	CGGA325	T cell-inflamed gene expression profile	RIN3
T cell co-inhibition27	0.673078	1.47013e-15	CGGA325	T cell co-inhibition	RIN3
T cell co-stimulation27	0.666114	3.63795e-15	CGGA325	T cell co-stimulation	RIN3
Tertiary lymphoid structure27	0.592234	1.46816e-11	CGGA325	Tertiary lymphoid structure	RIN3
Angiogenic markers37	0.338214	0.0094123	GSE121720	Angiogenic markers	RIN3
CCR37	0.608232	4.09701e-07	GSE121720	CCR	RIN3
Checkpoint37	0.512996	3.83004e-05	GSE121720	Checkpoint	RIN3
Cytolytic activity37	0.434187	0.000660972	GSE121720	Cytolytic activity	RIN3
HLA37	0.396352	0.00206979	GSE121720	HLA	RIN3
IFNG37	0.32874	0.0117501	GSE121720	IFNG	RIN3
Inflammation-promoting37	0.421576	0.000981385	GSE121720	Inflammation-promoting	RIN3
MHC class I37	0.344243	0.00814466	GSE121720	MHC class I	RIN3
Neoantigen37	0.231474	0.0804101	GSE121720	Neoantigen	RIN3
Parainflammation37	0.55114	7.34873e-06	GSE121720	Parainflammation	RIN3
T-cell exhaustion37	0.416162	0.0011575	GSE121720	T-cell exhaustion	RIN3
T cell-inflamed gene expression profile37	0.497862	6.99303e-05	GSE121720	T cell-inflamed gene expression profile	RIN3
T cell co-inhibition37	0.529115	1.95326e-05	GSE121720	T cell co-inhibition	RIN3
T cell co-stimulation37	0.410994	0.0013516	GSE121720	T cell co-stimulation	RIN3
Tertiary lymphoid structure37	0.412347	0.00129813	GSE121720	Tertiary lymphoid structure	RIN3
Angiogenic markers47	0.273687	0.0122939	GSE147352	Angiogenic markers	RIN3
CCR47	0.656081	1.6673e-11	GSE147352	CCR	RIN3
Checkpoint47	0.720709	1.56804e-14	GSE147352	Checkpoint	RIN3
Cytolytic activity47	0.674342	2.7794e-12	GSE147352	Cytolytic activity	RIN3
HLA47	0.663868	7.88549e-12	GSE147352	HLA	RIN3
IFNG47	0.471181	6.93163e-06	GSE147352	IFNG	RIN3
Inflammation-promoting47	0.538013	1.5593e-07	GSE147352	Inflammation-promoting	RIN3
MHC class I47	0.594538	3.10279e-09	GSE147352	MHC class I	RIN3
Neoantigen47	0.190063	0.0852463	GSE147352	Neoantigen	RIN3
Parainflammation47	0.624743	2.75377e-10	GSE147352	Parainflammation	RIN3
T-cell exhaustion47	0.638554	8.32281e-11	GSE147352	T-cell exhaustion	RIN3
T cell-inflamed gene expression profile47	0.695353	3.00293e-13	GSE147352	T cell-inflamed gene expression profile	RIN3
T cell co-inhibition47	0.678876	1.74644e-12	GSE147352	T cell co-inhibition	RIN3
T cell co-stimulation47	0.718064	2.16572e-14	GSE147352	T cell co-stimulation	RIN3
Tertiary lymphoid structure47	0.611708	8.08097e-10	GSE147352	Tertiary lymphoid structure	RIN3
Angiogenic markers57	0.151816	0.0627661	GLASS	Angiogenic markers	RIN3
CCR57	0.323513	5.08088e-05	GLASS	CCR	RIN3
Checkpoint57	0.339794	1.96815e-05	GLASS	Checkpoint	RIN3
Cytolytic activity57	0.0285326	0.728012	GLASS	Cytolytic activity	RIN3
HLA57	0.238655	0.00316716	GLASS	HLA	RIN3
IFNG57	0.101806	0.213556	GLASS	IFNG	RIN3
Inflammation-promoting57	0.124339	0.128229	GLASS	Inflammation-promoting	RIN3
MHC class I57	0.447668	8.25277e-09	GLASS	MHC class I	RIN3
Neoantigen57	0.203796	0.0120775	GLASS	Neoantigen	RIN3
Parainflammation57	0.379603	1.53178e-06	GLASS	Parainflammation	RIN3
T-cell exhaustion57	0.268449	0.00085997	GLASS	T-cell exhaustion	RIN3
T cell-inflamed gene expression profile57	0.14772	0.0702836	GLASS	T cell-inflamed gene expression profile	RIN3
T cell co-inhibition57	0.331049	3.29752e-05	GLASS	T cell co-inhibition	RIN3
T cell co-stimulation57	0.424747	5.46025e-08	GLASS	T cell co-stimulation	RIN3
Tertiary lymphoid structure57	-0.0748902	0.360768	GLASS	Tertiary lymphoid structure	RIN3
Angiogenic markers67	0.174422	0.0842222	CPTAC	Angiogenic markers	RIN3
CCR67	0.572331	6.05746e-10	CPTAC	CCR	RIN3
Checkpoint67	0.550637	3.52953e-09	CPTAC	Checkpoint	RIN3
Cytolytic activity67	0.342808	0.000513816	CPTAC	Cytolytic activity	RIN3
HLA67	0.427359	1.02558e-05	CPTAC	HLA	RIN3
IFNG67	0.308893	0.00186542	CPTAC	IFNG	RIN3
Inflammation-promoting67	0.257848	0.00997491	CPTAC	Inflammation-promoting	RIN3
MHC class I67	0.17556	0.0821864	CPTAC	MHC class I	RIN3
Neoantigen67	-0.209722	0.0372118	CPTAC	Neoantigen	RIN3
Parainflammation67	0.283055	0.004527	CPTAC	Parainflammation	RIN3
T-cell exhaustion67	0.482276	4.31045e-07	CPTAC	T-cell exhaustion	RIN3
T cell-inflamed gene expression profile67	0.462795	1.41379e-06	CPTAC	T cell-inflamed gene expression profile	RIN3
T cell co-inhibition67	0.591058	1.1895e-10	CPTAC	T cell co-inhibition	RIN3
T cell co-stimulation67	0.336166	0.000669198	CPTAC	T cell co-stimulation	RIN3
Tertiary lymphoid structure67	0.257056	0.0102137	CPTAC	Tertiary lymphoid structure	RIN3
Angiogenic markers20	0.155304	0.0544485	TCGA	Angiogenic markers	SOD3
CCR20	0.335637	2.08759e-05	TCGA	CCR	SOD3
Checkpoint20	0.306107	0.000112998	TCGA	Checkpoint	SOD3
Cytolytic activity20	0.28659	0.000314084	TCGA	Cytolytic activity	SOD3
HLA20	0.304517	0.000123149	TCGA	HLA	SOD3
IFNG20	0.0937151	0.247663	TCGA	IFNG	SOD3
Inflammation-promoting20	0.23176	0.0038265	TCGA	Inflammation-promoting	SOD3
MHC class I20	0.225928	0.00484183	TCGA	MHC class I	SOD3
Neoantigen20	-0.0371999	0.646927	TCGA	Neoantigen	SOD3
Parainflammation20	0.257613	0.0012577	TCGA	Parainflammation	SOD3
T-cell exhaustion20	0.181613	0.0241853	TCGA	T-cell exhaustion	SOD3
T cell-inflamed gene expression profile20	0.292044	0.000237759	TCGA	T cell-inflamed gene expression profile	SOD3
T cell co-inhibition20	0.27738	0.000496299	TCGA	T cell co-inhibition	SOD3
T cell co-stimulation20	0.367476	2.75631e-06	TCGA	T cell co-stimulation	SOD3
Tertiary lymphoid structure20	0.22831	0.00440109	TCGA	Tertiary lymphoid structure	SOD3
Angiogenic markers111	0.122494	0.0597139	CGGA693	Angiogenic markers	SOD3
CCR111	0.49491	4.77543e-16	CGGA693	CCR	SOD3
Checkpoint111	0.448055	4.19396e-13	CGGA693	Checkpoint	SOD3
Cytolytic activity111	0.424668	8.54487e-12	CGGA693	Cytolytic activity	SOD3
HLA111	0.427603	5.92741e-12	CGGA693	HLA	SOD3
IFNG111	-0.07598	0.243939	CGGA693	IFNG	SOD3
Inflammation-promoting111	0.41258	3.7149e-11	CGGA693	Inflammation-promoting	SOD3
MHC class I111	0.428264	5.45625e-12	CGGA693	MHC class I	SOD3
Neoantigen111	0.0453522	0.487147	CGGA693	Neoantigen	SOD3
Parainflammation111	0.372425	3.27189e-09	CGGA693	Parainflammation	SOD3
T-cell exhaustion111	0.334143	1.37095e-07	CGGA693	T-cell exhaustion	SOD3
T cell-inflamed gene expression profile111	0.39591	2.56557e-10	CGGA693	T cell-inflamed gene expression profile	SOD3
T cell co-inhibition111	0.359186	1.25986e-08	CGGA693	T cell co-inhibition	SOD3
T cell co-stimulation111	0.442627	8.6186e-13	CGGA693	T cell co-stimulation	SOD3
Tertiary lymphoid structure111	0.425382	7.82005e-12	CGGA693	Tertiary lymphoid structure	SOD3
Angiogenic markers28	0.291758	0.00218612	CGGA325	Angiogenic markers	SOD3
CCR28	0.582402	3.7976e-11	CGGA325	CCR	SOD3
Checkpoint28	0.549125	7.57325e-10	CGGA325	Checkpoint	SOD3
Cytolytic activity28	0.464098	4.21493e-07	CGGA325	Cytolytic activity	SOD3
HLA28	0.441148	1.76462e-06	CGGA325	HLA	SOD3
IFNG28	0.113293	0.243034	CGGA325	IFNG	SOD3
Inflammation-promoting28	0.53976	1.65939e-09	CGGA325	Inflammation-promoting	SOD3
MHC class I28	0.463422	4.40326e-07	CGGA325	MHC class I	SOD3
Neoantigen28	0.242333	0.0115081	CGGA325	Neoantigen	SOD3
Parainflammation28	0.525013	5.44169e-09	CGGA325	Parainflammation	SOD3
T-cell exhaustion28	0.391342	2.81531e-05	CGGA325	T-cell exhaustion	SOD3
T cell-inflamed gene expression profile28	0.490745	6.9741e-08	CGGA325	T cell-inflamed gene expression profile	SOD3
T cell co-inhibition28	0.48137	1.33642e-07	CGGA325	T cell co-inhibition	SOD3
T cell co-stimulation28	0.536007	2.25728e-09	CGGA325	T cell co-stimulation	SOD3
Tertiary lymphoid structure28	0.5301	3.63576e-09	CGGA325	Tertiary lymphoid structure	SOD3
Angiogenic markers38	0.363499	0.0050363	GSE121720	Angiogenic markers	SOD3
CCR38	0.420407	0.00101722	GSE121720	CCR	SOD3
Checkpoint38	0.254976	0.053406	GSE121720	Checkpoint	SOD3
Cytolytic activity38	0.229321	0.0833452	GSE121720	Cytolytic activity	SOD3
HLA38	0.0591528	0.659159	GSE121720	HLA	SOD3
IFNG38	0.164662	0.216763	GSE121720	IFNG	SOD3
Inflammation-promoting38	0.246055	0.0626252	GSE121720	Inflammation-promoting	SOD3
MHC class I38	0.141838	0.288204	GSE121720	MHC class I	SOD3
Neoantigen38	0.241133	0.0682354	GSE121720	Neoantigen	SOD3
Parainflammation38	0.280015	0.0332628	GSE121720	Parainflammation	SOD3
T-cell exhaustion38	0.191178	0.150556	GSE121720	T-cell exhaustion	SOD3
T cell-inflamed gene expression profile38	0.267587	0.0422835	GSE121720	T cell-inflamed gene expression profile	SOD3
T cell co-inhibition38	0.233628	0.0775573	GSE121720	T cell co-inhibition	SOD3
T cell co-stimulation38	0.290473	0.0269698	GSE121720	T cell co-stimulation	SOD3
Tertiary lymphoid structure38	0.35827	0.00575502	GSE121720	Tertiary lymphoid structure	SOD3
Angiogenic markers48	0.265837	0.0151389	GSE147352	Angiogenic markers	SOD3
CCR48	0.366294	0.000660012	GSE147352	CCR	SOD3
Checkpoint48	0.360333	0.000819374	GSE147352	Checkpoint	SOD3
Cytolytic activity48	0.222367	0.0433308	GSE147352	Cytolytic activity	SOD3
HLA48	0.1972	0.0739501	GSE147352	HLA	SOD3
IFNG48	0.224046	0.0417339	GSE147352	IFNG	SOD3
Inflammation-promoting48	0.297091	0.00638256	GSE147352	Inflammation-promoting	SOD3
MHC class I48	0.251165	0.0220001	GSE147352	MHC class I	SOD3
Neoantigen48	0.185823	0.0925803	GSE147352	Neoantigen	SOD3
Parainflammation48	0.302044	0.00551751	GSE147352	Parainflammation	SOD3
T-cell exhaustion48	0.213866	0.0522113	GSE147352	T-cell exhaustion	SOD3
T cell-inflamed gene expression profile48	0.254187	0.0204024	GSE147352	T cell-inflamed gene expression profile	SOD3
T cell co-inhibition48	0.251144	0.0220116	GSE147352	T cell co-inhibition	SOD3
T cell co-stimulation48	0.407707	0.000130405	GSE147352	T cell co-stimulation	SOD3
Tertiary lymphoid structure48	0.264389	0.0157218	GSE147352	Tertiary lymphoid structure	SOD3
Angiogenic markers58	-0.014831	0.85657	GLASS	Angiogenic markers	SOD3
CCR58	0.366	3.80993e-06	GLASS	CCR	SOD3
Checkpoint58	0.337847	2.21081e-05	GLASS	Checkpoint	SOD3
Cytolytic activity58	0.0967762	0.237166	GLASS	Cytolytic activity	SOD3
HLA58	0.204372	0.011832	GLASS	HLA	SOD3
IFNG58	-0.0764102	0.351075	GLASS	IFNG	SOD3
Inflammation-promoting58	0.195578	0.0161011	GLASS	Inflammation-promoting	SOD3
MHC class I58	0.466248	1.60492e-09	GLASS	MHC class I	SOD3
Neoantigen58	0.0903907	0.269693	GLASS	Neoantigen	SOD3
Parainflammation58	0.279886	0.000500396	GLASS	Parainflammation	SOD3
T-cell exhaustion58	0.232169	0.00412379	GLASS	T-cell exhaustion	SOD3
T cell-inflamed gene expression profile58	0.190611	0.0190611	GLASS	T cell-inflamed gene expression profile	SOD3
T cell co-inhibition58	0.246264	0.00230305	GLASS	T cell co-inhibition	SOD3
T cell co-stimulation58	0.427893	4.24781e-08	GLASS	T cell co-stimulation	SOD3
Tertiary lymphoid structure58	0.101262	0.216023	GLASS	Tertiary lymphoid structure	SOD3
Angiogenic markers68	0.0361905	0.722115	CPTAC	Angiogenic markers	SOD3
CCR68	0.335523	0.000686329	CPTAC	CCR	SOD3
Checkpoint68	0.312146	0.00165887	CPTAC	Checkpoint	SOD3
Cytolytic activity68	0.196289	0.0515061	CPTAC	Cytolytic activity	SOD3
HLA68	0.179567	0.0753276	CPTAC	HLA	SOD3
IFNG68	0.0675201	0.506663	CPTAC	IFNG	SOD3
Inflammation-promoting68	0.267842	0.00735553	CPTAC	Inflammation-promoting	SOD3
MHC class I68	0.253036	0.011505	CPTAC	MHC class I	SOD3
Neoantigen68	0.0329623	0.746019	CPTAC	Neoantigen	SOD3
Parainflammation68	0.314855	0.00150294	CPTAC	Parainflammation	SOD3
T-cell exhaustion68	0.222622	0.0267736	CPTAC	T-cell exhaustion	SOD3
T cell-inflamed gene expression profile68	0.207273	0.0395366	CPTAC	T cell-inflamed gene expression profile	SOD3
T cell co-inhibition68	0.250303	0.0124627	CPTAC	T cell co-inhibition	SOD3
T cell co-stimulation68	0.3235	0.00109	CPTAC	T cell co-stimulation	SOD3
Tertiary lymphoid structure68	0.276883	0.00552993	CPTAC	Tertiary lymphoid structure	SOD3
Angiogenic markers29	-0.25363	0.00150411	TCGA	Angiogenic markers	THRA
CCR29	-0.482596	2.32633e-10	TCGA	CCR	THRA
Checkpoint29	-0.463203	1.45697e-09	TCGA	Checkpoint	THRA
Cytolytic activity29	-0.438488	1.28639e-08	TCGA	Cytolytic activity	THRA
HLA29	-0.257938	0.0012393	TCGA	HLA	THRA
IFNG29	-0.150605	0.0622683	TCGA	IFNG	THRA
Inflammation-promoting29	-0.342816	1.34778e-05	TCGA	Inflammation-promoting	THRA
MHC class I29	-0.188214	0.0194093	TCGA	MHC class I	THRA
Neoantigen29	0.00466744	0.954187	TCGA	Neoantigen	THRA
Parainflammation29	-0.317555	5.99463e-05	TCGA	Parainflammation	THRA
T-cell exhaustion29	-0.351635	7.75719e-06	TCGA	T-cell exhaustion	THRA
T cell-inflamed gene expression profile29	-0.358184	5.09144e-06	TCGA	T cell-inflamed gene expression profile	THRA
T cell co-inhibition29	-0.362892	3.73968e-06	TCGA	T cell co-inhibition	THRA
T cell co-stimulation29	-0.467521	9.78003e-10	TCGA	T cell co-stimulation	THRA
Tertiary lymphoid structure29	-0.312403	7.99936e-05	TCGA	Tertiary lymphoid structure	THRA
Angiogenic markers112	-0.4586	9.97223e-14	CGGA693	Angiogenic markers	THRA
CCR112	-0.521134	6.66892e-18	CGGA693	CCR	THRA
Checkpoint112	-0.511308	3.45028e-17	CGGA693	Checkpoint	THRA
Cytolytic activity112	-0.507453	6.48105e-17	CGGA693	Cytolytic activity	THRA
HLA112	-0.300076	2.55053e-06	CGGA693	HLA	THRA
IFNG112	0.154409	0.0173683	CGGA693	IFNG	THRA
Inflammation-promoting112	-0.453583	1.9872e-13	CGGA693	Inflammation-promoting	THRA
MHC class I112	-0.346693	4.25423e-08	CGGA693	MHC class I	THRA
Neoantigen112	-0.266549	3.22117e-05	CGGA693	Neoantigen	THRA
Parainflammation112	-0.364978	7.03727e-09	CGGA693	Parainflammation	THRA
T-cell exhaustion112	-0.476505	7.74726e-15	CGGA693	T-cell exhaustion	THRA
T cell-inflamed gene expression profile112	-0.447803	4.33753e-13	CGGA693	T cell-inflamed gene expression profile	THRA
T cell co-inhibition112	-0.421339	1.2883e-11	CGGA693	T cell co-inhibition	THRA
T cell co-stimulation112	-0.531537	1.10325e-18	CGGA693	T cell co-stimulation	THRA
Tertiary lymphoid structure112	-0.317915	5.77319e-07	CGGA693	Tertiary lymphoid structure	THRA
Angiogenic markers210	-0.466956	3.50046e-07	CGGA325	Angiogenic markers	THRA
CCR210	-0.70022	3.35931e-17	CGGA325	CCR	THRA
Checkpoint210	-0.662999	5.41378e-15	CGGA325	Checkpoint	THRA
Cytolytic activity210	-0.570074	1.19662e-10	CGGA325	Cytolytic activity	THRA
HLA210	-0.423867	4.85141e-06	CGGA325	HLA	THRA
IFNG210	-0.214925	0.0254998	CGGA325	IFNG	THRA
Inflammation-promoting210	-0.587832	2.25558e-11	CGGA325	Inflammation-promoting	THRA
MHC class I210	-0.428859	3.64305e-06	CGGA325	MHC class I	THRA
Neoantigen210	-0.35877	0.000137398	CGGA325	Neoantigen	THRA
Parainflammation210	-0.556594	3.98067e-10	CGGA325	Parainflammation	THRA
T-cell exhaustion210	-0.551821	6.01516e-10	CGGA325	T-cell exhaustion	THRA
T cell-inflamed gene expression profile210	-0.581078	4.30578e-11	CGGA325	T cell-inflamed gene expression profile	THRA
T cell co-inhibition210	-0.568493	1.38171e-10	CGGA325	T cell co-inhibition	THRA
T cell co-stimulation210	-0.653148	1.84569e-14	CGGA325	T cell co-stimulation	THRA
Tertiary lymphoid structure210	-0.54742	8.75182e-10	CGGA325	Tertiary lymphoid structure	THRA
Angiogenic markers39	-0.488572	9.98087e-05	GSE121720	Angiogenic markers	THRA
CCR39	-0.304992	0.0199145	GSE121720	CCR	THRA
Checkpoint39	-0.23898	0.070813	GSE121720	Checkpoint	THRA
Cytolytic activity39	-0.205943	0.120914	GSE121720	Cytolytic activity	THRA
HLA39	0.0180565	0.892982	GSE121720	HLA	THRA
IFNG39	-0.0792088	0.554497	GSE121720	IFNG	THRA
Inflammation-promoting39	-0.431542	0.000719017	GSE121720	Inflammation-promoting	THRA
MHC class I39	-0.339383	0.00915395	GSE121720	MHC class I	THRA
Neoantigen39	-0.374266	0.00380045	GSE121720	Neoantigen	THRA
Parainflammation39	-0.376603	0.0035706	GSE121720	Parainflammation	THRA
T-cell exhaustion39	-0.288197	0.0282467	GSE121720	T-cell exhaustion	THRA
T cell-inflamed gene expression profile39	-0.298902	0.0226556	GSE121720	T cell-inflamed gene expression profile	THRA
T cell co-inhibition39	-0.221754	0.0943343	GSE121720	T cell co-inhibition	THRA
T cell co-stimulation39	-0.223846	0.0911895	GSE121720	T cell co-stimulation	THRA
Tertiary lymphoid structure39	-0.32388	0.0131328	GSE121720	Tertiary lymphoid structure	THRA
Angiogenic markers49	-0.651421	2.58285e-11	GSE147352	Angiogenic markers	THRA
CCR49	-0.648252	3.46355e-11	GSE147352	CCR	THRA
Checkpoint49	-0.574094	1.39393e-08	GSE147352	Checkpoint	THRA
Cytolytic activity49	-0.550921	6.79076e-08	GSE147352	Cytolytic activity	THRA
HLA49	-0.287897	0.0083097	GSE147352	HLA	THRA
IFNG49	-0.108119	0.330589	GSE147352	IFNG	THRA
Inflammation-promoting49	-0.515889	5.99348e-07	GSE147352	Inflammation-promoting	THRA
MHC class I49	-0.330318	0.00229	GSE147352	MHC class I	THRA
Neoantigen49	-0.536837	1.67902e-07	GSE147352	Neoantigen	THRA
Parainflammation49	-0.55258	6.08743e-08	GSE147352	Parainflammation	THRA
T-cell exhaustion49	-0.465115	9.4164e-06	GSE147352	T-cell exhaustion	THRA
T cell-inflamed gene expression profile49	-0.462512	1.07201e-05	GSE147352	T cell-inflamed gene expression profile	THRA
T cell co-inhibition49	-0.474161	5.95015e-06	GSE147352	T cell co-inhibition	THRA
T cell co-stimulation49	-0.601486	1.81755e-09	GSE147352	T cell co-stimulation	THRA
Tertiary lymphoid structure49	-0.402775	0.000159994	GSE147352	Tertiary lymphoid structure	THRA
Angiogenic markers59	-0.262151	0.00114737	GLASS	Angiogenic markers	THRA
CCR59	-0.215939	0.00774587	GLASS	CCR	THRA
Checkpoint59	-0.210505	0.00947628	GLASS	Checkpoint	THRA
Cytolytic activity59	-0.308853	0.000114093	GLASS	Cytolytic activity	THRA
HLA59	-0.189976	0.0194715	GLASS	HLA	THRA
IFNG59	-0.100694	0.218626	GLASS	IFNG	THRA
Inflammation-promoting59	-0.305204	0.000138646	GLASS	Inflammation-promoting	THRA
MHC class I59	0.13382	0.101396	GLASS	MHC class I	THRA
Neoantigen59	0.109819	0.179491	GLASS	Neoantigen	THRA
Parainflammation59	-0.192729	0.0177454	GLASS	Parainflammation	THRA
T-cell exhaustion59	-0.259418	0.00129746	GLASS	T-cell exhaustion	THRA
T cell-inflamed gene expression profile59	-0.341603	1.76542e-05	GLASS	T cell-inflamed gene expression profile	THRA
T cell co-inhibition59	-0.2306	0.00439117	GLASS	T cell co-inhibition	THRA
T cell co-stimulation59	-0.0996863	0.223291	GLASS	T cell co-stimulation	THRA
Tertiary lymphoid structure59	-0.320843	5.90585e-05	GLASS	Tertiary lymphoid structure	THRA
Angiogenic markers69	-0.456438	2.05099e-06	CPTAC	Angiogenic markers	THRA
CCR69	-0.53645	1.04584e-08	CPTAC	CCR	THRA
Checkpoint69	-0.49624	1.75637e-07	CPTAC	Checkpoint	THRA
Cytolytic activity69	-0.52308	2.78335e-08	CPTAC	Cytolytic activity	THRA
HLA69	-0.293717	0.00317051	CPTAC	HLA	THRA
IFNG69	-0.326568	0.000970373	CPTAC	IFNG	THRA
Inflammation-promoting69	-0.361447	0.000237138	CPTAC	Inflammation-promoting	THRA
MHC class I69	-0.206815	0.0399842	CPTAC	MHC class I	THRA
Neoantigen69	-0.0926902	0.361501	CPTAC	Neoantigen	THRA
Parainflammation69	-0.323451	0.00109204	CPTAC	Parainflammation	THRA
T-cell exhaustion69	-0.491441	2.402e-07	CPTAC	T-cell exhaustion	THRA
T cell-inflamed gene expression profile69	-0.443983	4.16158e-06	CPTAC	T cell-inflamed gene expression profile	THRA
T cell co-inhibition69	-0.457267	1.95473e-06	CPTAC	T cell co-inhibition	THRA
T cell co-stimulation69	-0.393061	5.71032e-05	CPTAC	T cell co-stimulation	THRA
Tertiary lymphoid structure69	-0.333395	0.000745888	CPTAC	Tertiary lymphoid structure	THRA

[truncated: 4 more sheets: Fig.4C, Fig.5A, Fig.5B, Fig.5C]
